# Supplementary material for: Quality Assessment and Validation of High-Throughput Sequencing for Grapevine Virus Diagnostics
Source: Viruses. 2021 Jun 11;13(6):1130. doi: 10.3390/v13061130 (PMC8231206; doi:10.3390/v13061130)
Supplement: Supplementary file 1 [file viruses-13-01130-s001.zip]

Archive with 6 entries (6 files):
- Fig. S1.pdf
- File S1.fasta
- Table S1.xlsx
- Table S2.xlsx
- Table S3.xlsx
- Table S4.xlsx
