# Supplementary material for: Quality Assessment and Validation of High-Throughput Sequencing for Grapevine Virus Diagnostics
Source: Viruses. 2021 Jun 11;13(6):1130. doi: 10.3390/v13061130 (PMC8231206; doi:10.3390/v13061130)
Supplement: Supplementary file 1 [file viruses-13-01130-s001.zip › File S1.fasta]

>X17101.1 Australian grapevine viroid central conserved sequence
TGGGCACCAACTAGAGGTTCCTGTGGTACTCACCGAAGGCCGCGAACGTAGGAAAGAAAAAGATAGAAAA
GCTGGGTAAGACTCACCTGGCGACTCGTCGTCGACGAAGGGTCCTCAGCAGAGCACCGGCAGGAGGCGCT
ATGCAGGAACGCTAGGGGTCCTCCAGCGGAGGACTGAAGAAACTCCGGTTTCTTCTTTCACTCTGTAGCT
GGAATCCCTGTTGCGCTTGCTGGCGAAACCTGCAGGGAAGCTAGCTGGGTCCCGCTAGTCGAGCGGACTC
GTCCCAGCGGTCCCAACCAGTTTTCTTTATCCTATTTTTCCTGCGGGCGCCCGGTCGTGGTTACCCTGGA
GCTCCCTGTTTGGAGGCCC

>NC_003553.1 Australian grapevine viroid, complete genome
TGGGCACCAACTAGAGGTTCCTGTGGTACTCACCGAAGGCCGCGAACGTAGGAAAGAAAAAGATAGAAAA
GCTGGGTAAGACTCACCTGGCGACTCGTCGTCGACGAAGGGTCCTCAGCAGAGCACCGGCAGGAGGCGCT
ATGCAGGAACGCTAGGGGTCCTCCAGCGGAGGACTGAAGAAACTCCGGTTTCTTCTTTCACTCTGTAGCT
GGAATCCCTGTTGCGCTTGCTGGCGAAACCTGCAGGGAAGCTAGCTGGGTCCCGCTAGTCGAGCGGACTC
GTCCCAGCGGTCCCAACCAGTTTTCTTTATCCTATTTTTCCTGCGGGCGCCCGGTCGTGGTTACCCTGGA
GCTCCCTGTTTGGAGGCCC

>DQ362909.1 Australian grapevine viroid clone 1-5, complete genome
TGGGCACCAACTAGAGGTTCCTGTGGTTCACACCGAAGGCCGCGAAGCTAGGAAGAAAAAGATAGAAAAG
CTGGGTAAGACTCACCTGGTGACTCGTCGTCGACGAAGGGTCCTCAGCAGAGCACCGGCAGGAGGCGCTA
TGCAGGAACGCTAGGGGTCCTCCAGCGGAGGACTGAAGAAACTCCGGTTTCTTCTTTCACTCTGTAGCTG
GAATCCCTGTTGCGCTTGCTGGCGAAACCTGCAGGGAAGCTAGCTGGGTCCCGCTAGTCGAGCGGACTCG
TCCCAGCGGTCCCAACCAGTTTTCTTTATCCTATTTTTCCCTGCGGGCGCCCGGTCGTGGTTACCCTGGA
ACTCCCTGTTTGGAGGCCC

>DQ362911.1 Australian grapevine viroid clone 1-12, complete genome
TGGGCACCAACTAGAGGTTCCTGTGGTTCACACCGAAGGCCGCGAAGCTAGGAAGAAAAAGATAGAAAAG
CTGGGTAAGACTCACCTGGCGACTCGTCGTCGACGAAGGGTCCTCAGCAGAGCACCGGCAGGAGGCGCTA
TGCAGGAACGCTAGGGGTCCTCCAGCGGAGGACTGAAGAAACTCCGGTTTCTTCTTCCACTCTGTAGCTG
GAATCCCTGTTGCGCTTGCTGGCGAAACCTGCAGGGAAGCTAGCTGGGTCCCGCTAGTCGAGCGGACTCG
TCCCAGCGGTCCCAACCAGTTTTCTTTATCCTATTTTTCCCTGCGGGCGCCCGGTCGTGGTTACCCTGGA
ACTCCCTGTTTGGAGGCCC

>DQ362913.1 Australian grapevine viroid clone 1-13, complete genome
TGGGCACCAACTAGAGGTTCCTGTGGTTCACACCGAAGGCCGCGAAGCTAGGAAGAAAAAGATAGAAAAG
CTGGGTAAGACTCACCTGGCGACTCGTCGTCGACGAAGGGTCCTCAGCAGAGCACCGGCAGGAGGCGCTA
TGCAGGAACGCTAGGGGTCCTCCAGCGGAGGACTGAAGAAACTCCGGTTTCTTCTTTCACTCTGTAGCTG
GAATCCCTGTTGCGCTTGCTGGCGAAACCTGCAGGGAAGCTAGCTGGGTCCCGCTAGTCGAGCGGACTCG
TCCCAGCGGTCCCAACCAGTTTTCTTTATCCTATTTTTCCCTGCGGGCGCCCGGTCGTGGTTACCCTGGA
ACTCCCTGTTTGGAGGCCC

>DQ362914.1 Australian grapevine viroid clone 1-21, complete genome
TGGGCACCAACTAGAGGTTCCTGTGGTTCACACCGAAGGCCGCGAAGCTAGGAAGAAAAAGTTAGAAAAG
CTGGGTAAGACTCACCTGGCGACTCGTCGTCGACGAAGGGTCCTCAGCAGAGCACCGGCAGGAGGCGCTA
TGCAGGAACGCTAGGGGTCCTCCAGCGGAGGACTGAAGAAACTCCGGTTTCTTCTTTCACTCTGTAGCTG
GAATCCCTGTTGCGCTTGCTGGCGAAACCTGCAGGGAAGCTAGCTGGGTCCCGCTAGTCGAGCGGACTCG
TCCCAGCGGTCCCAACCAGTTTTCTTTATCCTATTTTTCCCTGCGGGCGCCCGGTCGTGGTTACCCTGGA
ACTCCCTGTTTGGAGGCCC

>DD220186.1 Modified gene-silencing RNA and uses thereof
TGGGCACCAACTAGAGGTTCCTGTGGTACTCACCGAAGGCCGCGAACGTAGGAAAGAAAAAGATAGAAAA
GCTGGGTAAGACTCACCTGGCGACTCGTCGTCGACGAAGGGTCCTCAGCAGAGCACCGGCAGGAGGCGCT
ATGCAGGAACGCTAGGGGTCCTCCAGCGGAGGACTGAAGAAACTCCGGTTTCTTCTTTCACTCTGTAGCT
GGAATCCCTGTTGCGCTTGCTGGCGAAACCTGCAGGGAAGCTAGCTGGGTCCCGCTAGTCGAGCGGACTC
GTCCCAGCGGTCCCAACCAGTTTTCTTTATCCTATTTTTCCTGCGGGCGCCCGGTCGTGGTTACCCTGGA
GCTCCCTGTTTGGAGGCCC

>EU743601.1 Australian grapevine viroid clone 16-2, complete genome
TGGGCACCAACTAGTGGTTCCTGTGGTTCACACCGAAGGCCGCGAAGCTAGGAAGAAAAAGATAGAAAAG
CTGGGTAAGACTCACCTGGCGACTCGTCGTCGACGAAGGGTCCTCAGCAGAGCACCGGCAGGAGGCGCTA
TGCAGGAACGCTAGGGGTCCTCCAGCGGAGGACTGAAGAAACTCCGGTTTCTTCTTTCACTCTGTAGCTG
GAATCCCTGTTGCGCTTGCTGGCGAAACCTGCAGGGAAGCTAGCTGGGTCCCGCTAGTCGAGCGGACTCG
TCCCAGCGGTCCCAACCAGTTTTCTTTATCCTATTTTTCCCTGCGGGCGCCCGGTCGTGGTTACCCTGGA
ACTCCCTGTTTGGAGGCCC

>EU743602.1 Australian grapevine viroid clone 16-7, complete genome
TGGGCACCAACTAGTGGTTCCTGTGGTTCACACCGAAGGCCGCGAAGCTAGGAAGAAAAAGATAGAAAAG
CTGGGTAAGACTCACCTGGCGACTCGTCGTCGACGAAGGGTCCTCAGCAGAGCACCGGCAGGAGGCGCTA
TGCAGGAACGCTAGGGGTCCTCCAGCGGAGGACTGAAGAAACTCCGGTTTCTTCTTTCACTCTGTAGCTG
GAATCCCTGTTGCGCTTGCTGGCGAAACCTGCAGGGATGCTAGCTGGGTCCCGCTAGTCGAGCGGACTCG
TCCCAGCGGTCCCAACCAGTTTTCTTTATCCTATTTTTCCCTGCGGGCGCCCGGTCGTGGTTACCCTGGA
ACTCCCTGTTTGGAGGCCC

>EU743603.1 Australian grapevine viroid clone 16-11, complete genome
TGGGCACCAACTAGTGGTTCCTGTGGTTCACACCGAAGGCCGCGAAGCTAGGAAGAAAAAGATAGAAAAG
CTGGGTAAGACTCACCTGGCGACTCGTCGTCGACGAAGGGTCCTCAGCAGAGCACCGGCAGGAGGCGCTA
TGCAGGAACGCTAGGGGTCCTCCAGCGGAGGACTGAAGAAACTCCGGTTTCTTCTTTCACTCTGTAGCTG
GAATCCCTGTTGCGCTTGCTGGCGAAACCTGCAGGGTAGCTAGCTGGGTCCCGCTAGTCGAGCGGACTCG
TCCCAGCGGTCCCAACCAGTTTTCTTTATCCTATTTTTCCCTGCGGGCGCCCGGTCGTGGTTACCCTGGA
ACTCCCTGTTTGGAGGCCC

>EU743604.1 Australian grapevine viroid clone 16-16, complete genome
TGGGCACCAACTAGTGGTTCCTGTGGTTCACACCGAAGGCCGCGAAGCTAGGAAGAAAAAGATAGAAAAG
CTGGGTAAGACTCACCTGGTGACTCGTCGTCGACGAAGGGTCCTCAGCAGAGCACCGGCAGGAGGCGCTA
TGCAGGAACGCTAGGGGTCCTCCAGCGGAGGACTGAAGAAACTCCGGTTTCTTCTTTCACTCTGTAGCTG
GAATCCCTGTTGCGCTTGCTGGCGAAACCTGCAGGGAAGCTAGCTGGGTCCCGCTAGTCGAGCGGACTCG
TCCCAGCGGTCCCAACCAGTTTTCTTTATCCTATTTTTCCCTGCGGGCGCCCGGTCGTGGTTACCCTGGA
ACTCCCTGTTTGGAGGCCC

>EU743605.1 Australian grapevine viroid clone 16-18, complete genome
TGGGCACCAACTAGTGGTTCCTGTGGTTCACACCGAAGGCCGCGAAGCTAGGAAGAAAAAGATAGAAAAG
CTGGATAAGACTCACCTGGCGACTCGTCGTCGACGAAGGGTCCTCAGCAGAGCACCGGCAGGAGGCGCTA
TGCAGGAACGCTAGGGGTCCTCCAGCGGAGGACTGAAGAAACTCCGGTTTCTTCTTTCACTCTGTAGCTG
GAATCCCTGTTGCGCTTGCTGGCGAAACCTGCAGGGAAGCTAGCTGGGTCCCGCTAGTCGAGCGGACTCG
TCCCAGCGGTCCCAACCAGTTTTCTTTATCCTATTTTTCCCTGCGGGCGCCCGGTCGTGGTTACCCTGGA
ACTCCCTGTTTGGAGGCCC

>EU743606.1 Australian grapevine viroid clone 22-2, complete genome
TGGGCACCAAACTAGTGGTTCCTGTGGTTCACACCGAAGGCCGCGAAGCTAGGAAGAAAAAGATAGAAAA
GCTGGGTAAGACTCACCTGGCGACTCGTCGTCGACGAAGGGTCCTCAGCAGAGCACCGGCAGGAGGCGCT
ATGCAGGAACGCTAGGGGTCCTCCAGCGGAGGACTGAAGAAACTCCGGTTTCTTCTTTCACTCTGTAGCT
GGAATCCCTGTTGCGCTTGCTGGCGAAACCTGCAGGGAAGCTAGCTGGGTCCCGCTAGTCGAGCGGACTC
GTCCCAGCGGTCCCAACCAGTTTTCTTTATCCTATTTTTCCCTGCGGGCGCCCGGTCGTGGTTACCCTGG
AATCCTCTTTTGGAGGCCC

>EU743607.1 Australian grapevine viroid clone 22-11, complete genome
TGGGCACCAAACTAGTGGTTCCTGTGGTTCACACCGAAGGCCGCGAAGCTAGGAAGAAAAAGATAGAAAA
GCTGGGTAAGACTCACCTGGCGACTCGTCGTCGACGAAGGGTCCTCAGCAGAGCACCGGCAGGAGGCGCT
ATGCAGGAACGCTAGGGGTCCTCCAGCGGAGGACTGAAGAAACTCCGGTTTCTTCTTTCACTCTGTAGCT
GGAATCCCTGTTGAGCTTGCTGGCGAAACCTGCAGGGAAGCTAGCTGGGTCCCGCTAGTCGAGCGGACTC
GTCCCAGCGGTCCCAACCAGTTTTCTTTATCCTATTTTTCCCTGCGGGCGCCCGGTCGTGGTTACCCTGG
AATCCTCTTTTGGAGGCCC

>EU743608.1 Australian grapevine viroid clone 22-20, complete genome
TGGGCACCAAACTAGTGGTTCCTGTGGTTCACACCGAAGGCCGCGAAGCTAGGAAGAAAAAGATAGAAAA
GCTGGGTAAGACTCACCTGGCGACTCGTCGTCGACGAAGGGTCCTCAGCAGAGCACCGGCAGGAGGCGCT
ATGCAGGAACGCTAGGGGTCCTCCAGCGGAGGACTGAAGAAACTCCGGTTTCTTCTTTCACTCTGTAGCT
GGAATCCCTGTTGCGCTTGCTGGCGAAACCTGCAGGGTAGCTAGCTGGGTCCCGCTAGTCGAGCGGACTC
GTCCCAGCGGTCCCAACCAGTTTTCTTTATCCTATTTTTCCCTGCGGGCGCCCGGTCGTGGTTACCCTGG
AATCCTCTTTTGGAGGCCC

>EU743609.1 Australian grapevine viroid clone 22-36, complete genome
TGGGCACCAACTAGTGGTTCCTGTGGTTCACACCGAAGGCCGCGAAGCTAGGAAGAAAAAGATAGAAAAG
CTGGGTAAGACTCACCTGGCGACTCGTCGTCGACGAAGGGTCCTCAGCAGAGCACCGGCAGGAGGCGCTA
TGCAGGAACGCTAGGGGTCCTCCGGCGGAGGACTGAAGAAGCTCCGGTTTCTTCTTTCACTCTGTAGCTG
GAATCCCTGTTGCGCTTGCTGGCGAAACCTGCAGGGAAGCTAGCTGGGTCCCGCTAGTCGAGCGGACTCG
TCCCAGCGGTCCCAACCAGTTTTCTTTATCCTATTTTTCCCTGCGGGCGCCCGGTCGTGGTTACCCTGGA
GCTCCTTGTTTGGAGGCCC

>EU743610.1 Australian grapevine viroid clone 22-83, complete genome
TGGGCACCAAACTAGTGGTTCCTGTGGTTCACACCGAAGGCCGCGAAGCTAGGAAGAAAAAGATAGAAAG
GCTGGGTAAGACTCACCTGGCGACTCGTCGTCGACGAAGGGTCCTCAGCAGAGCACCGGCAGGAGGCGCT
ATGCAGGAACGCTAGGGGTCCTCCAGCGGAGGACTGAAGAAACTCCGGTTTCTTCTTTCACTCTGTAGCT
GGAATCCCTGTTGCGCTTGCTGGCGAAACCTGCAGGGAAGCTAGCTGGGTCCCGCTAGTCGAGCGGACTC
GTCCCAGCGGTCCCAACCAGTTTTCTTTATCCTATTTTTCCCTGCGGGCGCCCGGTCGTGGTTACCCTGG
AATCCTCTTTTGGAGGCCC

>EU743611.1 Australian grapevine viroid clone 22-139, complete genome
TGGGCACCAAACTAGTGGTTCCTGTGGTTCACACCGAAGGCCGCGAAGCTAGGAAGAAAAAGATAGAAAA
GCTGGGTAAGACTCACCTGGCGACTCGTCGTCGACGAAGGGTCCTCAGCAGAGCACCGGCAGGAGGCGCT
ATGCAGGAACGCTAGGGGTCCTCCAGCGGAGGACTGAAGAAACTCCGGTTTCCTCTTTCACTCTGTAGCT
GGAATCCCTGTTGCGCTTGCTGGCGAAACCTGCAGGGAAGCTAGCTGGGTCCCGCTAGTCGAGCGGACTC
GTCCCAGCGGTCCCAACCAGTTTTCTTTATCCTATTTTTCCCTGCGGGCGCCCGGTCGTGGTTACCCTGG
AATCCTCTTTTGGAGGCCC

>EU743612.1 Australian grapevine viroid clone 22-164, complete genome
TGGGCACCAAACTAGTGGTTCCTGTGGTTCACACCGAAGGCCGCGAAGCTAGGAAGAAAAAGATAGAAAA
GCTGGGTAAGACTCACCTGGCGACTCGTCGTCGACGAAGGGTCCTCAGCAGAGCACCGGCAGGAGGCGCT
ATGCAGGAACGCTAGGGGTCCTCCAGCGGAGGACTGAAGAAACTCCGGTTTCTTCTTTCACCCTGTAGCT
GGAATCCCTGTTGCGCTTGCTGGCGAAACCTGCAGGGAAGCTAGCTGGGTCCCGCTAGTCGAGCGGACTC
GTCCCAGCGGTCCCAACCAGTTTTCTTTATCCTATTTTTCCCTGCGGGCGCCCGGTCGTGGTTACCCTGG
AATCCTCTTTTGGAGGCCC

>DQ362908.2 Australian grapevine viroid clone 1-40, complete genome
TGGGCACCAACTAGAGGTTCCTGTGGTTCACACCGAAGGCCGCGAAGCTAGGAAGAAAAAGTTAGAAAAG
CTGGGTAAGACTCACCTGGCGACTCGTCGTCGACGAAGGGTCCTCAGCAGAGCACCGGCAGGAGGCGCTA
TGCAGGAACGCTAGGGGTCCTCCAGCGGAGGACTGAAGAAACTCCGGTTTCTTCTTTCACTCTGTAGCTG
GAATCCCTGTTGCGCTTGCTGGCGAAACCTGCAGGGAAGCTAGCTGGGTCCCGCTAGTCGAGCGGACTCG
TCCCAGCGGTCCCAACCAGTTTTCTTTATCCTATTTTTCCCTGCGGGCGCCCGGTCGTGGTTACCCTGGA
GCTCCCTGTTTGGAGGCCC

>DQ362910.2 Australian grapevine viroid clone 1-47, complete genome
TGGGCACCAACTAGAGGTTCCTGTGGTTCACACCGAAGGCCGCGAAGCTAGGAAGAAAAAGTTAGAAAAG
CTGGGTAAGACTCACCTGGCGACTCGTCGTCGACGAAGGGTCCTCAGCAGAGCACCGGCGGGAGGCGCTA
TGCAGGAACGCTAGGGGTCCTCCAGCGGAGGACTGAAGAAACTCCGGTTTCTTCTTTCACTCTGTAGCTG
GAATCCCTGTTGCGCTTGCTGGCGAAACCTGCAGGGAAGCTAGCTGGGTCCCGCTAGTCGAGCGGACTCG
TCCCAGCGGTCCCAACCAGTTTTCTTTATCCTATTTTTCCCTGCGGGCGCCCGGTCGTGGTTACCCTGGA
ACTCCCTGTTTGGAGGCCC

>DQ362912.2 Australian grapevine viroid clone 1-56, complete genome
TGGGCACCAACTAGAGGTTCCTGTGGTTCACACCGAAGGCCGCGAAGCTAGGAAGAAAAAGTTAGAAAAG
CTGGGTAAGACTCACCTGGCGACTCGTCGTCGATGAAGGGTCCTCAGCAGAGCACCGGCAGGAGGCGCTA
TGCAGGAACGCTAGGGGTCCTCCAGCGGAGGACTGAAGAAACTCCGGTTTCTTCTTTCACTCTGTAGCTG
GAATCCCTGTTGCGCTTGCTGGCGAAACCTGCAGGGAAGCTAGCTGGGTCCCGCTAGTCGAGCGGACTCG
TCCCAGCGGTCCCAACCAGTTTTCTTTATCCTATTTTTCCCTGCGGGCGCCCGGTCGTGGTTACCCTGGA
ACTCCCTGTTTGGAGGCCC

>DQ362915.2 Australian grapevine viroid clone 1-91, complete genome
TGGGCACCAACTAGAGGTTCCTGTGGTTCACACCGAAGGCCGCGAAGCTAGGAAGAAAAAGATAGAAAAG
CTGGGTAAGACTCACCTGGCGACTCGTCGTCGACGAAGGGTCCTCAGCAGAGCACCGGCAGGAGGCGCTA
TGCAGGAACGCTAGGGGTCCTCCAGCGGAGGACTGAAGAAACCCCGGTTTCTTCTTCCACTCTGTAGCTG
GAATCCCTGTTGCGCTTGCTGGCGAAACCTGCAGGGAAGCTAGCTGGGTCCCGCTAGTCGAGCGGACTCG
TCCCAGCGGTCCCAACCAGTTTTCTTTATCCTATTTTTCCCTGCGGGCGCCCGGTCGTGGTTACCCTGGA
ACTCCCTGTTTGGAGGCCC

>FJ746743.1 Australian grapevine viroid clone 16-8, complete genome
TGGGCACCAACTAGTGGTTCCTGTGGTTCACACCGAAGGCCGCGAAGCTAGGAAGAAAAAGATAGAAAAG
CTGGGTAAGACTCACCTGGCGACTCGTCGTCGACGAAGGGTCCTCAGCAGAGCACCGGCAGGAGGCGCCA
TGCAGGAACGCTAGGGGTCCTCCAGCGGAGGACTGAAGAAACTCCGGTTTCTTCTTTCACTCTGTAGCTG
GAATCCCTGTTGCGCTTGCTGGCGAAACCTGCAGGGAAGCTAGCTGGGTCCCGCTAGTCGAGCGGACTCG
TCCCAGCGGTCCCAACCAGTTTTCTTTATCCTATTTTTCCCTGCGGGCGCCCGGTCGTGGTTACCCTGGA
ACTCCCTGTTTGGAGGCCC

>FJ746744.1 Australian grapevine viroid clone 16-9, complete genome
TGGGCACCAACTAGTGGTTCCTGTGGTTCACACCGAAGGCCGCGAAGCTAGGAAGAAAAAGTTAGAAAAG
CTGGGTAAGACTCACCTGGCGACTCGTCGTCGACGAAGGGTCCTCAGCAGAGCACCGGCAGGAGGCGCTA
TGCAGGAACGCTAGGGGTCCTCCAGCGGAGGACTGAAGAAACTCCGGTTCCTTCTTTCACTCTGTAGCTG
GAATCCCTGTTGCGCTTGCTGGCGAAACCTGCAGGGAAGCTAGCTGGGTCCCGCTAGTCGAGCGGACTCG
TCCCAGCGGTCCCAACCAGTTTTCTTTAACCTATTTTTCCCTGCGGGCGCCCGGTCGTGGTTACCCTGGA
ACCCCCTGTTTGGAGGCCC

>FJ746745.1 Australian grapevine viroid clone 16-10, complete genome
TGGGCACCAACTAGTGGTTCCTGTGGTTCACACCGAAGGCCGCGAAGCTAGGAAGAAAAAGTTAGAAAAG
CTGGATAAGACTCACCTGGCGACTCGTCGTCGACGAAGGGTCCTCAGCAGAGCACCGGCAGGAGGCGCTA
TGCAGGAACGCTAGGGGTCCTCCAGCGGAGGACTGAAGAAACTCCGGTTTCTTCTTTCACTCTGTAGCTG
GAATCCCTGTTGAGCTTGCTGGCGAAACCTGCAGGGAAGCTAGCTGGGTCCCGCTAGTCGAGCGGACTCG
TCCCAGCGGTCCCAACCAGTTTTCTTTAACCTATTTTTCCCTGCGGGCGCCCGGTCGTGGTTACCCTGGA
ACCCCCTGTTTGGAGGCCC

>FJ746746.1 Australian grapevine viroid clone 16-12, complete genome
TGGGCACCAACTGGTGGTTCCTGTGGTTCACACCGAAGGCCGCGAAGCTAGGAAGAAAAAGATAGAAAAG
CTGGGTAAGACTCACCTGGTGACTCGTCGTCGACGAAGGGTCCTCAGCAGAGCACCGGCAGGAGGCGCTA
TGCAGGAACGCTAGGGGTCCTCCAGCGGAGGACTGAAGAAACTCCGGTTTCTTCTTTCACTCTGTAGCTG
GAATCCCTGTTGCGCTTGCTGGCGAAACCTGCAGGGAAGCTAGCTGGGTCCCGCTAGTCGAGCGGACTCG
TCCCAGCGGTCCCAACCAGTTTTCTTTATCCTATTTTTCCCTGCGGGCGCCCGGTCGTGGTTACCCTGGA
ACCCCCTGTTTGGAGGCCC

>FJ746747.1 Australian grapevine viroid clone 16-13, complete genome
TGGGCACCAACTAGTGGTTCCTGTGGTTCACACCGAAGGCCGCGAAGCTAGGAAGAAAAAGATAGAAAAG
CTGGGTAAGACTCACCTGGCGACTCGTCGTCGACGAAGGGTCCTCAGCAGAGCACCGGCAGGAGGCGCTA
TGCAGGAACGCTAGGGGTCCTCCAGCGGAGGACTGAAGAAACTCCGGTTTCTTCTTTCACTCTGTAGCTG
GAATCCCTGTTGCGCTTGCTGGCGAAACCTGCAGGGAAGCTAGCTGGGTCCCGCTAGTCGAGCGGACTCG
TCCCAGCGGTCCCAGCCAGTTTTCTTTATCCTATTTTTCCCTGCGGGCGCCCGGTCGTGGTTACCCTGGA
ACTCCCTGTTTGGAGGCCC

>FJ746748.1 Australian grapevine viroid clone 16-14, complete genome
TGGGCACCAACTAGTGGTTCCTGTGGTTCACACCGAAGGCCGCGAAGCTAGGAAGAAAAAGATAGAAAAG
CTGGGTAAGACTCACCTGGCGACTCGTCGTCGACGAAGGGTCCTCAGCAGAGCACCGGCAGGAGGCGCTA
TGCAGGAACGCTAGGGGTCCTCCAGCGGAGGACTGAAGAAACTCCGGTTTCTTCTTTCACTCTGTAGCTG
GAATCCCTGTTGCGCTTGCTGGCGAAACCTGCAGGGAAGCTAGCTGGGTCGCTAGTCGAGCGGACTCGTC
CCAGCGGTCCCAACCAGTTTTCTTTATCCTATTTTCCCTGCGGGCGCCCGGTCGTGGTTACCCTGGAACT
CCCTGTTTGGAGGCCC

>FJ746749.1 Australian grapevine viroid clone 16-15, complete genome
TGGGCACCAACTAGTGGTTCCTGTGGTTCACACCGAAGGCCGCGAAGCTAGGAAGAAAAAGATGGAAAAG
CTGGATAAGACTCACCTGGCGACTCGTCGTCGACGAAGGGTCCTCAGCAGAGCACCGGCAGGAGGCGCTA
TGCAGGAACGCTAGGGGTCCTCCAGCGGAGGACTGAAGAAACTCCGGTTTCTTCTTTCACTCTGTAGCTG
GAATCCCTGTTGCGCTTGCTGGCGAAACCTGCAGGGAAGCTAGCTGGGTCCCGCTAGTCGAGCGGACTCG
TCCCAGCGGTCCCAACCAGTTTTCTTTATCCTATTTTTCCCTGCGGGCGCCCGGTCGTGGTTACCCTGGA
ACTCCCTGTTTGGAGGCCC

>FJ746750.1 Australian grapevine viroid clone 16-24, complete genome
TGGGCACCAACTAGTGGTTCCTGTGGTTCACACCGAAGGCCGCGTAGCTAGGAAGAAAAAGATAGAAAAG
CTGGGTAAGACTCACCTGGCGACTCGTCGTCGACGAAGGGTCCTCAGCAGAGCACCGGCAGGAGGCGCTA
TGCAGGAACGCTAGGGGTCCTCCAGCGGAGGACTGAAGAAACTCCGGTTTCTTCTTTCACTCTGTAGCTG
GAATCCCTGTTGCGCTTGCTGGCGAAACCTGCAGGGAAGCTAGCTGGGTCCCGCTAGTCGAGCGGACTCG
TCCCAGCGGTCCCAACCAGTTTTCTTTATCCTATTTTTCCCTGCGGGCGCCCGGTCGTGGTTACCCTGGA
ACTCCCTGTTTGGAGGCCC

>FJ746751.1 Australian grapevine viroid clone 16-25, complete genome
TGGGCACCAACTAGTGGTTCCTGTGGTTCACACCGAAGGCCGCGAATCTAGGAAGAAAAAGATAGAAAAG
CTGGGTAAGACTCACCTGGCGACTCGTCGTCGACGAAGGGTCCTCAGCAGAGCACCGGCAGGAGGCGCTA
TGCAGGAACGCTAGGGGTCCTCCAGCGGAGGACTGAAGAAACTCCGGTTTCTTCTTTCACTCTGTAGCTG
GATTCCCTGTTGCGCTTGCTGGCGAAACCTGCAGGGAAGCTAGCTGGGTCCCGCTAGTCGAGCGGACTCG
TCCCAGCGGTCCCAACCAGTTTTCTTTATCCTATTTTTCCCTGCGGGCGCCCGGTCGTGGTTACCCTGGA
ACTCCCTGTTTGGAGGCCC

>FJ746752.1 Australian grapevine viroid clone 16-26, complete genome
TGGGCACCAACTAGTGGTTCCTGTGGTTCACACCGAAGGCCGCGAAGCTAGGAAGAAAAAGTTAGAAAAG
CTGGGTAAGACTCACCTGGCGACTCGTCGTCGACGAAGGGTCCTCAGCAGAGCACCGGCAGGAGGCGCTA
TGCGGGAACGCTAGGGGTCCTCCAGCGGAGGACTGAAGAAACTCCGGTTTCTTCTTTCACTCTGTAGCTG
GAATCCCTGTTGCGCTTGCTGGCGAAACCTGCAGGGAAGCTAGCTGGGTCCCGCTAGTCGAGCGGACTCG
TCCCAGCGGTCCCAACCAGTTTTCTTTAACCTATTTTTCCCTGCGGGCGCCCGGTCGTGGTTACCCTGGA
ACCCCCTGTTTGGAGGCCC

>FJ746753.1 Australian grapevine viroid clone 16-30, complete genome
TGGGCACCAACTAGTGGTTCCTGTGGTTCACACCGAAGGCCGCGAAGCTAGGAAGAAAAAGTTAGAAAAG
CTGGGTAAGACTCACCTGGCGACTCGTCGTCGACGAAGGGTCCTCAGCAGAGCACCGGCAGGAGGCGCTA
TGCAGGAACGCTAGGGGTCCTCCAGCGGAGGACTGAAGAAACTCCGGTTTCTTCTTTCACTCTGTAGCTG
GAATCCCTGTTGCGCTTGCTGGCGAAACCTGCAGGGAAGCTAGCTGGGTCCCGCTAGTCGAGCGGACTCG
TCCCAGCGGTCCCAACCAGTTTTCTTTATCCTATTTTTCCCTGCGGGCGCCCGGTCGTGGTTACCCTGGA
ACCCCCTGTTTGGAGGCCC

>FJ746754.1 Australian grapevine viroid clone 16-33, complete genome
TGGGCACCAACTAGTGGTTCCTGTGGTTCACACCGAAGGCCGCGAAGCTAGGAAGAAAAAGATAGAAAAG
CTGGGTAAGACTCACCTGGCGACTCGTCGTCGACGAAGGGTCCTCAGCAGAGCACCGGCAGGAGGCGCTA
TGCAGGAACGCTAGGGGTCCTCCAGCGGAGGACTGAAGAAACTCCGGTTTCTTCTTTCACTCTGTAGCTG
GAGTCCCTGTTGCGCTTGCTGGCGAAACCTGCAGGGAAGCTAGCTGGGTCCCGCTAGTCGAGCGGACTCG
CCCCAGCGGTCCCAACCAGTTTTCTTTATCCTATTTTTCCCTGCGGGCGCCCGGTCGTGGTTACCCTGGA
ACTCCCTGTTTGGAGGCCC

>FJ746755.1 Australian grapevine viroid clone 16-34, complete genome
TGGGCACCAACTAGTGGTTCCTGTGGTTCACACCGAAGGCCGCGAAGCTAGGAAGAAAAAGATAGAAAAG
CTGGGTAAGACTCACCTGGTGACTCGTCGTCGACGAAGGGTCCTCAGCAGAGCACCGGCAGGAGGCGCTA
TGCAGGAACGCTAGGGGTCCTCCAGCGGAGGACTGAAGAAACTCCGGTTTCTTCTTTCACTCTGTAGCTG
GAATCCCTGTTGCGCTTGCTGGCGAAACCTGCAGGGAAGCTAGCTGGGTCCCGCTAGTCGAGCGGACTCG
TCCCAGCGGTCCCAACCAGTTTTCTTTATCCTATTTTTCCCTGCGGGCGCCCGGTCGTGGTTACCCCGGA
ACTCCCTGTTTGGAGGCCC

>FJ746756.1 Australian grapevine viroid clone 16-35, complete genome
TGGGCACCAACTAGTGGTTCCTGTGGTTCACACCGAAGGCCGCGAAGCTAGGAAGAAAAAGATAGAAAAG
CTGGGTAAGACTCACCTGGCGACTCGTCGTCGACGAAGGGTCCTCAGCAGAGCACCGGCAGGAGGCGCTA
TGCAGGAACGCTAGGGGTCCTCCAGCGGAGGACTGAAGAAACTCCGGTTTCTTCCTTCACTCTGTAGCTG
GAATCCCTGTTGCGCTTGCTGGCGAAACCTGCAGGGAAGCTAGCTGGGTCCCGCTAGTCGGGCGGACTCG
TCCCAGCGGTCCCAACCAGTTTTCTTTATCCTATTTTTCCTTGCGGGCGCCCGGTCGTGGTTACCCTGGA
ACTCCCTGTTTGGATGCCC

>FJ746757.1 Australian grapevine viroid clone 16-37, complete genome
TGGGCACCAACTAGTGGTTCCTGTGGTTCACACCGAAGGCCGCGAAGCTAGGAAGAAAAAGATAGAAGAG
CTGGGTAAGACTCACCTGGTGACTCGTCGTCGACGAAGGGTCCTCAGCAGAGCACCGGCAGGAGGCGCTA
TGCAGGAACGCTAGGGGTCCTCCAGCGGAGGACTGAAGAAACTCCGGTTTCTTCTTTCACTCTGTAGCTG
GAATCCCTGTTGCGCTTGCTGGCGAAACCTGCAGGGAAGCTAGCTGGGTCCCGCTAGTCGAGCGGACTCG
TCCCAGCGGTCCCAACCAGTTTTCTTTATCCTATTTTTCCCTGCGGGCGCCCGGTCGTGGTTACCCTGGA
ACTCCCTGTTTGGAGGCCC

>FJ746758.1 Australian grapevine viroid clone 16-38, complete genome
TGGGCACCAACTAGTGGTTCCTGTGGTTCACACCGAAGGCCGCGAAGCTAGGAAGAAAAAGATAGAAAAG
CTGGGTAGGACTCACCTGGCGACTCGTCGTCGACGAAGGGTCCTCAGCAGAGCACCGGCAGGAGGCGCTA
TGCAGGAACGCTAGGGGTCCTCCAGCGGAGGACTGAAGAAACTCCGGTTTCTTCTTTCACTCTGTAGCTG
GAATCCCTGTTGCGCTTGCTGGCGAAACCTGCAGGGAAGCTAGCTGGGTCCCGCTAGTCGAGCGGACTCG
TCCCAGCGGTCCCAACCAGTTTTCTTTATCCTATTTTTCCCTGCGGGCGCCCGGTCGTGGTTACCCTGGA
ACTCCCTGTTTGGAGGCCC

>FJ746759.1 Australian grapevine viroid clone 16-40, complete genome
TGGGCACCAACTAGTGGTTCCTGTGGTTCACACCGAAGGCCGCGAAGCTAGGAAGAAAAAGATAGAAAAG
CTGGGTAAGACTCACCTGGCGACTCGTCGTCGACGAAGGGTCCTCAGCAGAGCACCGGCAGGAGGCGCTA
TGCAGGAACGCTAGGGGTCCTCCAGCGGAGGACTGAAGAAACTCCGGTTTCTTCTTTCACTCTGTAGCTG
GAATCCCTGTTGCGCTTGCTGGCGAAACCTGCAGGGAAGCTAGCTGGGTCCCGCTAGTCGAGCGGACTCG
TCCCAGCGGTCCCAACCAGTTTTCTTTATCCTATTTTTCCCTGCTGGCGCCCGGTCGTGGTTACCCTGGA
ACTCCCTGTTTGGAGGCCC

>FJ746760.1 Australian grapevine viroid clone 16-41, complete genome
TGGGCACCAACTAGTGGTTCCTGTGGTTCACACCGAAGGCCGCGAAGCTAGGAAGAAAAAGATAGAAAAG
CTGGGTAAGACTCACCTGGCGACTCGTCGTCGACGAAGGGTCCTCAGCAGAGCCCCGGCAGGAGGCGCTA
TGCAGGAACGCTAGGGGTCCTCCAGCGGAGGACTGAAGAAACTCCGGTTTCTTCTTTCACTCTGTAGCTG
GAATCCCTGTTGCGCTTGCTGGCGAAACCTGCAGGGAAGCTAGCTGGGTCCCGCTAGTCGAGCGGACTCG
TCCCAGCGGTCCCAACCAGTTTTCTTTATCCTATTTTTCCCTGCGGGCGCCCGGTCGTGGTTACCCTGGA
ACTCCCTGTTTGGAGGCCC

>FJ746761.1 Australian grapevine viroid clone 16-45, complete genome
TGGGCACCAACTAGTGGTTCCTGTGGTTCACACCGAAGGCCGCGAAGCTAGGAAGAAAAAGATAGAAAAG
CTGGGTAAGACTCACCTGGCGACTCGTCGTCGACGAAGGGTCCTCAGCAGAGCACCGGCAGGAGGCGCTA
TGCAGGAACGCTGGGGGTCCTCCAGCGGAGGACTGAAGAAACTCCGGTTTCTTCTTTCACTCTGTAGCTG
GAATCCCTGTTGCGCTTGCTGGCGAAACCTGCAGGGAAGCTAGCTGGGCCCCGCTAGTCGAGCGGACTCG
TCCCAGCGGTCCCAACCAGTTTTCTTTATCCTATTTTTCCCTGCGGGCGCCCGGTCGTGGTTACCCTGGA
ACTCCCTGTTTGGAGGCCC

>FJ746762.1 Australian grapevine viroid clone 16-47, complete genome
TGGGCACCAACTAGTGGTTCCTGTGGTTCACACCGAAGGCCGCGAAGCTAGGAAGAAAAAGATAGAAAAG
CTGGGTAAGACTCACCTGGCGACTCGTCGTCGACGAAGGGTCCTCAGCAGAGCACCGGCAGGAGGCGCTA
TGCAGGAACGCTAGGGGTCCTCCAGCGGAGGACTGAAGAAACTCCGGTTTCTTCTTTCACTCTGTAGCTG
GAATCCCTGTTGCGCTTGCTGGCGAAACCTGCAGGGAAGCTAGCTGGGTCCCGCTAGTCGAGCGGACTCG
TCCCAGCGGTCCCAACCAGTTTTCTTTATCCTATTCTTCCCTGCGGGCGCCCGGTCGTGGTTACCCTGGA
ACTCCCTGTTTGGAGGCCC

>FJ746763.1 Australian grapevine viroid clone 16-49, complete genome
TGGGCACCAACTAGTGGTTCCTGTGGTTCACACCGAAGGCCGCGAAGCTAGGAAGAAAAAGATAGAAAAG
CTGGGTAAGACTCACCCGGCGACTCGTCGTCGACGAAGGGTCCTCAGCAGAGCACCGGCAGGAGGCGCTA
TGCAGGAACGCTAGGGGTCCTCCAGCGGAGGACTGAAGAAACTCCGGTTTCTTCTTTCACTCTGTAGCTG
GAATCCCTGTTGCGCTTGCTGGCGAAACCTGCAGGGAAGCTAGCTGGGTCCCGCTAGTCGAGCGGACTCG
TCCCAGCGGTCCCAACCAGTTTTCTTTATCCTATTTTTCCCTGCGGGCGCCCGGTCGTGGTTACCCTGGA
ACTCCCTGTTTGGAGGCCC

>FJ746764.1 Australian grapevine viroid clone 16-53, complete genome
TGGGCACCAACTAGTGGTTCCTGTGGTTCACACCGAAGGCCGCGAAGCTAGGAAGAAAAAGATAGAAAAG
CTGGGTAAGACTCACCTGGCAACTCGTCGCCGACGAAGGGTCCTCAGCAGAGCACCGGCAGGAGGCGCTA
TGCAGGAACGCTAGGGGTCCTCCAGCGGAGGACTGAAGAAACTCCGGTTTCTTCTTTCACTCTGTAGCTG
GAATCCCTGTTGCGCTTGCTGGCGAAACCTGCAGGGAAGCTAGCTGGGTCCCGCTAGTCGAGCGGACTCG
TCCCAGCGGTCCCAACCAGTTTTCTTTATCCTATTTTTCCCTGCGGGCGCCCGGTCGTGGTTACCCTGGA
ACTCCCTGTTTGGAGGCCC

>FJ746765.1 Australian grapevine viroid clone 16-54, complete genome
TGGGCACCAACTAGTGGTTCCTGTGGTTCACACCGAAGGCCGCGAAGCCAGGAAGAAAAAGATAGAAAAG
CTGGATAAGACTCACCTGGCGACTCGTCGTCGACGAAGGGTCCTCAGTAGAGCACCGGCAGGAGGCGCTA
TGCAGGAACGCTAGGGGTCCTCCAGCGGAGGACTGAAGAAACTCCGGTTTCTTCTTTCACTCTGTAGCTG
GAATCCCTGTTGCGCTTGCTGGCGAAACCTGCAGGGAAGCTAGCTGGGTCCCGCTAGTCGAGCGGACTCG
TCCCAGCGGTCCCAACCAGTTTTCTTTAACCTATTTTTCCCTGCGGGCGCCCGGTCGTGGTTACCCTGGA
ACCCCCTGTTTGGAGGCCC

>FJ746766.1 Australian grapevine viroid clone 16-58, complete genome
TGGGCACCAACTAGTGGTTCCTGTGGTTCACACCGAAGGCCGCGAAGCTAGGAAGAAAAAGTTAGAAAAG
CTGGGTAAGACTCACCTGGCGACTCGTCGTCGACGAAGGGTCCTCAGCAGAGCACCGGCAGGAGGCGCTA
TGCATGAACGCTAGGGGTCCTCCAGCGGAGGACTGAATAAACTCCGGTTTCTTCTTTCACTCTGTAGCTG
GAATCCCTGTTGCGCTTGCTGGCGAAACCTGCAGGGAAGCTAGCTGGGTCCCGCTAGTCGAGCGGACTCG
TCCCAGCGGTCCCAACCAGTTTTCTTTAACCTATTTTTCCCTGCGGGCGCCCGGTCGTGTTTACCCTGGA
ACCCCCTGTTTGGAGGCCC

>FJ746767.1 Australian grapevine viroid clone 16-59, complete genome
TGGGCACCAACTAGTGGTTCCTGTGGTTCACACCGAAGGCCGCGAAGCTAGGAAGAAAAAGATAGAAAAG
CTGGGTAAGACTCACCTGGCGACTCGTCGTCGACGAAGGGTCTTCAGCAGAGCACCGGCAGGAGGCGCTA
TGCAGGAACGCTAGGGGTCCTCCAGCGGAGGACTGAAGAAACTCCGGTTTCTTCTTTCACTCTGTAGCTG
GAATCCCTGTTGCGCTTGCTGGCGAAACCTGCAGGGAAGCTAGCTGGGTCCCGCTAGTCGAGCGGACTCG
TCCCAGCGGTCCCAACCAGTTTTCTTTATCCTATTTTTCCCTGCGGGCGCCCGGTCGTGGTTACCCTGGA
ACTCCCTGTTTGGAGGCCC

>FJ746768.1 Australian grapevine viroid clone 16-61, complete genome
TGGGCACCAACTAGTGGTTCCTGTGGTTCACACCGAAGGCCGCGAAGCTAGGAAGAAAAAGATAGAAAAG
CTGGGTAAGACTCACCTGGCGACTCGTCGTCGACGAAGGGTCCTCAGCAGAGCACCGGCAGGAGGCGCTA
TGCAGGAACGCTAGGGGTCCTCCAGCGGAGGACTGAAGAAACTCCGGTTTCTTCTTTCACTCTGTAGCTG
GAATCCCTGCTGCGCTTGCTGGCGAAACCTGCAGGGAAGCTAGCTGGGTCCCGCTAGTCGAGCGGACTCG
TCCCAGCGGCCCCAACCAGTTTTCTTTATCCTATTTTTCCCTGCGGGCGCCCGGTCGTGGTTACCCTGGA
ACTCCCTGTTTGGAGGCCC

>FJ746769.1 Australian grapevine viroid clone 16-64, complete genome
TGGGCACCAACTAGTGGTTCCTGCGGTTCACACCGAAGGCCGCGAAGCTAGGAAGAAAAAGATAGAAAAT
CTGGGTAAGACTCACCTGGCGACTCGTCGTCGACGAAGGGTCCTCAGCAGAGCACCGGCAGGAGGCGCTA
TGCAGGAACGCTAGGGGTCCTCCAGCGGAGGACTGAAGAAACTCCGGTTTCTTCTTTCACTCTGTAGCTG
GAATCCCTGTTGCGCTTGCTGGCGAAACCTGCAGGGAAGCTAGCTGGGTCCCGCTAGTCGAGCGGACTCG
TCCCAGCGGTCCCAACCAGTTTTCTTTATCCTATTTTTCCCTGCGGGCGCCCGGTCGTGGTTACCCTGGA
ACTCCCTGTTTGGAGGCCC

>FJ746770.1 Australian grapevine viroid clone 16-65, complete genome
TGGGCACCAACTAGTGGTTCCTGTGGTTCACACCGAAGGCCGCGAAGCTAGGAAGAAAAAGATAGAAAAG
CTGGGTAAGACTCACCTGGCGACTCGTCGTCGACGAAGGGTCCTCTGCAGAGCACCGGCAGGAGGCGCTA
TGCAGGAACGCTAGGGGTCCTCCAGCGGAGGACTGAAGAAACTCCGGTTTCTTCTTTCACTCTGTAGCTG
GAATCCCTGTTGCGCTTGCTGGCGAAACCTGCAGGGAAGCTAGCTGGGTCTCGCTAGTCGAGCGGACTCG
TCCCAGCGGTCCCAACCAGTTTTCTTTATCCTATTTTTCCCTGCGGGCGCCCGGTCGTGGTTACCCTGGA
ACTCCCTGTTTGGAGGCCC

>FJ746771.1 Australian grapevine viroid clone 16-69, complete genome
TGGGCACCAACTAGTGGTTCCTGTGGTTCACACCGAAGGCCGCGAAGCTAGGAAGAAAAAGATAGAAAAG
CTGGGTAAGACTCACCTGGCGACTCGTCGTCGACGAAGGGTCCTCAGCAGAGCACCGGCAGGAGGCGCTA
TGCAGGAACGCTAGGGGTCCTCCAGCGGAGGACTGAAGAAACTCCGGTTTCTTCTTTCACTTTGTAGCTG
GAATCCCTGTTGCGCTTGCTGGCGAAACCTGCAGGGAAGCTAGCTGGGTCCCGCTAGTCGAGCGGACTCG
TCCCAGCGGTCCCAACCAGTTTTCTTTATCCTATTTTTCCCTGCGGGCGCCCGGTCGTGGTTACCCTGGA
ACTCCCTGTTTGGAGGCCC

>FJ746772.1 Australian grapevine viroid clone 16-72, complete genome
TGGGCACCAACTAGTGGTTCCTGTGGTTCACACCGAAGGCCGCGAAGCTAGGAAGAAAAAGATAGAAAAG
CTGGGTAAGACTCACCTGGCGACTCGTCGTCGACGAAGGGTCCTCAGCAGAGCACCGGCAGGAGGCGCTA
TGCAGGAACGCTAGGGGTCCTCCAGCGGAGGACTGAAGAAACTCCGGTTTCTTCTTTCACCCTGTAGCTG
GAATCCCTGTTGCGCTTGCTGGCGAAACCTGCAGGGAAGCTAGCTGGGTCCCGCTAGTCGAGCGGACTCG
TCCCAGCGGTCCCAACCAGTTTTCTTTATCCTATTTTTCCCTGCGGGCGCCCGGTCGTGGTTACCCTGGA
ACTCCCTGTTTGGAGGCCC

>FJ746773.1 Australian grapevine viroid clone 16-78, complete genome
TGGGCACCAACTAGTGGTTCCTGTGGTTCACACCGAAGGCCGCGAAGCTAGGAAGAAAAAGATAGAAAAG
CTGGGTAAGACTCACCTGGCGACTCGTCGTCGACGAAGGGTCCTCAGCAGAGCACCGGCAGGAGGCGCTA
TGCAGGAACGCTAGGGGTCCTCCAGCGGAGGACTGAAGAAACTCCGGTTTCTTCCTTCACTCTGTAGCTG
GAATCCCTGTTGCGCTTGCTGGCGAAACCTGCAGGGAAGCTAGCTGGGTCCCGCTAGTCGAGCGGACTCG
TCCCAGCGGTCCCAACCAGTTTTCTTTATCCTATTTTTCCCTGCGGGCGCCCGGTCGTGGTTACCCTGGA
ACCCCCTGTTTGGAGGCCC

>FJ746774.1 Australian grapevine viroid clone 16-81, complete genome
TGGGCACCAACTAGTGGTTCCTGTGGTTCACACCGAAGGCCGCGAAGCTAGGAAGAAAAAGATAGAAAAG
CTGGGTAAGACTCACCTGGTGACTCGTCGTCGACGAAGGGTCCTCAGCAGAGCACCGGCAGGAGGCGCTA
TGCAGGAACGCTAGGGGTCCTCCAGCGGAGGACTGAAGAAACTCCGGTTTCTTCTTTCACTCTGTAGCTG
GAATCCCTGTTGCGCTTGCTGGCGAAACCTGCAGGGTAGCTAGCTGGGTCCCGCTAGTCGAGCGGACTCG
TCCCAGCGGTCCCAACCAGTTTTCTTTATCCTATTTTTCCCTGCGGGCGCCCGGTCGTGGTTACCCTGGA
ACTCCCTGTTTGGAGGCCC

>FJ746775.1 Australian grapevine viroid clone 16-83, complete genome
TGGGCATCAACTAGTGGTTCCTGTGGTTCACACCGAAGGCCGCGAAGCTAGGAAGAAAAAGATAGAAAAG
CTGGGTAAGACTCACCTGGCGACTCGTCGTCGACGAAGGGTCCTCAGCAGAGCACCGGCAGGAGGCGCTA
TGCAGGAACGCTAGGGGTCCTCCAGCGGAGGACTGAAGAAACTCCGGTTTCTTCTTTCACTCTGTAGCTG
GAATCCCTGTTGCGCTTGCTGGCGAAACCTGCAGGGAAGCTAGCTGGGTCCCGCTAGTCGAGCGGACTCG
TCCCAGCGGTCCCAACCAGTTTTCTTTATCCTATTTTTCCCTGCGGGCGCCCGGTCGTGGTTACCCTGGA
ACTCCCTGTTTGGAGGCCC

>FJ746776.1 Australian grapevine viroid clone 16-84, complete genome
TGGGCACCAACTAGTGGTTCCTGTGGTTCACACCGAAGGCCGCGAAGCTAGGAAGAAAAAGATAGAAAAG
CTGGGTAAGACTCACCTGGCGACTCGTCGTCGACGAAGGGTCCTCAGCAGAGCACCGGCAGGAGGCGCTA
TGCAGGAACGCTAGGGGTCCTCCAGCGGAGGACTGAAGAAACTCCGGTTTCTTCTCTCACTCTGTAGCTG
GAATCCCTGTTGCGCTTGCTGGCGAAACCTGCAGGGAAGCTAGCTGGGTCCCGCTAGTCGAGCGGACTCG
TCCCAGCGGTCCCAACCAGTTTTCTTTATCCTATTTTTCCCTGCGGGCGCCCGGTCGTGGTTACCCTGGA
ACTCCCTGTTTGGAGGCCC

>FJ746777.1 Australian grapevine viroid clone 16-93, complete genome
TGGGCACCAACTAGTGGTTCCTGTGGTTCACACCGAAGGCCGCGAAGCTAGGAAGAAAAAGATAGAAAAG
CTGGGTAAGACTCACCTGGCGACTCGTCGTCGACGAAGGGTCCTCAGCAGAGCACCGGCAGGAGGCGCTA
TGCAGGAACGCTAGGGGTCCTCCAGCGGAGGACTGAAGAAACTCCGGTTTCTTCTTTCACTCTGTAGCTG
GAATCCCTGTTGCGCTTGCTGGCGAAACCTGCAGGGAAGCTAGCTGGGTCCCGCTAGTCGAGCGGACTCG
TCCCGGCGGTCCCAACCAGTTTTCTTTATCCTATTTTTCCCTGCGGGCGCCCGGTCGTGGTTACCCTGGA
ACTCCCTGTTTGGAGGCCC

>FJ746778.1 Australian grapevine viroid clone 16-94, complete genome
TGGGCACCAACTAGTGGTTCCTGTGGTTTACACCGAAGGCCGCGAAGCTAGGAAGAAAAAGATAGAAAAG
CTGGGTAAGACTCACCTGGCGACTCGTCGTCGACGAAGGGTCCTCAGCAGAGCACCGGCAGGAGGCGCTA
TGCAGGAACGCTAGGGGTCCTCCAGCGGAGGACTGAAGAAACTCCGGTTTCTTCTTTCACTCTGTAGCTG
GAATCCCTGTTGCGCTTGCTGGCGAAACCTGCAGGGAAGCTAGCTGGGTCCCGCTAGTCGAGCGGACTCG
TCCCAGCGGTCCCAACCAGTTTTCTTTATCCTATTTTTCCCTGCGGGCGCCCGGTCGTGGTTACCCTGGA
ACTCCCTGTTTGGAGGCCC

>FJ746779.1 Australian grapevine viroid clone 16-96, complete genome
TGGGCACCAACTAGTGGTTCCTGTGGTTCACACCGAAGGCCGCGAAGCTAGGAAGAAAAAGATAGAAAAG
CTGGGTAAGACTCACCTGGCGACTCGTCGTCGACGAAGGGTCCTCAGCAGAGCACCGGCAGGAGGCGCTA
TGCAGGAACGCTAGGGGTCCTCCAGCGGAGGACTGAAGAAACTCCGGTTTCTTCTTTCACTCTGTAGCTG
GAATCCCTGTTGCGCTTGCTGGCGAAACCTGCAGGGAAGCTAGCTGGGTCCCGCTAGTCGAGCGGACTCG
TCCCAGCGGTCCCAACCAGTTTTCTTTATCCTATTTTTCCCTGCGGGCGCCCGGTCGTGCCCTACCCTGG
AACTCCCTGTTTGGAGGCCC

>FJ746780.1 Australian grapevine viroid clone 16-97, complete genome
TGGGCACCAACTAGTGGTTCCTGTGGTTCACACCGAAGGCCGCGAAGCTAGGAAGAAAAAGATAGAAAAG
CTGGGTAAGACTCACCTGGTGACTCGTCGTCGACGAAGGGTCCTCAGCAGAGCACCGGCAGGAGGCGCTA
TGCAGGAACGCTAGGGGTCCTCCGGCGGAGGACTGAAGAAACTCCGGTTTCTTCTTTCACTCTGTAGCTG
GAATCCCTGGTGCGCTTGCTGGCGAAACCTGCAGGGAAGCTAGCTGGGTCCCGCTAGTCGAGCGGACTCG
TCCCAGCGGTCCCAACCAGTTTTCTTTATCCTATTTTTCCCTGCGGGCGCCCGGTCGTGGTTACCCTGGA
ACTCCCTGTTTGGAGGCCC

>FJ746781.1 Australian grapevine viroid clone 16-99, complete genome
TGGGCGCCAACTAGTGGTTCCTGTGGTTCACACCGAAGGCCGCGAAGCTAGGAAGAAAAAGATAGAAAAG
CTGGGTAAGACTCACCTGGCGACTCGTCGTCGACGAAGGGTCCTCAGCAGAGCACCGGCAGGAGGCGCTA
TGCAGGAACGCTAGGGGTCCTCCAGCGGAGGACTGAAGAAGCTCCGGTTTCTTCTTTCACTCTGTAGCTG
GAATCCCTGTTGAGCTTGCTGGCGAAACCTGCAGGGAAGCTAGCTGGGTCCCGCTAGTCGAGCGGACTCG
TCCCAGCGGTCCCAACCAGTTTTCTTTATCCTATTTTTCCCTGCGGGCGCCCGGTCGTGGTTACCCTGGA
ACTCCCTGTTTGGAGGCCC

>FJ746782.1 Australian grapevine viroid clone 16-100, complete genome
TGGGCACCAACTAGTGGTTCCTGTGGTTCACACCGAAGGCCGCGAAGCTATGAAGAAAAAGATAGAAAAG
CTGGGTAAGACTCACCTGGCGACTCGTCGTCGACGAAGGGTCCTCAGCAGAGCACCGGCAGGAGGCGCTA
TGCAGGAACGCTAGGGGTCCTCCAGCGGAGGACTGAAGAAACTCCGGTTTCTTCTTTCACTCTGTAGCTG
GAATCCCTGTTGCGCTTGCTGGCGAAACCTGCAGGGAAGCTAGCTGGGTCCCGCTAGTCGAGCGGACTCG
TCCCAGCGGCCCCAACCAGTTTTCTTTATCCTATTTTTCCCTGCGGGCGCCCGGTCGTGGTTACCCTAGA
ACTCCCTGTTTGGAGGCCC

>FJ746783.1 Australian grapevine viroid clone 16-101, complete genome
TGGGCACCAACTAGTGGTTCCTGTGGTTCACACCGAAGGCCGCGAAGCTAGGAAGAAAAAGATAGAAAAG
CTGGGTAAGACTCACCTGGTGACTCGTCGTCGACGAAGGGTCCTCAGCAGAGCACCGGCAGGAGGCGCTA
TGCAGGAACGCTAGGGGTCCTCCAGCGGAGGACTGAAGAAACTCCGGTTTCTTCTTTCACTCTGTAGCTG
GAATCCCTGTTGCGCTTGCTGGCGAAACCTGCAGGGAAGCTAGCTGGGTCCCGCTAGTCGAGCGGACTCG
TCCCAGCGGTCCCAACCAGTTTTCTTTATCCTATTTTTCCCTGTGGGCGCCCGGTCGTGGTTACCCTGGA
ACTCCCTGTTTGGAGGCCC

>FJ746784.1 Australian grapevine viroid clone 16-102, complete genome
TGGGCACCAACTAGTGGTTCCTGTGGTTCGCACCGAAGGCCGCGAAGCTAGGAAGAAAGAGATAGAAAAG
CTGGGTAAGACTCACCTGGCGACTCGTCGTCGACGAAGGGTCCTCAGCAGAGCACCGGCAGGAGGCGCTA
TGCAGGAACGCTAGGGGTCCTCCAGCGGAGGACTGAAGAAACTCCGGTTTCTTCTTTCACTCTGTAGCTG
GAATCCCTGTTGCGCTTGCTGGCGAAACCTGCAGGGAAGCTAGCTGGGTCCCGCTAGTCGAGCGGACTCG
TCCCAGCGGTCCCAACCAGTTTTCTTTATCCTATTTTTCCCTGCGGGCGCCCGGTCGTGGTTACCCTGGA
ACTCCCTGTTTGGAGGCCC

>FJ746785.1 Australian grapevine viroid clone 1-1, complete genome
TGGGCACCAACTAGAGGTTCCTGTGGTTCACACCGAAGGCCGCGAAGCTAGGAAGAAAAAGTTAGAAAAG
CTGGGTAAGACTCACCTGGCGACTCGTCGTCGACGAAGGGTCCTCAGCAGAGCACCGGCAGGAGGCGCTA
TGCAGGAACGCTAGGGGTCCTCCAGCGGAGGACTGAAGAAACTCCGGTTTCTTCTTTCACTCTGTAGCTG
GAATCCCTGTTGCGCTTGCTGGCGAAACCTGCAGGGAAGCTAGCTGGGTCCCGCTAGTCGAGCGGACTCG
TCCCAGCGGTCCCAACCAGTTTTCTTTAACCTATTTTTCCCTGCGGGCGCCCGGTCGTGGTTACCCTGGA
ACTCCCTGTTTGGAGGCCC

>FJ746786.1 Australian grapevine viroid clone 1-6, complete genome
TGGGCACCAACTAGAGGTTCCTGTGGTTCACACCGAAGGCCGCGAAGCTAGGAAGAAAAAGATAGAAAAG
CTGGGTAAGACTCACCTGGCGACTCGTCGTCGACGAAGGGTCCTCAGCAGAGCACCGGCAGGAGGCGCTA
TGCAGGAACGCTAGGGGTCCTCCAGCGGAGGACTGAAGAAACTCCGGTTTCTTCTTTCACTCTGTAGCTG
GAATCCCTGTTGCGCTTGCTGGCGAAACCTGCAGGGAAGCTAGCTGGGTCCCGCTAGTCGAGCGGACTCG
TCCCAGCGGTCCCAACCAGTTTTCTTTATCCTATTTTTCCCTGCGGGCGCCCGGTCGTGGTTACCGTGGA
ACTCCCTGTTTGAGGCCC

>FJ746787.1 Australian grapevine viroid clone 1-11, complete genome
TGGGCACCAACTAGAGGTTCCTGTGGTTCACACCGAAGGCCGCGAAGCTAGGAAGAAAAAGTTAGAAAAG
CTGGGTAAGGCTCACCTGGCGACTCGTCGTCGACGAAGGGTCCTCAGCAGAGCACCGGCAGGAGGCGCTA
TGCAGGAACGCTAGGGGTCCTCCAGCGGAGGACTGAAGAAACTCCGGTTTCTTCTTTCACTCTGTAGCTG
GAATCCCTGTTGCGCTTGCTGGCGAAACCTGCAGGGAAGCTAGCTGGGTCCCGCTAGTCGAGCGGACTCG
TCCCAGCGGTCCCAACCAGTTTTCTTTAACCTATTTTTCCCTGCGGGCGCCCGGTCGTGGTTACCCTGGA
ACTCCCTGTTTGGAGGCCC

>FJ746788.1 Australian grapevine viroid clone 1-20, complete genome
TGGGCACCAACTAGAGGTTCCTGTGGTTCACACCGAAGGCCGCGAAGCTAGGAAGAAAAAGATAGAAAAG
CTGGGTAAGACTCACCTGGCGACTCGTCGTCGACGAAGGGTCCTCAGCAGAGCACCGGCAGGAGGCGCTA
TGCAGGAACGCTAGGGGTCCTCCAGCGGAGGACTGAAGAAACTCCGGTTTCTTCTTTCACTCTGTAGCTG
GAATCCCTGTTGCGCTTGCTGGCGAAACCTGCAGGGAAGCTGGCTGGGTCCCGCTAGTCGAGCGGACTCG
TCCCAGCGGTCCCAACCAGTTTTCTTTATCCTATTTTTCCCTGCGGGCGCCCGGTCGTGGTTACCCTGGA
ACTCCCTGTTTGGAGGCCC

>FJ746789.1 Australian grapevine viroid clone 1-21-2, complete genome
TGGGCACCAACTAGAGGTTCCTGTGGTTCACACCGAAGGCCGCGAAGCTAGGAAGAAAAAGTTAGAAAAG
CTGGGTAAGACTCACCTGGCGACTCGTCGTCGACGAAGGGTCCTCAGCAGAGCACCGGCAGGAGGCGCTA
TGCAGGAACGCTAGGGGTCCTCCAGCGGAGGACTGAAGAAACTCCGGTTTCTTCTTTCACTCTGTAGCTG
GAATCCCTGTTGCGCTTGCTGGCGAAACCTGCAGGGAAGCTAGCTGGGTCCCGCTAGTCGAGCGGACTCG
TCCCAGCGGTCCCAACCAGTTTTCTTTATCCTATTTTTCCCCGCGGGCGCCCGGTCGTGGTTACCCTAGA
ACTCCCTGTTTGGAGGCCC

>FJ746790.1 Australian grapevine viroid clone 1-24, complete genome
TGGGCACCAACTAGAGGTTCCTGTGGTTCACACCGAAGGCCGCGAAGCTAGGAAGAAAAAGTTAGAAAAG
CTGGGTAAGACTCACCTGGCGACTCGTCGTCGACGAAGGGTCCTCAGCAGAGCACCGGCAGGAGGCGCTA
TGCAGGAACGCTAGGGGTCCTCCAGCGGAGGACTGAAGAAACTCCGGTTTCTTCTTACACTCTGTAGCTG
GAATCCCTGTTGCGCTTGCTGGCGAAACCTGCAGGGAAGCTAGCTGGGTCCCGCTAGTCGAGCGGACTCG
TCCCAGCGGTCCCAACCAGTTTTCTTTATCCTATTTTTCCCTGCGGGCGCCCGGTCGTGGTTACCCTGGA
ACTCCCTGTTGGAGGCCC

>FJ746791.1 Australian grapevine viroid clone 1-32, complete genome
TGGGCACCAACTAGAGGTTCCTGTGGTTCACACCGAAGACCGCGAAGCTAGGAAGAAAAAGTTAGAAAAG
CTGGGTAAGACTCACCTGGCGACTCGTCGTCGACGAAGGGTCCTCAGCAGAGCACCGGCAGGAGGCGCTA
TGCAGGAACGCTAGGGGTCCTCCAGCGGAGGACTGAAGAAACTCCGGTTTCTTCTTTCACTCTGTAGCTG
GAATCCCTGTTGCGCTTGCTGGCGAAACCTGCAGGGAAGCTAGCTGGGTCCCGCTAGTCGAGCGGACTCG
TCCCAGCGGTCCCAACCAGTTTTCTTTATCCTATTTTTCCCTGCGGGCGCCCGGTCGTGGTTACCCTGGA
ACTCCCTGTTTGGAGGCCC

>FJ746792.1 Australian grapevine viroid clone 1-33, complete genome
TGGGCACCAACTAGAGGTTCCTGTGGTTCACACCGAAGGCCGCGAAGCTAGGAAGAAAAAGTTAGAAAAG
CTGGGTAAGACTCACCTGGTGACTCGTCGTCGACGAAGGGTCCTCAGCAGAGCACCGGCAGGAGGCGCTA
TGCAGGAACGCTAGGGGTCCTCCAGCGGAGGACTGAAGAAACTCCGGTTTCTTCTTTCACTCTGTAGCTG
GAATCCCTGTTGCGCTTGCTGGCGAAACCTGCAGGGAAGCTAGCTGGGTCCCGCTAGTCGAGCGGACTCG
TCCCAGCGGTCCCAACCAGTTTTCTTTAACCTATTTTTCCCTGCGGGCGCCCGGTCGTGGTTACCCTGGA
ACTCCCTGTTTGGAGGCCC

>FJ746793.1 Australian grapevine viroid clone 1-36, complete genome
TGGGCACCAACTAGAGGTTCCTGTGGTTCACACCGAAGGCCGCGAAGCTAGGAAGAAAAAGTTAGAAAAG
CTGGGTAAGACTCACCTGGCGACTCGTCGTCGACGAAGGGTCCTCAGCAGAGCACCGGCAGGAGGCGCTA
TGCAGGAACGCTAGGGGTCCTCCAGCGGAGGACTGAAGAAACTCCGGTTTCTTCTTTCACTCTGTAGCTG
GAATCCCTGTTGCGCTTGCTGGCGAAACCTGCAGGGAAGCTAGCTGGGTCCCGCTAGTCGAGCGGACTCG
TCCCAGCGGTCCCAACCAGTTTTCTTTATCCTATTTTTCCCTGCGGGCGCCCGGTCGTGGTTACCCTGGA
ACTCCCTGTTTGGAGCCC

>FJ746794.1 Australian grapevine viroid clone 1-37, complete genome
TGGGCACCAACTAGAGGTTCCTGTGGTTCACACCGAAGGCCGCGAAGCTAGGAAGAAAAAGTTAGAAAAG
CTGGGTAAGGCTCACCTGGCGACTCGTCGTCGACGAAGGGTCCTCAGCAGAGCACCGGCAGGAGGCGCTA
TGCAGGAACGCTAGGGGTCCTCCAGCGGAGGACTGAAGAAACTCCGGTTTCTTCTTTCACTCTGTAGCTG
GAATCCCTGTTGCGCTTGCTGGCGAAACCTGCAGGGAAGCTAGCTGGGTCCCGCTAGTCGAGCGGACTCG
TCCCAGCGGTCCCAACCAGTTTTCTTTAACCTATTTTCCCTGCGGGCGCCCGGTCGTGGTTACCCTGGAA
CTCCCTGTTTGGAGCCC

>FJ746795.1 Australian grapevine viroid clone 1-39, complete genome
TGGGCACCAACTAGAGGTTCCTGTGGTTCACACCGAAGGCCGCGAAGCTAGGAAGAAAAGATAGAAAAGC
TGGGTAAGACTCACCTGGCGACTCGTCGTCGACGAAGGGTCCTCAGCAGAGCACCGGCAGGAGGCGCTAT
GCAGGAACGCTAGGGGTCCTCCAGCGGAGGACTGAAGAAACTCCGGTTTCTTCTTTCACTCTGTAGCTGG
AATCCCTGTTGCGCTTGCTGGCGAAACCTGCAGGGAAGCTAGCTGGGTCCCGCTAGTCGAGCGGACTCGT
CCCAGCGGTCCCAACCAGTTTTCTTTATCCTATTTTTCCCTGCGGGCGCCCGGTCGTGGTTACCCTGGAA
CTCCCTGTTTGGAGGCCC

>FJ746796.1 Australian grapevine viroid clone 1-42, complete genome
TGGGCACCAACTAGAGGTTCCTGTGGTTCACACCGAAGGCCGCGAAGCTAGGAAGAAAAAGTTAGAAAAG
CTGGGTAAGACTCACCTGGCGACTCGTCGTCGACGAAGGGTCCTCAGCAGAGCACCGGCAGGAGGCGCTA
TGCAGGAACGCTAGGGGTCCTCCAGCGGAGGACTGAAGAAACTCCGGTTTCTTCTTTCACTCTGTAGCTG
GAATCCCTGTTGCGCTTGCTGGCGAAACCTGCAGGGAAGCTAGCTGGGCCCCGCTAGTCGAGCGGACTCG
TCCCAGCGGTCCCAACCAGTTTTCTTTATCCTATTTTTCCCTGCGGGCGCCCGGTCGTGGTTACCCTGGA
ACTCCCTGTTTGGAGGCCC

>FJ746797.1 Australian grapevine viroid clone 1-49, complete genome
TGGGCACCAACTAGAGGTTCCTGTGGTTCACACCGAAGGCCGCGAAGCTAGGAAGAAAAAGATAGAAAAG
CTGGGTAAGACTCACCTGGCGACTCGTCGTCGACGAAGGGTCCTCAGCAGAGCACCGGCAGGAGGCGCTA
TGCAGGAACGCTAGGGGTCCTCCAGCGGAGGACTGAAGAAACTCCGGTTTCTTCTTTCACTCTGTAGCTG
GAATCCCTGTTGCGCTTGCTGGCGAAACCTGCAGGGAAGCTAGCTGGGTCCCGCTAGTCGAGCGGACTCG
TCCCAGTGGTCCCAACCAGTTTTCTTTATCCTATTTTTCCCTGCGGGCGCCCGGTCGTGGTTATCCTGGA
ACTCCCTGTTTGGAGGCCC

>FJ746798.1 Australian grapevine viroid clone 1-52, complete genome
TGGGCACCAACTAGAGGTTCCTGTGGTTCACACCGAAGGCCGCGAAGCTAGGAAGAAAAAGTTAGAAAAG
CTGGGTAAGACTCACCTGGCGACTCGTCGTCGACGAAGGGTCCTCAGCAGAGCACCGGCAGGAGGCGCTA
TGCAGGAACGCTAGGGGTCTTCCAGCGGAGGACTGAAGAAACTCCGGTTTCTTCTTTCACTCTGTAGCTG
GAATCCCTGTTGCGCTTGCTGGCGAAACCTGCAGGGAAGCTAGCTGGGTCCCGCTAGTCGAGCGGACTCG
TCCCAGCGGTCCCAACCAGTTTTCTTTATCCTATTTTTCCCTGCGGGCGCCCGGTCGTGGTTACCCTGGA
ACTCCCTGTTTGGAGGCCC

>FJ746799.1 Australian grapevine viroid clone 1-58, complete genome
TGGGCACCAACTAGAGGTTCCTGTGGTTCACACCGAAGGCCGCGAAGCTAGGAAGAAAAAGTTAGAAAAG
CTGGGTAAGACTCACCTGGCGACTCGTCGTCGACGAAGGGTCCTCAGCAGAGCACCGGCAGGAGGCGCTA
TGCAGGAACGCCAGGGGTCCTCCAGCGGAGGACTGAAGAAACTCCGGTTTCTTCTTTCACTCTGTAGCTG
GAATCCCTGTTGCGCTTGCTGGCGAAACCTGCAGGGAAGCTAGCTGGGTCCCGCTAGTCGAGCGGACTCG
TCCCAGCGGTCCCAACCAGTTTTCTTTATCCTATTTTTCCCTGCGGGCGCCCGGTCGTGGTTACCCTGGA
ACTCCCTGTTTGGAGGCCC

>FJ746800.1 Australian grapevine viroid clone 1-65, complete genome
TGGGCACCAACTAGAGGTTCCTGTGGTTCACACCGAAGGCCGCGAAGCTAGGAAGAAAAAGATAGAAAAG
CTGGGTAAGACTCACCTGGCGACTCGTCGTCGACGAAGGGTCCTCAGCAGAGCACCGGCAGGAGGCGCTA
TGCAGGAACGCTAGGGGTCCTCCAGCGGAGGACTGAAGAAACTCCGGTTTCTTCTTTCACTCTGTAGCTG
GAATCCCTGTTGCGCTTGCTGGCGAAACCTGCAGGGAAGCTAGCTGGGTCCCGCTAGTCGAGCGGACTCG
TCCCAGCGGTCCCAACCAGTTTTCTTTATCCTATTTTTCCCTGCGGGCGCCCGGTCGTGGTTACCCTGGA
ACTCCCTGTTTGGGGCCC

>FJ746801.1 Australian grapevine viroid clone 1-67, complete genome
TGGGCACCAACTAGAGGTTCCTGTGGTTCACACCGAAGGCCGCGAAGCTAGGAAGAAAAAGTTAGAAAAG
CTGGGTAAGACTCACCTGGCGACTCGTCGTCGACGAAGGGTCCTCAGCAGAGCACCGGCAGGAGGCGCTA
TGCAGGAACGCTAGGGGTCCTCCAGCGGAGGACTAAAGAAACTCCGGTTTCTTCTTTCACTCTGTAGCTG
GAATCCCTGTTGCGCTTGCTGGCGAAACCTGCAGGGAAGCTAGCTGGGTCCCGCTAGTCGAGCGGACTCG
TCCCAGCGGTCCCAACCAGTTTTCTTTATCCTATTTTTCCCTGCGGGCGCCCGGTCGTGGTTACCCTGGA
ACTCCCTGTTTGGAGGCCC

>FJ746802.1 Australian grapevine viroid clone 1-77, complete genome
TGGGCACCAACTAGAGGTTCCTGTGGTTCACACCGAAGGCCGCGAAGCTAGGAAGAAAAAGATAGAAAAG
CTGGGTAAGACTCACCTGGCGACTCGTCGTCGACGAAGGGTCCTCAGCAGAGCACCGGCAGGAGGCGCTA
TGCAGGAACGCTAGGGGTCCTCCAGCGGAGGACTGAAGAAACTCCGGTTTCTTCTTTCACTCTGTAGCTG
GAATCCCTGTTGCGCTTGCTGGCGAAACCTGCAGGGAAGCTAGCTGGGTCCCGCTAGTCGAGCGGACTCG
TCCCAGCGGTCCCAACCAGCTTTCTTTATCCTATTTTTCCCTGCGGGCGCCCGGTCGTGGTTACCCTGGA
ACTCCCTGTTTGGAGGCC

>FJ746803.1 Australian grapevine viroid clone 1-92, complete genome
TGGGCACCAACTAGAGGTTCCTGTGGTTCACACCGAAGGCCGCGAAGCTAGGAAGAAAAAGATAGAAAAG
CTGGGTAAGACTCACCTGGCGACTCGTCGTCGACGAAGGGTCCTCAGCAGAGCACCGGCAGGAGGCGCTA
TGCAGGAACGCTAGGGGTCCTCCAGCGGAGGACTGAAGAAACTCCGGTTTCTTCTTTCACTCTGTAGCTG
GAATCCCTGTTGCGCTTGCTGGCGAAACCTGCAGGGAAGCTAGCTGGGTCCCGCTAGTCGAGCGGACTCG
TCCCAGCGGTCCCAACCAGTTTTCTTTATCCTATTTTTCCCTGCGGGCGCCCGGTCGTGGTTACCCTGGA
ACTCCCTGTTTGGAGGCC

>FJ746804.1 Australian grapevine viroid clone 1-93, complete genome
TGGGCACCAACTAGAGGTTCCTGTGGTTCACACCGAAGGCCGCGAAGCTAGGAAGAAAAAGTTAGAAAAG
CTGGGTAAGGCTCACCTGGCGACTCGTCGTCGACGAAGGGTCCTCAGCAGAGCACCGGCAGGAGGCGCTA
TGCAGGAACGCTAGGGGTCCTCCAGCGGAGGACTGAAGAAACTCCGGTTTCTTCTTTCACTCTGTAGCTG
GAATCCCTGTTGCGCTTGCTGGCGAAACCTGCAGGGAAGCTAGCTGGGTCCCGCTAGTCGAGCGGACTCG
TCCCAGCGGTCCCAACCAGTTTTCTTTAACCTATTTTCCCTGCGGGCGCCCGGTCGTGGTTACCCTGGAA
CTCCCTGTTTGGAGGCCC

>FJ746805.1 Australian grapevine viroid clone 1-95, complete genome
TGGCACCAACTAGAGGTTCCTGTGGTTCACACCGAAGGCCGCGAAGCTAGGAAGAAAAAGTTAGAAAAGC
TGGGTAAGACTCACCTGGCGACTCGTCGTCGACGAAGGGTCCTCAGCAGAGCACCGGCAGGAGGCGCTAT
GCAGGAACGCTAGGGGTCCTCCAGCGGAGGACTGAAGAAACTCCGGTTTCTTCTTTCACTCTGTAGCTGG
AATCCCTGTTGCGCTTGCTGGCGAAACCTGCAGGGAAGCTAGCTGGGTCCCGCTAGTCGAGCGGACTCGT
CCCAGCGGTCCCAACCAGTTTTCTTTATCCTATTTTTCCCTGCGGGCGCCCGGTCGTGGTTACCCTGGAA
CTCCCTGTTTGGAGGCCC

>FJ746806.1 Australian grapevine viroid clone 22-7, complete genome
TGGGCACCAACTAGTGGTTCCTGTGGTTCACACCGAAGGCCGCGAAGCTAGGAAGAAAAAGATAGAAAAG
CTGGGTAAGACTCACCTGGCGACTCGTCGTCGACAAAGGGTCCTCAGCAGAGCACCGGCAGGAGGCGCTA
TGCAGGAACGCTAGGGGTCCTCCAGCGGAGGACTGAAGAAACCCCGGTTTCTTCTTTCACTCTGTAGCTG
GAATCCCTGTTGCGCTTGCTGGCGAAACCTGCAGGGAAGCTAGCTGGGTCCCGCTAGTCGAGCGGACTCG
TCCCAGCGGTCCCAACCAGTTTTCTTTATCCTATTTTTCCCTGCGGGCGCCCGGTCGTGGTTACCCTGGA
ACTCCCTGTTTGGAGGCCC

>FJ746807.1 Australian grapevine viroid clone 22-10, complete genome
TGGGCACCAACTAGTGGTTCCTGTGGCTCACACCGAAGGCCGCGAAGCTAGGAAGAAAAAGATAGAAAAG
CTGGGTAAGACTCACCTGGTGACTCGTCGTCGACGAAGGGTCCTCAGCAGAGCACCGGCAGGAGGCGCTA
TGCAGGAACGCTAGGGGTCCTCCAGCGGAGGACTGAAGAAACTCCGGTTTCTTCTTTCACTCTGTAGCTG
GAATCCCTGTTGCGCTTGCTGGCGAAACCTGCAGGGAAGCTAGCTGGGTCCCGCTAGTCGAGCGGACTCG
TCCCAGCGGTCCCAACCAGTTTTCTTTATCCTATTTTTCCCTGCGGGCGCCCGGTCGTGGTTACCCTGGA
ACTCCCTGTTTGGAGGCCC

>FJ746808.1 Australian grapevine viroid clone 22-16, complete genome
TGGGCACCAAACTAGTGGTTCCTGTGGTTCACACCGAAGGCCGCGAAGCTAGGAAGAAAAAGATAGAAAA
GCTGGGTAAGACTCACCTGGCGACTCGTCGTCGACGAAGGGTCCTCAGCAGAGCACCGGCAGGAGGCGCT
ATGCAGGAACGCTAGGGGTCCTCCAGCGGAGGACTGAAGAAACTCCGGTTTCTTCTTTCACTCTGTAGCT
GGAATCCCTGTTGCGCTTGCTGGCGAAACCTGCAGGGAAGCTAGCTGGGTCCCGCTAGTCGAGCGGACTC
GTCCCAGCGGTCCCAACCAGTTTTCTTTATCCTATTTTTCCCTGCGGGCGCCCGGTCGTGGTTACCCTGG
AATTCTCTTTTGGAGGCCC

>FJ746809.1 Australian grapevine viroid clone 22-21, complete genome
TGGGCACCAAACTAGTGGTTCCTGTGGTTCACACCGAAGGCCGCGAAGCTAGGAAGAAAAAGATAGAAAA
GCTGGGTAAGACTCACCTGGCGACTCGTCGTCGACGAAGGGTCCTCAGCAGAGCACCGGCAGGAGGCGCT
ATGCAGGAACGCTAGGGGTCCTCCAGCGGAGGACTGAAGAAACTCCGGTTTCTTCTTTCACTCTGTAGCT
GGAATCCCTGTTGCGCTTGCTGGCGAAACCTGCAGGGAAGCTAGCTGGGTCCCGCTAGTCGAGCGGACTC
GTCCCAGCGGTCCCAACCAGTTTTCTTTATCCTAATTTTCCCTGCGGGCGCCCGGTCGTGGTTACCCTGG
AATCCTCTTTTGGAGGCCC

>FJ746810.1 Australian grapevine viroid clone 22-27, complete genome
TGGGCACCAAACTAGTGGTTCCTGTGGTTCACACCGAAGGCCGCGAAGCTAGGAAGAAAAAGATAGAAAA
GCTGGGTAAGACTCACCTGGCGACTCGTCGTCGACGAAGGGTCCTCAGCAGAGCACCGGCAGGAGGCGCT
ATGCAGGAACGCTAGGGGTCCTCCAGCGGAGGACTGAAGAAACTCCGGTTTCTTCTTTCACTCTGTAGCT
GGAATCCCTGTTGCGCTTGCTGGCGAAACCTGCAGGGAAGCTAGCTGGGTCCGCTAGTCGAGCGGACTCG
TCCCAGCGGTCCCAACCAGTTTTCTTTATCCTATTTTTCCCTGCGGGCTCCCGGTCGTGGTTACCCTGGA
ATCCTCTTTTGGAGGCCC

>FJ746811.1 Australian grapevine viroid clone 22-28, complete genome
TGGGCCCAACTAGAGGTTCCCGTGGTTCACACCGAAGGCCGCGAAGCTAGGAAGGAAAAGATAGAAAAGC
TGGGTAAGACTCACCTGGCGACTCGTCGTCGACGAAGGGTCCTCAGCAGAGCACCGGCAGGAGGCGCTAT
GCAGGAACGCTAGGGGTCCTCCAGCGGAGGACTGAAGAAACTCCGGTTTCTTCTTTCACTCTGTAGCTGG
AATCCCTGTTGAGCTTGCTGGCGAAACCTGCAGGGAAGCTAGCTGGGTCCCGCTAGTCGAGCGGACTCGT
CCCAGCGGTCCCAACCAGTTTTCTTTATCCTATTTTTCCCTGCGGGCGCCCGGTCGTGGTTACCCTGGAA
CTCCCTGTTTGGAGGCCC

>FJ746812.1 Australian grapevine viroid clone 22-33, complete genome
TGGGCACCAAACTAGTGGTTCCTGCGGTTCACACCGAAGGCCGCGAAGCTAGGAAGAAAAAGATAGAAAA
GCTGGGTAAGACTCACCTGGCGACTCGTCGTCGACGAAGGGTCCTCAGCAGAGCACCGGCAGGAGGCGCT
ATGCAGGAACGCTAGGGGTCCTCCAGCGGAGGACTGAAGAAATTCCGGTTTCTTCTTTCACTCTGTAGCT
GGAATCCCTGTTGCGCTTGCTGGCGAAACCTGCAGGGTAGCTAGCTGGGTCCCGCTAGTCGAGCGGACTC
GTCCCAGCGGTCCCAACCAGTTTTCTTTATCCTATTTTTCCCTGTGGGCGCCCGGTCGTGGTTACCCTGG
AATCCTCTTTTGGAGGCCC

>FJ746813.1 Australian grapevine viroid clone 22-41, complete genome
TGGGCACCAACTAGTGGTTCCTGTGGTTCACACCGAAGGCCGCGAAGCTAGGAAGAAAAAGATAGAAAAG
CTGGGTAAGACTCACCTGGCGACTCGTCGTCGACGAAGGGTCCTCAGCAGAGCACCGGCAGGAGGCGCTA
TGCAGGAACGCTAGGGGTCCTCCAGCGGAGGACTGAAGAAACTCCGGTTTCTTCTTTCACTCTGTAGCTG
GAATCCCTGTTGCGCTTGCTGGCGAAACCTGCAGGGAAGCTAGCTGGGTCCCGCTAGTCGAGCGGACTCG
TCCCAGCGGTCCCAACCAGTTTTCTTTATCCTATTTTTCCCTGCGGGCGCCCGGTCGTGGTCACCCTGGA
ACTCCCTGTTTGGAGGCCC

>FJ746814.1 Australian grapevine viroid clone 22-59, complete genome
TGGGCACCAAACTAGTGGTTCCTGTGGTTCACACCGAAGGCCGCGAAGCTAGGAAGAAAAAGATAGAAAA
GCTGGGTAAGACTCACCTGGCGACTCGTCGTCGACGAAGGGTCCTCAGCAGAGCACCGGCAGGAGGCGCT
ATGCAGGAACGCTAGGGGTCCTCCAGCGGAGGACTGAAGAAACTCCGGTTTCTTCTTTCACTCTGTAGCT
GGAATCCCTGTTGCGCTTGCTGGCGAAACCTGCAGGGAAGCTAGCTGGGTCCCGCTAGTCGAGCGGACTC
GTCCCAGCGGTCCCAACCAGTTCTCTTTATCCTATTTTTCCCTGCGGGCGCCCGGTCGTGGTTACCCTGG
AATCCTCTTTTGGAGGCCC

>FJ746815.1 Australian grapevine viroid clone 22-64, complete genome
TGGGCACCAACTAGTGGTTCCTGTGGTTCACACCGAAGGCCGCGAAGCTAGGAAGAAAAAGATAGAAAAG
CTGGGTAAGACTCACCTGGTGACTCGTCGTCGACGAAGGGTCCTCAGCAGAGCACCGGCAGGAGGCGCTA
TGCAGGAACGCTAGGGGTCCTCCAGCGGAGGACTGAAGAAACTCCGGTTTCTTCTTTCACTCTGTAGCTG
GAATCCCTGTTGCGCTTGCTGGCGAAACCTGCAGGGAAGCTAGCTGGGTCCCGCTAGTCGAGCGGACTCG
TCCCAGCGGTCCCAACCAGTTTTCTTTATCCTATTTTTCCCTGCGGGCGCCCGGTCGTGGTTACCCTGGA
ACTCCCTGTTTGGAGGCCC

>FJ746816.1 Australian grapevine viroid clone 22-68, complete genome
TGGGCACCAAACTAGTGGTTCCTGTGGTTCACACCGAAGGCCGCGAAGCTAGGAAGAAAAAGATAGAAAA
GCTGGGTAAGACTCACCTGGCGACTCGTCGTCGACGAAGGGTCCTCAGCAGAGCACCGGCAGGAGGCGCT
ATGCAGGAACGCTAGGGGTCCTCCAGCGGAGGACTGAAGAAACTCCGGTTTCTCCTTTCACTCTGTAGCT
GGAATCCCTGTTGCGCTTGCTGGCGAAACCTGCAGGGAAGCTAGCTGGGTCCCGCTAGTCGAGCGGACTC
GTCCCAGCGGTCCCAACCAGTTTTCTTTATCCTATTTTTCCCTGCGGGCGCCCGGTCGTGGTTACCCTGG
AATCCTCTTTTGGAGGCCC

>FJ746817.1 Australian grapevine viroid clone 22-70, complete genome
TGGGCACCAAACTAGTGGTTCCTGTGGTTCACACCGAAGGCCGCGAAGCTAGGAAGAAAAAGATAGAAAA
GCTGGGTAAGACTCACCTGGCGACTCGTCATCGACGAAGGGTCCTCAGCAGAGCACCGGCAGGAGGCGCT
ATGCAGGAACGCTAGGGGTCCTCCAGCGGAGGACTGAAGAAACTCCGGTTTCTTCTTTCACTCTGTAGCT
GGAATCCCTGTTGCGCTTGCTGGCGAAACCTGCAGGGAAGCTAGCTGGGTCCCGCTAGTCGAGCGGACTC
GTCCCAGCGGTCCCAACCAGTTTTCTTTATCCTATTTTTCCCTGCGGGCGCCCGGTCGTGGTTACCCTGG
AATCCTCTTTTGGAGGCCC

>FJ746818.1 Australian grapevine viroid clone 22-89, complete genome
TGGGCACCAAACTAGTGGTTCCTGTGGTTCACACCGAAGGCCGCGAAGCTAGGAAGAAAAAGATAGAAAA
GCTGGGTAAGACTCACCTGGCGACTCGTCGTCGACGAAGGGTCCTCAGCAGAGCACCGGCAGGAGGCGCT
ATGCAGGAACGCTAGGGGTCCTCCAGCGGAGGACTGAAGAAACTCCGGTTTCTTCTTTCACTCTGTAGCT
GGAATCCCTGTTGCGCTTGCTGACGAAACCTGCAGGGAAGCTAGCTGGGTCCCGCTAGTCGAGCGGACTC
GTCCCAGCGGTCCCAACCAGTTTTCTTTATCCTATTTTTCCCTGCGGGCGCCCGGTCGTGGTTACCCTGG
AATCCTCTTTTGGAGGCCC

>FJ746819.1 Australian grapevine viroid clone 22-92, complete genome
TGGGCACCAACTAGTGGTTCCTGTGGTTCACACCGAAGGCCGCGAAGCTAGGAAGAAAAAGATAGAAAAG
CTGGGTAAGACTCACCTGGCGACTCGTCGTCGACGAAGGGTCCTCAGCAGAGCACCGGCAGGAGGCGCTA
TGCAGGAACGCTAGGGGTCCTCCAGCGGAGGACTGAAGAAACTCCGGTTTCTTCTTTCACTCTGTAGCTG
GAATCCCTGTTGCGCTTGCTGGCGAAACCTGCAGGGAAGCTAGCTGGGTCCCGCTAGTCGAGCGGACTCG
TCCCAGCGGTCCCAACCAGTTTTCTTTATCCTATTTTTCCCTGCGGGCGCCCGGTCGTGGTTACCCTGGA
GCTCCTTGTTTGGAGGCCC

>FJ746820.1 Australian grapevine viroid clone 22-105, complete genome
TGGGCACCAAACTAGTGGTTCCTGTGGTTCACACCGAAGGCCGCGAAGCTAGGAAGAAAAAGATAGAAAA
GCTGGGTAAGACTCACCTGGCGACTCGTCGTCGACGAAGGGTCCTCAGCAGAGCACCGGCAGGAGGCGCT
ATGCAGGAACGCCAGGGGTCCTCCAGCGGAGGACTGAAGAAACTCCGGTTTCTTCTTTCACTCTGTAGCT
GGAATCCCTGTTGCGCTTGCTGGCGAAACCTGCAGGGATGCTAGCTGGGTCCCGCTAGTCGAGCGGACTC
GTCCCAGCGGTCCCAACCAGTTTTCTTTATCCTATTTTTCCCTGCGGGCGCCCGGTCGTGGTTACCCTGG
AATCCTCTTTTGGAGGCCC

>FJ746821.1 Australian grapevine viroid clone 22-120, complete genome
TGGGCACCAAACTAGTGGTTCCTGTGGTTCACACCGAAGGCCGCGAAGCTAGGAAGAAAAAGATAGAAAA
GCTGGGTAAGACTCACCTGGCGACTCGTCGTCGACGAAGGGTCCTCAGCAGAGCACCGGCAGGAGGCGCT
ATGCAGGAACGCTAGGGGTCCTCCAGCGGAGGACTGAAGAAACTCCGGTTTCTTCTTTCACTCTGTAGCT
GGAATCCCTGTTGCGCTTGCTGGCGAAACCTGCAGGGATGCTAGCTGGGTCCCGCTAGTCGAGCGGACTC
GTCCCAGCGGTCCCAACCAGTTTTCTTTATCCTATTTTTCCCTGCGGGCGCCCGGTCGTGGTTACCCTGG
AATCCTCTTTTGGAGGCCC

>FJ746822.1 Australian grapevine viroid clone 22-129, complete genome
TGGGCACCAAACTAGTGGTTCCTGTGGTTCACACCGAAGGCCGCGAAGCTAGGAAGAAAAAGATAGAAAA
GCTGGGTAAGACTCACCTGGCGACTCGTCGTCGACGAAGGGTCCTCAGCAGAGCACCGGCAGGAGGCGCT
ATGCAGGAACGCTAGGGGTCCTCCAGCGGAGGACTGAAGAAACTCCGGTTTCTTCTTTCACTCTGTAGCT
GGAATCCCTGTTGCGCTTGTGGCGAAACCTGCAGGGAAGCTAGCTGGGTCCCGCTAGTCGAGCGGACTCG
TCCCAGCGGTCCCAACCAGTTTTCTTTATCCTATTTTTCCCTGCGGGCGCCCGGTCGTGGTTACCCTGGA
ATCCTCTTTTGGAGGCCC

>FJ746823.1 Australian grapevine viroid clone 22-135, complete genome
TGGGCACCAAACTAGTGGTTCCTGTGGTTCACACCGAAGGCCGCGAAGCTAGGAAGAAAAAGATAGAAAA
GCTGGGTAAGACTTACCTGGCGACTCGTCGTCGACGAAGGGTCCTCAGCAGAGCACCGGCAGGAGGCGCT
ATGCAGGAACGCTAGGGGTCCTCCAGCGGAGGACTGAAGAAACTCCGGTTTCTTCTTTCACTCTGTAGCT
GGAATCCCTGTTGCGCTTGCTGGCGAAACCTGCAGGGAAGCTAGCTGGGTCCCGCTAGTCGAGCGGACTC
GTCCCAGCGGTCCCAACCAGTTTTCTTTATCCTATTTTTCCCTGCGGGCGCCCGGTCGTGGTTACCCTGG
AATCCTCTTTTGGAGGCCC

>FJ746824.1 Australian grapevine viroid clone 22-145, complete genome
TGGGCACCAACTAGTGGTTCCGGTGGTTCACAACGAAGGCCGCGAAGCTAGGAAGAAAAAGATAGAAAAG
CTGGGTAAGACTCACCTGGCGACTCGTCGTCGACGAAGGGTCCTCAGCAGAGCACCGGCAGGAGGCGCTA
TGCAGGAACGCTAGGGGTCCTCCAGCGGAGGACTGAAGAAACTCCGGTTTCTTCTTTCACTCTGTAGCTG
GAATCCCTGTTGCGCTTGCTGGCGAAACCTGCAGGGAAGCTAGCTGGGTCCCGCTAGTCGAGCGGACTCG
TCCCAGCGGTCCCAACCAGTTTTCTTTATCCTATTTTTCCCTGCGGGCGCCCGGTCGTGGTTACCCTGGA
ACTCCCTGTTTGGAGGCCC

>FJ746825.1 Australian grapevine viroid clone 22-148, complete genome
TGGGCACCAAACTAGTGGTTCCTGTGGTTCACACCGAAGGCCGCGAAGCTAGGAAGAAAAAGATAGAAAA
GCTGGGTAAGACTCACCTGGCGACTCGTCGTCGACGAAGGGTCCTCAGCAGTGCACCGGCAGGAGGCGCT
ATGCAGGAACGCTAGGGGTCCTCCAGCGGAGGACTGAAGAAACTCCGGTTTTTTCTTTCACTCTGTAGCT
GGAATCCCTGTTGCGCTTGCTGGCGAAACCTGCAGGGTAGCTAGCTGGGTCCCGCTAGTCGAGCGGACTC
GTCCCAGCGGTCCCAACCAGTTTTCTTTATCCTATTTTTCCCTGCGGGCGCCCGGTCGTGGTTACCCTGG
AATCCTCTTTTGGAGGCCC

>FJ746826.1 Australian grapevine viroid clone 22-159, complete genome
TGGGCACCAACTAGTGGTTCCTGTGGTTCACACCGAAGGCCGCGAAGCTAGGAAGAAAAAGATAGAAAAG
CTGGATAAGACTCACCTGGCGACTCGTCGTCGACGAAGGGTCCTCAGCAGAGCACCGGCAGGAGGCGCTA
TGCAGGAACGCTAGGGGTCCTCCAGCGGAGGACTGAAGAAACTCCGGTTTCTTCTTTCACTCTGTAGCTG
GAATCCCTGTTGAGCTTGCTGGCGAAACCTGCAGGGAAGCTAGCTGGGTCCCGCTAGTCGAGCGGACTCG
TCCCAGCGGTCCCAACCAGTTTTCTTTATCCTATTTTTCCCTGCGGGCGCCCGGTCGTGGTTACCCTGGA
ACTCCCTGTTTGGAGGCCC

>FJ746827.1 Australian grapevine viroid clone 22-163, complete genome
TGGGCACCAAACTAGTGGTTCCTGTGGTTCACACCGAAGGCCGCGAAGCTAGGAAGAAAAAGATAGAAAA
GCTGGGTAAGACTCACCTGGCGACTCGTCGTCGACGAAGGGTCCTCAGCAGAGCACTGGCAGGAGGCGCT
ATGCAGGAACGCTAGGGGTCCTCCAGCGGAGGACTGAAGAAACTCCGGTTTCTTCTTTCACTCTGTAGCT
GGAATCCCTGTTGCGCTTGCTGGCGAAACCTGCAGGGAAGCTAGCTGGGTCCCGCTAGTCGAGCGGACTC
GTCCCAGCGGTCCCAACCAGTTTTCTTTATCCTATTTTTCCCTGCGGGCGCCCGGTCGTGGTTACCCTGG
AATCCTCTTTTGGAGGCCC

>FJ746828.1 Australian grapevine viroid clone 22-166, complete genome
TGGGCACCAACTAGTGGTTCCTGTGGTTCGCACCGAAGGCCGCGAAGCTAGGAAGAAAAAGATAGTAAAG
CTGGGTAAGACTCACCTGGCGACTCGTCGTCGACGAAGGGTCCTCAGCAGAGCACCGGCAGGAGGCGCTA
TGCAGGAACGCTAGGGGTCCTCCAGCGGAGGACTGAAGAAACTCCGGTTTCTTCTTTCACTCTGTAGCTG
GAATCCCTGTTGCGCTTGCTGGCGAAACCTGCAGGGAAGCTAGCTGGGTCCCGCTAGTCGAGCGGACTCG
TCCCAGCGGTCCCAACCAGTTTTCTTTATCCTATTTTTCCCTGCGGGCGCCCGGTCGTGGTCACCCTGGA
ACTCCCTGTTTGGAGGCCC

>FJ746829.1 Australian grapevine viroid clone 22-172, complete genome
TGGGCACCAAACTAGTGGTTCCTGTGGTTCACACCGAAGGCCGCGAAGCTAGGAAGAAAAAGATAGAAAA
GCTGGGTAAGACTCACCTGGTGACTCGTCGTCGACGAAGGGTCCTCAGCAGAGCACCGGCAGGAGGCGCT
ATGCAGGAACGCTAGGGGTCCTCCAGCGGAGGACTGAAGAAACTCCGGTTTCTTCTTTCACTCTGTAGCT
GGAATCCCTGTTACGCTTGCTGGCGAAACCTGCAGGGAAGCTAGCTGGGTCCCGCTAGTCGAGCGGACTC
GTCCCAGCGGTCCCAACCAGTTTTCTTTATCCTATTTTTCCCCGCGGGCGCCCGGTCGTGGTTACCCTGG
AATCCTCTTTTGGAGGCCC

>FJ746830.1 Australian grapevine viroid clone 22-173, complete genome
TGGGCACCAAACTAGTGGTTCCTGTGGTTCACACCGAAGGCCGCGAAGCTAGGAAGAAAAAGATAGAAAA
GCTGGGTAAGACTCACCTGGCGACTCGTCGTCGACGAAGGGTCCTCAGCAGAGCACCGGCAGGAGGCGCT
ATGCAGGAACGCTAGGGGTCCTCCAGCGGAGGACTGAAGAAACTCCGGTTTCTTCCTTCACTCTGTAGCT
GGAATCCCTGTTGCGCTTGCTGGCGAAACCTGCAGGGAAGCTAGCTGGGTCCCGCTAGTCGAGCGGACTC
GTCCCAGCGGTCCCAACCAGTTTTCTTTATCCTATTTTTCCCTGCGGGCGCCCGGTCGTGGTTACCCTGG
AATCCTCTTTTGGAGGCCC

>FJ746831.1 Australian grapevine viroid clone 22-177, complete genome
TGGGCACCAACTAGTGGTTCCTGTGGTTCACACCGAAGGCCGCGAAGCTAGGAAGAAAAAGATAGAAAAG
CTGGGTAAGACTCACCTGGCGACTCGTCGTCGACGAAGGGTCCTCAGCAGAGCACCGGCAGGAGGCGCTA
TGCAGGAACGCTAGGGGTCCTCCAGCGGAGGACTGAAGAAACTCCGGTTTCTCCTTTCACTCTGTAGCTG
GAATCCCTGTTGCGCTTGCTGGCGAAACCTGCAGGGAAGCTAGCTGGGTCCCGCTAGTCGAGCGGACTCG
TCCCAGCGGTCCCAACCAGTTTTCTTTATCCTATTTTTCCCTGCGGGCGCCCGGTCGTGGTTACCCTGGA
GCTCCCTGTTTGGAGGCCC

>FJ746832.1 Australian grapevine viroid clone 22-183, complete genome
TGGGCACCAAACTAGTGGTTCCTGTGGTTCACACCGAAGGCCGCGAAGCTAGGAAGAAAAAGATAGAAAA
GCTGGGTAAGACTCACCTGGCGACTCGTCGTCGACGAAGGGTCCTCAGCAGAGCACCGGCAGGAGGCGCT
ATGCAGGAACGCTAGGGGTCCTCCAGCGGAGGACTGAATAAACTCCGGTTTCTTCTTTCACTCTGTAGCT
GGAATCCCTGTTGCGCTTGCTGGCGAAACCTGCAGGGAAGCTAGCTGGGTCCCGCTAGTCGAGCGGACTC
GTCCCAGCGGTCCCAACCAGTTTTCTTTATCCTATTTTTCCCTGCGGGCGCCCGGTCGTAGTTACCCTGG
AATCCTCTTTTGGAGGCCC

>FJ746833.1 Australian grapevine viroid clone 22-184, complete genome
TGGGCACCAACTAGAGGTTCCTGTGGTTCACACCGAAGGCCGCGAAGCTAGGAAGAAAAAGTTAGAAAAG
CTGGGTAAGACTCACCTGGCGACTCGTCGTCGACGAAGGGTCCTCAGCAGAGCACCGGCAGGAGGCGCTA
TGCAGGAACGCTAGGGGTCCTCCAGCGGAGGACTGAAGAAACTCCGGTTTCTTCTTTCACTCTGTAGCTG
GAATCCCTGTTGCGCTTGCTGGCGAAACCTGCAGGGAAGCTAGCTGGGTCCCGCTAGTCGAGCGGACTCG
TCCCAGCGGTCCCAACCAGTTTTCTTTATCCTATTTTTCCCTGCTGGCGCCCGGTCGTGGTTGCCCTGGA
ACTCCCTGTTTGGAGGCCC

>FJ746834.1 Australian grapevine viroid clone 22-187, complete genome
TGGGCACCAACTAGTGGTTCCTGTGGTTCACACCGAAGGCCGCGAAGCTAGGAAGAAAAAGATAGAAAAG
CTGGGTAAGACTCACCTGGCGACTCGTCGTCGACGAAGGGTCCTCAGCAGAGCACCGGCAGGAGGCGCTA
TGCAGGAACGCTAGGGGTCCTCCAGCGGAGGACTGAAGAAACTCCGGTTTCTTCTTTCACTCTGTAGCTG
GAATCCCTGTTGCGCTTGCTGGCGAAACCTGCAGGGATGCTAGCTGGGTCCCGCTAGTCGAGCGGACTCG
TCCCAGCGGTCCCAACCAGTTTTCTTTATCCTATTTTTCCCTGCGGGCGCCCGGTCGTGGTTACCCTGGA
ACTCCCTGTTTGGAGGCCC

>FJ746835.1 Australian grapevine viroid clone 22-212, complete genome
TGGGCACCAACTAGAGGTTCCTGTGGTTCACACCGAAGGCCGCGAAGCTAGGAAGAAAAAGTTAGAAAAG
CTGGGTAAGGCTCACCTGGCGACTCGTCGTCGACGAAGGGTCCTCAGCAGAGCACCGGCAGGAGGCGCTA
TGCAGGAACGCTAGGGGTCCTCCAGCGGAGGACTGAAGAAACTCCGGTTTCTTCTTTCACTCTGTAGCTG
GAATCCCTGTTGCGCTTGCTGGCGAAACCTGCAGGGAAGCTAGCTGGGTCCCGCTAGTCGAGCGGACTCG
TCCCAGCGGTCCCAACCAGTTTTCTTTATCCTATTTTTCCCTGCTGGCGCCCGGTCGTGGTTACCCTGGA
ACTCCCTGTTTGGAGGCCC

>FJ746836.1 Australian grapevine viroid clone 22-215, complete genome
TGGGCACCAAACTAGTGGTTCCTGTGGTTCACACCGAAGGCCGCGAAGCTAGGAAGAAAAAGATAGAAAA
GCTGGGTAAGACTCACCTGGCGACTCGTCGTCGACGAAGGGTCCTCAGCAGAGCACCGGCAGGAGGCGCT
ATGCAGGAACGCTAGGGGTCCTCCAGCGGAGGACTGAAGAAACTCCGGTTTCTTCTTTCACTCTGTAGCT
GGAATCCCTGTTGCGCTTACTGGCGAAACCTGCAGGGAAGCTAGCTGGGTCCCGCTAGTCGAGCGGACTC
GTCCCAGCGGTCCCAACCAGTTTTCTTTATCCTATTTTTCCCTGCGGGCGCCCGGTCGTGGTTACCCTGG
AATCCTCTTTTGGAGGCCC

>FJ746837.1 Australian grapevine viroid clone 22-217, complete genome
TGGGCACCAAACTAGTGGTTCCTGTGGTTCACACCGAAGGCCGCGAAGCTAGGAAGAAAAAGATAGAAAA
GCTGGGTAAGACTCACCTGGCGACTCGTCGTCGACGAAGGGTCCTCAGCAGAGCACCGGCAGGAGGCGCT
ATGCAGGAACGCTAGGGGTCCTCCAGCGGAGGACTGAAGAAACTCCGGTTTCCTCTTTCACTCTGTAGCT
GGAATCCCTGTTGAGCTTGCTGGCGAAACCTGCAGGGAAGCTAGCTGGGTCCCGCTAGTCGAGCGGACTC
GTCCCAGCGGTCCCAACCAGTTTTCTTTATCCTATTTTTCCCTGCGGGCGCCCGGTCGTGGTTACCCTGG
AATCCTCTTTTGGAGGCCC

>FJ746838.1 Australian grapevine viroid clone 22-221, complete genome
TGGGCACCAAACTAGTGGTTCCAGTGGTTCACACCGAAGGCCGCGAAGCTAGGAAGAAAAAGATAGAAAA
GCTGGGTAAGACTCACCTGGCGACTCGTCGTCGACGAAGGGTCCTCAGCAGAGCACCGGCAGGAGGCGCT
ATGCAGGAACGCTGGGGGTCCTCCAGCGGAGGACTGAAGAAACTCCGGTTTCTTCTTTCACTCTGTAGCT
GGAATCCCTGTTGCGCTTGCTGGCGAAACCTGCAGGGAAGCTAGCTGGGTCCCGCTAGTCGAGCGGACTC
GTCCCAGCGGTCCCAACCAGTTTTCTTTATCCTATTTTTCCCTGCGGGCGCCCGGTCGTGGTTACCCTGG
AATCCTCTTTTGGAGGCCC

>FJ746839.1 Australian grapevine viroid clone 22-222, complete genome
TGGGCACCAAACTAGTGGTTCCTGTGGTTCACACCGAAGGCCGCGAAGCTAGGAAGAAAAAGATAGAAAA
GCTGGGTAAGACTCACCTGGCGACTCGTCGTCGACGAAGGGTCCTCAGCAGAGCACCGGCAGGAGGCGCT
ATGCAGGAACGCTAGGGGTCCTCCAGCGGAGGACTGCAGAAACTCCGGTTTCTTCTTTCACTCTGTAGCT
GGAATCCCTGTTGAGCTTGCTGGCGAAACCTGCAGGGAAGCTAGCTGGGTCCCGCTAGTCGAGCGGACTC
GTCCCAGCGGTCCCAACCAGTTTTCTTTATCCTATTTTTCCCTGCGGGCGCCCGGTCGTGGTTACCCTGG
AATCCTCTTTTGGAGGCCC

>FJ746840.1 Australian grapevine viroid clone 22-227, complete genome
TGGGCACCAAACTAGTGGTTCCTGTGGTTCACACCGAAGGCCGCGAAGCTAGGAAGAAAAAGATAGAAAA
GCTGGGTAAGACTCACCTGGCGACTCGTCGTCGACGAAGGGTCCTCAGCAGAGCACCGGCAGGAGGCGCT
ATGCAGGAACGCTAGGGGTCCTCCAGCGGAGGACTGAGGAAACTCCGGTTTCTTCTTTCACTCTGTAGCT
GGAATCCCTGTTGCGCTTGCTGGCGAAACCTGCAGGGAAGCTAGCTGGGTCCCGCTAGTCGAGCGGACTC
GTCCCAGCGGTCCCAACCAGTTTTCTTTATCCTATTTTTCCCTGCGGGCGCCCGGTCGTGGTTACCCTGG
AATCCTCTTTTGGAGGCCC

>FJ746841.1 Australian grapevine viroid clone 22-240, complete genome
TGGGCACCAACTAGTGGTTCCTGTGGTTCACACCTAAGGCCGCGAAGCTAGGAAGAAAAAGATAGAAAAG
CTGGGTAAGACTCACCTGGCGACTCGTCGTCGACGAAGGGTCCTCAGCAGAGCACCGGCAGGAGGCGCTA
TGCAGGAACGCTAGGGGTCCTCCAGCGGAGGACTGAAGAAACTCCGGTTTCTTCTTTCACTCTGTAGCTG
GAATCCCTGTTGCGCTTGCTGGCGAAACCTGCAGGGAAGCTAGCTGGGTCCCGCTAGTCGAGCGGACTCG
TCCCAGCGGTCCCAACCAGTTTTCTTTATCCTATTTTTCCCTGCAGGCGCCCGGTCGTGGTTACCCTGGA
ACTCCCTGTTTGGAGGCCC

>FJ746842.1 Australian grapevine viroid clone 22-243, complete genome
TGGGCACCAAACTAGTGGTTCCTGTGGTTCACACCGAAGGCCGCGAAGCTAGGAAGAAAAAGATAGAAAA
GCTGGGTAAGACTCACCTGGCGACTCGTCGTCGACGAAGGGTCCTCAGCAGAGCACCGGCAGGAGGCGCT
ATGCAGGAACGCTAGGGGTCCTCCAGCGGAGGACTGAAGAAACTCCGGTTTCTTCTTTCACTCTGTAGCT
GGAATCCCTGTTGCGCTTGCTGGCGAAACCTGCAGGGAAGCTAGCTGGGTCCCGCTAGTCGAGCGGACTC
GTCCCAGCGGTCCCAACCAGTTTTCTTTATCCTATTTTTCCCTGCGGGCGCCCGGTCGTGATTACCCTGG
AATCCTCTTTTGGAGGCCC

>FJ746843.1 Australian grapevine viroid clone 22-244, complete genome
TGGGCACCAACTAGTGGTTCCTGTGGTTCACACCGAAGGCCGCGAAGCTAGGAAGAAAAAGATAGAAAAG
CTGGGTAAGACTCACCTGGCGACTCGTCGTCGACGAAGGGTCCTCAGCAGAGCACCGGCAGGAGGCGCTA
TGCAGGAACGCTAGGGGTCCTCCAGCGGAGGACTGAAGAAACTCCGGTTTCTTCTTTCACTCTGTAGCTG
GAATCCCTGTTGCGCTTGCTGGCGAAACCTGCAGGGAAGCTAGCTGGGTCCCGCTAGTCGAGCGGACTCG
TCCCAGCGGTCCCAACCAGTTTTCTTTATCCTATTTTTCCCTGCGGGCGCCCGGTCGTGGTTACCCTGGA
ACTCCCTGTTTGGAGGCCC

>FJ746844.1 Australian grapevine viroid clone 22-271, complete genome
TGGGCACCAACTAGTGGTTCCTGTGGTTCACGCCGAAGGCCGCGAAGTTAGGAAGAAAAAGATAGAAAAG
CTGGGTAAGACTCACCTGGCGACTCGTCGTCGACGAAGGGTCCTCAGCAGAGCACCGGCAGGAGGCGCTA
TGCAGGAACGCTAGGGGTCCTCCAGCGGAGGACTGAAGAAACTCCGGTTTCTTCTTTCACTCTGTAGCTG
GAATCCCTGTTGCGCTTGCTGGCGAAACCTGCAGGGAAGCTAGCTGGGTCCCGCTAGTCGAGCGGACTCG
TCCCAGCGGTCCCAACCAGTTTTCTTTATCCTATTTTTCCCTGCGGGCGCCCGGTCGTGGTTACCCTGGA
ACTCCCTGTTTGGAGGCCC

>FJ746845.1 Australian grapevine viroid clone 22-275, complete genome
TGGGCACCAACTAGTGGTTCCTGTGGTTCACACCGAAGGCCGCGAAGCTAGGAAGAAAAAGATAGAAAAG
CTGGGTAAGACTCACCTGGCGACTCGTCGTCGACGAAGGGTCCTCAGCAGAGCACCGGCAGGAGGCGCTA
TGCAGGAACGCTAGGGGTCCTCCAGCGGAGGACTGAAGAAACTCCGGTTTCTTCTTTCACTCTGTAGCTG
GAATCCCTGTTGCGCTTGCTGGCGAAACCTGCAGGGAAGCTAGCTGGGTCCCGCTAGTCGAGCGGACTCG
TCCCAGCGGTCCCAACCAGTTTTCTTTATCCTATTTTTCCCTGCGGGCGCCCGGCCGTGGTTACCCTGGA
ACTCCCTGTTTGGAGGCCC

>FJ940923.1 Australian grapevine viroid strain AGVd18, complete genome
TGGGCACCAACTAGTGGTTCCTGTGGTTACACACCGAAGGCCGCGAAGCTAGGAAAGAAAAAGATAAGAA
AGCTGGGTAAGACTCACCTGGCGACTCGTCGTCGACGAAGGGTCCTCAGCAGAGCACCGGCAGGAGGCGC
TATGCAGGAACGCTAGGGGTCCTCCAGCGGAGGACTGAAGAAACTCCGGTTTCTTCTTTCACTCTGTAGC
AGGAATCCCTGTTGCGCTTGCTGGCGAAACCTGCAGGGAAGCTAGCTGGGTCCCGCTAGTCGAGCGGACT
CGTCCCAGCGGTCCCAACCAGTTTCTTTTATCCTATTTTTCCCTGCGGGCGCCCGGTCGTGGTTACCCTG
GAACCCCCTGTTTGGAGGCCC

>HM211854.1 Australian grapevine viroid isolate F3, complete genome
GTCGACGACGAGTCGCCAGGTGAGTCTTACCCAGCTTTTCTATCTTTTTCTTCCTAGCTTCGCGGCCTTC
GGTGTGAACCACAGGAACCACTAGTTGGTGCCCAGGGCCTCCAAACAAGGGGATCCAGGGAAACCACGAC
CGGGCGCCCGCAGGGAAAAATAGGATAAAGAAAACTGGTTGGGACCGCTGGGACGAGTCCGCTCGACTAG
CGGGACCCAGCTAGCTTCCCTGCAGGTTTCGCCAGCAAGCGCAACAGGGATTCCAGCTACAGAGTGAAAG
AAGAAACCGGAGTTTCTTCAGTCCTCCGCTGGAGGACCCCTAGCGTTCCTGCATAGCGCCTCCTGCCGGT
GCTCTGCTGAGGACCCTTCGTCGAC

>HH970092.1 Sequence 4 from Patent EP1664298
TGGGCACCAACTAGAGGTTCCTGTGGTACTCACCGAAGGCCGCGAACGTAGGAAAGAAAAAGATAGAAAA
GCTGGGTAAGACTCACCTGGCGACTCGTCGTCGACGAAGGGTCCTCAGCAGAGCACCGGCAGGAGGCGCT
ATGCAGGAACGCTAGGGGTCCTCCAGCGGAGGACTGAAGAAACTCCGGTTTCTTCTTTCACTCTGTAGCT
GGAATCCCTGTTGCGCTTGCTGGCGAAACCTGCAGGGAAGCTAGCTGGGTCCCGCTAGTCGAGCGGACTC
GTCCCAGCGGTCCCAACCAGTTTTCTTTATCCTATTTTTCCTGCGGGCGCCCGGTCGTGGTTACCCTGGA
GCTCCCTGTTTGGAGGCCC

>GU327604.1 Australian grapevine viroid isolate WAOTSY10-74.1, partial genome
CACCGGCAGGAGGCGCTATGCAGGAACGCTAGGGGTCCTCCAGCGGAGAACTGAAGAAACTCCGGTTTCT
TCTTTCACTCTGTAGCTGGAATCCCTGTTGCGCTTGCTGGCGAAACCTGCAGGGAAGCTAGCTGGGTCCC
GCTAGTCGAGCGGACTCGTCCCAGCGGTCCCAACCAGTTTTCTTTATCCTATTTTTCCCTGCGGGCGCCC
GGTCGTGGTTACCCTGGAGCTCCCTGTTTGGAGGCCCTGGGCACCAACTAGAGGTTCCTGTGGTACTCAC
CGAAGGCCGCGAAGCTAGGAAAGAAAAGATAGAAAACCTGGGTAAGA

>JN008865.1 Australian grapevine viroid isolate Kheljan, complete genome
TGGGCACCAACTAGTGGTTCCTGTGGTTCACACCGAAGGCCGCGAAGCTAGGAAGAAAAAGATAGAAAAG
CTGGGTAAGACTCACCTGGCGACTCGTCGTCGACGAAGGGTCCTCAGCAGAGCACCGGCAGGAGGTGCTA
TGCAGGAACGCTAGGGGTCCTCCAGCGGAGGACTGAAGAAACTCCGGTTTCTTCTTTCACTCTGTAGCTG
GAATCCCTGTTGCGCTTGCTGGCGAAACCTGCAGGGAAGCTAGCTGGGTCCCGCTAGTCGAGCGGACTCG
TCCCAGCGGTCCCAACCAGTTTTCTTTATCCTATTTTTCCCTGCGGGCGCCCGGTCGTGGTTACCCTGGA
ACCCCCTGTTTGGAGGCCC

>JX110704.1 Australian grapevine viroid isolate 3, complete sequence
TGGGCACCAACTAGTGGTTCCTGTGGTTACACACCGAAGGCCGCGAAGCTAGGAAAGAAAAAGATAAGAA
AGCTGGGTAAGACTCACCTGGCGACTCGTCGTCGACGAAGGGTCCTCAGCAGAGCACCGGCAGGAGGCGC
TATGCAGGAACGCTAGGGGTCCTCCAGCGGAGGACTGAAGAAACTCCGGTTTCTTCTTTCACTCTGTAGC
AGGAATCCCTGTTGCGCTTGCTGGCGAAACCTGCAGGGAAGCTAGCTGGGTCCCGCTAGTCGAGCGGACT
CGTCCCAGCGGTCCCAACCAGTTTCTTTTATCCTATTTTTCCCTGCGGGCGCCCGGTCGTGGTTACCCTG
GAACCCCCTGTTTGGAGGCCC

>JX110705.1 Australian grapevine viroid isolate 2, complete sequence
TGGGCACCAACTAGTGGTTCCTGTGGTTACACACCGAAGGCCGCGAAGCTAGGAAAGAAAAAGATAAGAA
AGCTGGGTAAGACTCACCTGGCGACTCGTCGTCGACGAAGGGTCCTCAGCAGAGCACCGGCAGGAGGCGC
TATGCAGGAACGCTAGGGGTCCTCCAGCGGAGGGCTGAAGAAACTCCGGTTTCTTCTTTCACTCTGTAGC
AGGAATCCCTGTTGCGCTTGCTGGCGAAACCTGCAGGGAAGCTAGCTGGGTCCCGCTAGTCGAGCGGACT
CGTCCCAGCGGTCCCAACCAGTTTCTTTTATCCTATTTTTCCCTGCGGGCGCCCGGTCGTGGTTACCCTG
GAACCCCCTGTTTGGAGGCCC

>JX110706.1 Australian grapevine viroid isolate 1, complete sequence
TGGGCACCAACTAGTGGTTCCTGTGGTTACACACCGAAGGCCGCGAAGCTAGGAAAGAAAAAGATAAGAA
AGCTGGGTAAGACTCACCTGGCGACTCGTCGTCGACGAAGGGTCCTCAGCAGAGCACCGGCAGGAGGCGC
TATGCAGGAACGCTAGGGGTCCTCCAGCGGAGGACTGAAGAAACTCCGGTTTCTTCTTTCACTCTGTAGC
TGGAATCCCTGTTGCGCTTGCTGGCGAAACCTGCAGGGAAGCTAGCTGGGTCCCGCTAGTCGAGCGGACT
CGTCCCAGCGGTCCCAACCAGTTTCTTTTATCCTATTTTTCCCTGCGGGCGCCCGGTCGTGGTTACCCTG
GAACCCCCTGTTTGGAGGCCC

>JX110707.1 Australian grapevine viroid isolate 5, complete sequence
TGGGCACCAACTAGAGGTTCCTGTGGTACTCACCGAAGGCCGCGAACGTAGGAAAGAAAAAGATAGAAAA
GCTGGGTAAGACTCACCTGGCGACTCGTCGTCGACGAAGGGTCCTCAGCAGAGCACCGGCAGGAGGCGCT
ATGCAGGAACGCTAGGGGTCCTCCAGCGGAGGACTGAAGAAACTCCGGTTTCTTCTTTCACTCTGTAGCT
GGAATCCCTGTTGCGCTTGCTGGCGAAACCTGCAGGGAAGCTAGCTGGGTCCCGCTAGTCGAGCGGACTC
GTCCCAGCGGTCCCAACCAGTTTTCTTTATCCTATTTTTCCTGCGGGCGCCCGGTCGTGGTTACCCTGGA
GCTCCCTGTTTGGAGGCCC

>JQ686700.1 Australian grapevine viroid isolate AGVd-Bm10#1, complete genome
TGGGCACCAACTAGAGGTTCCTGTGGTACTCACCGAAGGCCGCGAAGCTAGGAAAGAAAAGATAGAAAAG
CTGGGTAAGACTCAGCGCGACTCGTCGTCGACGAAGGGTCCTCAGCAGAGCACCGGCAGGAGGCGCTATG
CAGGAACGCTAGGGGTCCTCCAGCGGAGGACTGAAGAAACTCCGGTTTCTTCTTTCACTCTGTAGCTGGA
ATCCCTGTTGCGCTTGCTGGCGAAACCTGCAGGGAAGCTAGCTGGGTCCCGCTAGTCGAGCGGACTCGTC
CCAGCGGTCCCAACCAGTTTTCTTTATCCTATTTTTCCCTGCGGGCGCCCGGTCGTGGTTACCCTGGAGC
TCCCTGTTTGGAGGCC

>JQ686701.1 Australian grapevine viroid isolate AGVd-Bm10#2, complete genome
TGGGCACCAACTAGAGGTTCCTGTGGTACTCACCGAAGGCCGCGAAGCTAGGAAAGAAAAGATAGAAAAG
CTGGGTAAGACTCAGCTGGCGACTCGTCGTCGACGAAGGGTCCTCAGCAGAGCACCGGCAGGAGGCGCTA
TGCAGGAACGCTAGGGGTCCTCCAGCGGAGGACTGAAGAAACTCCGGTTTCTTCTTTCACTCTGTAGCTG
GAATCCCTGTTGCGCTTGCTGGCGAAACCTGCAGGGAAGCTAGCTGGGTCCCGCTAGTCGAGCGGACTCG
TCCCAGCGGTCCCAACCAGTTTTCTTTATCCTATTTTTCCCTGCGGGCGCCCGGTCGTGGTTACCCTGGA
GCTCCCTGTTTGGAGGCCC

>JQ686702.1 Australian grapevine viroid isolate AGVd-CF7#1, complete genome
TGGGCACCAACTAGAGGTTCCTGTGGTACTCACCGAAGGCCGCGAAGCTAGGAAGAAAAAGATAGAAAAG
CTGGGTAAGACTCAGCTGGCGACTCGTCGTCGACGAAGGGTCCTCAGCAGAGGACCGGCAGGAGGCGCTA
TGCAGGAACGCTAGGGGTCCTCCAGCGGAGGACTGAAGAAACTCCGGTTTCTTCTTTCACTCTGTAGCTG
GAATCCCTGTTGCGCTTGCTGGCGAAACCTGCAGGGAAGCTAGCTGGGTCCCGCTAGTCGAGCGGACTAG
TCCCAGCGGTCCCAACCAATTTTCTTTATCCTATTTTTCCCTGCGGGCGCCCGGTCGTGGTTACCCTGGA
GCTCCCTGTTTGGAGGCCC

>JQ686703.1 Australian grapevine viroid isolate AGVd-CF7#2, complete genome
TGGGCACCAACTAGAGGTTCCTGTGGTACTCACCGAAGGCCGCGAAGCTAGGTAGAAAAAGATAGAAAAG
CTGGGTAAGACTCAGCTGGCGACTCGTCGTCGACGAAGGGTCCTCAGCAGAGCACCGGCAGGAGGCGCTA
TGCAGGAACGCTAGGGGTCCTCCAGCGGAGGACTGAAGAAACTCCGGTTTCTTCTTTCACTCTGTAGCTG
GAATCCCTGTTGCGCTTGCTGGCGAAACCTGCAGGGAAGCTAGCTGGGTCCCGCTAGTCGAGCGGACTCG
TCCCAGCGGTCCCAACCAGTTTTCTTTATCCTATTTTTCCCTGCGGGCGCCCGGTCGTGGTTACCCTGGA
GCTCCCTGTTTGGAGGCCC

>JQ686705.1 Australian grapevine viroid isolate BKh1#9, complete genome
TGGGCACCAACTAGTGGTTCCTGTGGTTCACACCGAAGGCCGCGAAGCTAGGAAGAAAAAGTTAGAAAAG
CTGGGTAAGACTCACCTGGCGACTCGTCGTCGACGAAGGGTCCTCAGCAGAGCACCGGCAGGAGGCGCTA
TGCAGGAACGCTAGGGGTCCTCCAGCGGAGGACTGAAGAAACTCCGGTTTCTTCTTTCACTCTGTAGCTG
GAATCCCTGTTGCGCTTGCTGGCGAAACCTGCAGGGAAGCTAGCTGGGTCCCGCTAGTCAAGCGGACTCG
TCCCAGCGGTCCCAACCAGTTTTCTTTAACCTATTTTTCCCTGCGGGCGCCCGGTCGTGGTTACCCTGGA
ACCCCCTGTTTGGAGGCCC

>JQ686706.1 Australian grapevine viroid isolate BKh1#8, complete genome
TGGGCACCAACTAGTGGTTCCTGTGGTTCACACCGAAGGCCGCGAAGCTAGGAAGAAAAAGATAGAAAAG
CTGGGTAAGACTCACCTGGCGACTCGTCGTCGACGAAGGGTCCTCAGCAGAGCACCGGCAGGAGGCGCTA
TGCAGGAACGCTAGGGGTCCTCCAGCGGAGGACTGAAGAAACTCCGGTTTCTTCTTTCACTCTGTAGCTG
GAATCCCTGTTGCGCTTGCTGGCGAAACCTGCAGGGAAGCTAGCTGGGTCCCGCTAGTCGAGCGGACTCG
TCCCAGCAGTCCCAACCAGTTTTCTTTATCCTATTTTTCCCTGCGGGCGCCCGGTCGTGGTTACCCTGGA
ACCCCCTGTTTGGAGGCC

>JQ686707.1 Australian grapevine viroid isolate BKh1#6, complete genome
TGGGCACCAACTAGTGGTTCCTGTGGTTCACACCGAAGGCCGCGAAGCTAGGAAGAAAAAGTTAGAAAAG
CTGGGTAAGACTCACCTGGCGACTCGTCGTCGACGAAGGGTCCTCAGCAGAGCACCGGCAGGAGGCGCTA
TGCAGGAACGCTAGGGGTCCTCCAGCGGAGGACTGAAGAAACTCCGGTTTCTTCTTTCACTCTGTAGCTG
GAATCCCTGTTGCGCTTGCTGGCGAAACCTGCAGGGAAGCTAGCTGGGTCCCGCTAGTCGAGCGGACTCA
TCCCAGCGGTCCCAACCAGTTTTCTTTAACCTATTTTTCCCTGCGGGCGCCCGGTCGTGGTTACCCTGGA
ACCCCCTGTTCGGAGGCCC

>JQ686704.2 Australian grapevine viroid isolate AGVd-AO14#1, complete genome
TGGGCACCAACTAGAGGTTCCTGTGGTACTCACCGAAGGCCGCGAAGCTAGGAAGAAAAAGATAGAAAAG
CTGGGTAAGACTCAGCTGGCGACTCGTCGTCGACGAAGGGTCCTCAGCAGAGCACCGGCAGGAGGCGCTA
TGCAGGAACGCTAGGGGTCCTCCAGCGGAGGACTGAAGAAACTCCGGTTTCTTCTTTCACTCTGTAGCTG
GAATCCCTGTTGCGCTTGCTGGCGAAACCTGCAGGGAAGCTAGCTGGGTCCCGCTAGTCGAGCGGACTCG
TCCCAGCGGTCCCAACCAGTTTTCTTTATCCTATTTTTCCCTGCGGGCGCCCGGTCGTGGTTACCCTGGA
GCTCCCTGTTTGGAGGCCC

>KF876034.1 Australian grapevine viroid isolate meyme, complete genome
TGGGCACCAACTAGAGGTTCCTGTGGTACTCACCGAAGGCCGCGAAGCTAGGAAAGAAAAGATAGAAAAG
CTGGGTAAGACTCACCTGGCGACTCGTCGTCGACGAAGGGTCCTCAGCAGAGCACCGGCAGGAGGCGCTA
TGCAGGAACGCTAGGGGTCCTCCAGCGGAGGACTGAAGAAACTCCGGTTTCTTCTTTCACTCTGTAGCTG
GAATCCCTGTTGCGCTTGCTGGCGAAACCTGCAGGGAAGCTAGCTGGGTCCCGCTAGTCGAGCGGACTCG
TCCCAGCGGTCCCAACCAGTTTTCTTTATCCTATTTTTCCCTGCGGGCGCCCGGTCGTGGTTACCCTGGA
GCTCCCTGTTTGGAGGCCC

>KF876035.1 Australian grapevine viroid isolate saman, complete genome
TGGGCACCAACTAGTGGTTCCTGTGGTTCACACCGAAGGCCGCGAAGCTAGGAAAGAAAAAGATAGAAAA
GCTGGGTAAGACTCACCTGGCGACTCGTCGTCGACGAAGGGTCCTCAGCAGAGCACCGGCAGGAGGCGCT
ATGCAGGAACGCTAGGGGTCCTCCAGCGGAGGACTGAAGAAACTCCGGTTTCTTCTTTCACTCTGTAGCT
GGAATCCCTGTTGCGCTTGCTGGCGAAACCTGCAGGGAAGCTAGCTGGGTCCCGCTAGTCGAGCGGACTC
GTCCCAGCGGTCCCAACCAGTTTTCTTTATCCTATTTTTCCCTGCGGGCGCCCGGTCGTGGTTACCCTGG
AACTCCCTGTTTGGAGGCCC

>KF876036.1 Australian grapevine viroid isolate shahreza, complete genome
TGGGCACCAACTAGTGGTTCCTGTGGTTCACACCGAAGGCCGCGAAGCTAGGAAGAAAAAGATAGAAAAG
CTGGGTAAGACTCACCTGGCGACTCGTCGTCGACGAAGGGTCCTCAGCAGAGCACCGGCAGGAGGCGCTA
TGCAGGAACGCTAGGGGTCCTCCAGCGGAGGACTGAAGAAACTCCGGTTTCTTCTTTCACTCTGTAGCTG
GAATCCCTGTTGCGCTTGCTGGCGAAACCTGCAGGGAAGCTAGCTGGGTCCCGCTAGTCGAGCGGACTCG
TCCCAGCGGTCCCAACCAGTTTTCTTTATCCTATTTTTCCCTGCGGGCGCCCGGTCGTGGTTACCCTGGA
ACTCCCTGTTTGGAGGCCC

>KF876037.1 Australian grapevine viroid isolate xatam, complete genome
TGGGCACCAACTAGAGGTTCCTGTGGTACTCACCGAAGGCCGCGAAGCTAGGAAAGAAAAAGATAGAAAA
GCTGGGTAAGACTCACCTGGCGACTCGTCGTCGACGAAGGGTCCTCAGCAGAGCACCGGCAGGAGGCGCT
ATGCAGGAACGCTAGGGGTCCTCCAGCGGAGGACTGAAGAAACTCCGGTTTCTTCTTTCACTCTGTAGCT
GGAATCCCTGTTGCGCTTGCTGGCGAAACCTGCAGGGAAGCTAGCTGGGTCCCGCTAGTCGAGCGGACTC
GTCCCAGCGGTCCCAACCAGTTTTCTTTATCCTATTTTTCCCTGCGGGCGCCCGGTCGTGGTTACCCTGG
AGCTCCCTGTTTGGAGGCCC

>KF876038.1 Australian grapevine viroid isolate mahalat, complete genome
TGGGCACCAACTAGTGGTTCCTGTGGTTCACACCGAAGGCCGCGAAGCTAGGAAGAAAAAGATAGAAAAG
CTGGGTAAGACTCACCTGGCGACTCGTCGTCGACGAAGGGTCCTCAGCAGAGCACCGGCAGGAGGCGCTA
TGCAGGAACGCTAGGGGTCCTCCAGCGGAGGACTGAAGAAACTCCGGTTTCTTCTTTCACTCTGTAGCTG
GAATCCCTGTTGCGCTTGCTGGCGAAACCTGCAGGGAAGCTAGCTGGGTCCCGCTAGTCGAGCGGACTCG
TCCCAGCGGTCCCAACCAGTTTTCTTTATCCTATTTTTCCCTGCGGGCGCCCGGTCGTGGTTACCCTGGA
ACCCCCTGTTTGGAGGCCC

>KF876039.1 Australian grapevine viroid isolate gahro, complete genome
TGGGCACCAACTAGTGGTTCCTGTGGTTCACACCGAAGGCCGCGAAGCTAGGAAGAAAAAGATAGAAAAG
CTGGGTAAGACTCACCTGGCGACTCGTCGTCGACGAAGGGTCCTCAGCAGAGCACCGGCAGGAGGCGCTA
TGCAGGAACGCTAGGGGTCCTCCAGCGGAGGACTGAAGAAACTCCGGTTTCTTCTTTCACTCTGTAGCTG
GAATCCCTGTTGCGCTTGCTGGCGAAACCTGCAGGGAAGCTAGCTGGGTCCCGCTAGTCGAGCGGACTCG
TCCCAGCGGTCCCAACCAGTTTTCTTTATCCTATTTTTCCCTGCGGGCGCCCGGTCGTGGTTACCCTGGA
ACCCCCTGTTTGGAGGCCC

>KJ019300.1 Australian grapevine viroid isolate Ind-1, complete genome
TGGGCACCAAACTAGTGGTTCCTGTGGTTCACACCGAAGGCCGCGAAGCTAGGAAGAAAAAGATAGAAAA
GCTGGGTAAGACTCACCTGGCGACTCGTCGTCGACGAAGGGTCCTCAGCAGAGCACCGGCAGGAGGCGCT
TTGCAGGAACGCTAGGGGTCCTCCAGCGGAGGACTGAAGAAACTCCGGTTTCTTCTTTCACTCTGTAGCT
GGAATCCCTGTTGCGCTTGCTGCAGGGACCTGCAGGGAAGCTAGCTGGGTCCCGCTAGTCGAGCGGACTC
GTCCCAGCGGTCCCAACCAGTTTTCTTTATCCTATTTTTCCCTGCGGGCGCCCGGTCGTGGTTACCCTGG
AATCCTCTTTTGGAGGCCC

>KJ019301.1 Australian grapevine viroid isolate Ind-2, complete genome
TGGGCACCAAACTAGTGGTTCCTGTGGTACTCACCGAAGGCCGCGAAGCTAGGAAGAAAAAGATAGAAAA
GCTGGGTAAGACTCACCTGGCGACTCGTCGTCGACGAAGGGTCCTCAGCAGAGCACCGGCAGGAGGCGCT
ATGCAGGAACGCTAGGGGTCCTCCAGCGGAGGACTGAAGAAACTCCGGTTTCTTCTTTCACTCTGTAGCT
GGAATCCCTGTTGCGCTTGCTGGCGAAACCTGCAGGGAAGCTAGCTGGGTCCCGCTAGTCGAGCGGACTC
GTCCCAGCGGTCCCAACCAGTTTTCTTTATCCTATTTTTCCCTGCGGGCGCCCGGTCGTGGTTACCCTGG
AATCCTCTTTTGGAGGCCC

>KJ019302.1 Australian grapevine viroid isolate Ind-3, complete genome
TGGGCACCAAACTAGTGGTTCCTGTGGTACTCACCGAAGGCCGCGAAGCTAGGAAGAAAAAGATAGAAAA
GCTGGGTAAGACTCACCTGGCGACTCGTCGTCGACGAAGGGTCCTCAGCAGAGCACCGGCAGGAGGCGCT
ATGCAGGAACGCTAGGGGTCCTCCAGCGGAGGACTGAAGAAACTCCGGTTTCTTCTTTCACTCTGTAGCT
GGAATCCCTGTTGCGCTTGCTGGCGAAACCTGCAGGGAAGCTAGCTGGGTCCCGCTAGTCGAGCGGACTC
GTCCCCCGGTCCCAACCAGTTTTCTTTATCCTATTTTTCCCTGCGGGCGCCCGGTCGTGGTTACCCTGGA
ATCCTCTTTTGGAGGCCC

>KJ019303.1 Australian grapevine viroid isolate Ind-4, complete genome
TGGGCACCAAACTAGTGGTTCCTGTGGTTCACACCGAAGGCCGCGAAGCTAGGAAGAAAAAGATACAAAA
GCTGGGTAAGACTCACCTGGCGCCTCGTCGTCGCCGAAGGGTCCTCAGCAGAGCACCGGCAGGAGGCGCT
TTGCAGGAACGCTAGGGGTCCTCCAGCGGAGGACTGAAGAAACTCCGGTTTCTTCTTTCACTCTGTAGCT
GGAATCCCTGTTGCGCTTGCTGCAGGGACCTGCAGGGAAGCTAGCTGGGTCCCGCTAGTCGAGCGGACTC
GTCCCAGCGGTCCCAACCAGTTTTCTTTATCCTATTTTTCCCTGCGGGCGCCCGGTCGTGGTTACCCTGG
AATCCTCTTTTGGAGGCCC

>KJ019304.1 Australian grapevine viroid isolate Ind-5, complete genome
TGGTCACCAAACTAGTGGTTCCTGTGGTACTCACCGAAGGCCGCGAAGCTAGGAAGAAAAAGATAGAAAA
GCTGGGTAAGACTCACCTGGCGACTCGTCGTCGACGAAGGGTCCTCAGCAGAGCACCGGCAGGAGGCGCT
ATGCAGGAACGCTAGGGGTCCTCCAGCGGAGGACTGAAGAAACTCCGGTTTCTTCTTTCACTCTGTAGCT
GGAATCCCTGTTGCGCTTGCTGGCGAAACCTGCAGGGAAGCTAGCTGGGTCCCGCTAGTCGAGCGGACTC
GTCCCAGCGGTCCCAACCAGTTTTCCTTATCCTATTTTTCCCTGCGGGCGCCCGGTCGTGGTTACCCTGG
AATCCTCTTTTGGAGGCCC

>KF007271.1 Australian grapevine viroid isolate 6061_AGVd_ThS, complete genome
TGGGCACCAACTAGAGGTTCCTGTGGTACTCACCGAAGGCCGCGAAGCTAGGAAGAAAAAGATAGAAAAG
CTGGGTAAGACTCACCTGGCGACTCGTCGTCGACGAAGGGTCCTCAGCAGAGCACCGGCAGGAGGCGCTA
TGCAGGAACGCTAGGGGTCCTCCAGCGGAGGACTGAAGAAACTCCGGTTTCTTCTTTCACTCTGTAGCTG
GAATCCCTGTTGCGCTTGCTGGCGAAACCTGCAGGGAAGCTAGCTGGGTCCCGCTAGTCGAGCGGACTCG
TCCCAGCGGTCCCAACCAGTTTTCTTTATCCTATTTTTCCCTGCGGGCGCCCGGTCGTGGTTACCCTGGA
GCTCCCTGTTTGGAGGCCC

>KF007272.1 Australian grapevine viroid isolate 6089_AGVd_Crim, complete genome
TGGGCACCAACTAGAGGTTCCTGTGGTACTCACCGAAGGCCGCGAAGCTAGGAAAGAAAAAGATAGAAAA
GCTGGATAAGACTCACCTGGCGACTCGTCGTCGACGAAGGGTCCTCAGCAGAGCACCGGCAGGAGGCGCT
ATGCAGGAACGCTAGGGGTCCTCCAGCGGAGGACTGAAGAAACTCCGGTTTCTTCTTTCACTCTGTAGCT
GGAATCCCTGTTGCGCTTGCTGGCGAAACCTGCAGGGAAGCTAGCTGGGTCCCGCTAGTCGAGCGGACTC
GTCCCAGCGGTCCCAACCAGTTTTCTTTATCCTATTTTTCCCTGCGGGCGCCCGGTCGTGGTTACCCTGG
AGCTCCCTGTTTGGAGGCCC

>KF007273.1 Australian grapevine viroid isolate 6139_AGVd_PN, complete genome
TGGGCACCAACTAGAGGTTCCTGTGGTACTCACCGAAGGCCGCGAAGCTTGGAAAAGAAAGGTAGAAAAG
CTGGGTAAGACTCACCTGGCGACTCGTCGTCGACGAAGGGTCCTCAGCAGAGCACCGGCAGGAGGCGCTA
TGCAGGAACGCTAGGGGTCCTCCAGCGGAGGACTGAAGAAACTCCGGTTTCTTCTTTCACTCTGTAGCTG
GAATCCCTGTTGCGCTTGCTGGCGAAACCTGCAGGGAAGCTAGCTGGGTCCCGCTAGTCGAGCGGACTCG
TCCCAGCGGTCCCAACCAGTTTTCTTTACCCTATTCTTCCCTGCGGGCGCCCGGTCGTGGTTACCCTGGA
GCTCCCTGTTTGGAGGCCC

>KF007274.1 Australian grapevine viroid isolate 6447_AGVd_SB, complete genome
TGGGCACCAACTAGAGGTTCCTGTGGTACTCACCGAAGGCCGCGAAGCTAGGAAGAAAAAGATAGAAAAG
CTGGGTAAGACTCACCTGGCGACTCGTCGTCGACGAAGGGTCCTCAGCAGAGCACCGGCAGGAGGCGCTA
TGCAGGAACGCTAGGGGTCCTCCAGCGGAGGACTGAAGAAACTCCGGTTTCTTCTTTCACTCTGTAGCTG
GAATCCCTGTTGCGCTTGCTGGCGAAACCTGCAGGGAAGCTAGCTGGGTCCCGCTAGTCGAGCGGACTCG
TCCCAGCGGTCCCAACCAGTTTTCTTTATCCTATTTTTCCCTGCGGGCGCCCGGTCGTGGTTACCCTGGA
GCTCCCTGTTTGGAGGCCC

>KF007275.1 Australian grapevine viroid isolate 6555_AGVd_RG, complete genome
TGGGCACCAACTAGAGGTTCCTGTGGTACTCACCGAAGGCCGCGAAGCTAGGAAAGAAAAGATAGAAAAG
CTGGGTAAGACTCACCTGGCGACTCGTCGACGACGAAGGGTCCTCAGCAGAGCACCGGCAGGAGGCGCTA
TGCAGGAACGCTAGGGGTCCTCCAGCGGAGGACTGAAGAAACTCCGGTTTCTTCTTTCACTCTGTAGCTG
GAATCCCTGTTGCGCTTGCTGGCGAAACCTGCAGGGAAGCTAGCTGGGTCCCGCTAGTCGAGCGGACTCG
TCCCAGCGGTCCCAACCAGTTTTCTTTATCCTATTTTTCCCTGCGGGCGCCCGGTCGTGGTTACCCTGGA
GCTCCCTGTTTGGAGGCCC

>KF007276.1 Australian grapevine viroid isolate 6556_AGVd_Fl, complete genome
TGGGCACCAACTAGAGGTTCCTGTGGTACTCACCGAAGGCCGCGAAGCTAGGAAAGAAAAGATAAAAAAG
CTGGGTAAGACTCACCTGGCGACTCGTCGACTGCGAAGGGTCCTCAGCAGAGCACCGGCAGGAGGCGCTA
TGCAGGAACGCTAGGGGTCCTCCAGCGGAAGGACTGAAGAAACTCCGGTTTCTTCTTTCACTCTGTAGCT
GGAATCCCTGTTGCGCTTGCTGGCGAAACCTGCAGGGAAGCTAGCTGGGTCCCGCTAGTCGAGCGGACTC
GTCCCAGCGGTCCCAACCAGTTTTCTTTATCCTATTTTTCCCTGCGGGCGCCCGGTCGTGGTTACCCTGG
AGCTCCCTGTTTGGAGGCCC

>KF007277.1 Australian grapevine viroid isolate 6703_AGVd_ThS2, complete genome
TGGGCACCAACTAGAGGTTCCTGTGGTACTCACCGAAGGCCGCGAAGCTAGGAAGAAAAAAGATAGAAAA
GCTGGGTAAGACTCACCTGGCGATTCGTCGTCGAGATTAGGTCCTCAGCAGAGCACCGGCAGGAGGCGCT
ATGCAGGAACGCTAGGGGTCCTCCAGCGGAAGGACTGAAGAAACTCCGGTTTCTTCTTTCACTCTGTAGC
TGGAATCCCTGTTGCGCTTGCTGGCGAAACCTGCAGGGAAGCTAGCTGGGTCCCGCTAGTCGAGCGGACT
CGTCCCAGCGGTCCCAACCAGTTTTCTTTATCCTATTTTTCCCTGCGGGCGCCCGGTCGTGGTTACCCTG
GAGCTCCCTGTTTGGAGGCCC

>KF007278.1 Australian grapevine viroid isolate 6821_AGVd_ThS3, complete genome
TGGGCACCAACTAGAGGTTCCTGTGGTACTCACCGAAGGCCGCGAAGCTAGGAAAGAAAAAGAATAAAAA
AGCGGGGAAAAACTCACCGGGCGACTCGTCGACTGCGAAGGGTCCTTAGCAGAGCACCGGCCGGAGGCGC
TATGCAGGAACGCTAGGGGTCCTCCAGCGGAGGACTGAAGAAACTCCGGTTTCTTCTTTCACTCTGTAGC
TGGAATCCCTGTTGCGCTTGCTGGCGAAACCTGCAGGGAAGCTAGCTGGGTCCCGCTAGTCGAGCGGACT
CGTCCCAGCGGTCCCAACCAGTTTTCTTTATCCTATTTTTCCCCTGCGGGCGCCCGGTCGTGGTTACCCT
GGAGCTCCCTGTTTGGAGGCCC

>KF007279.1 Australian grapevine viroid isolate 6890_AGVd_Fl2, complete genome
TGGGCACCAACTAGAGGTTCCTGTGGTACTCACCGAAGGCCGCGAAGCTAGGAAAGAAAAGATAGAAAAG
CTGGGTAAGACTCACCTGGCGACTCGTCGACTGCGAAGGGTCCTCAGCAGAGCACCGGCAGGAGGCGCTA
TGCAGGAACGCTAGGGGTCCTCCAGCGGAAGGACTGAAGAAACTCCGGTTTCTTCTTTCACTCTGTAGCT
GGAATCCCTGTTGCGCTTGCTGGCGAAACCTGCAGGGAAGCTAGCTGGGTCCCGCTAGTCGAGCGGACTC
GTCCCAGCGGTCCCAACCAGTTTTCTTTATCCTATTTTTCCCTGCGGGCGCCCGGTCGTGGTTACCCTGG
AGCTCCCTGTTTGGAGGCCC

>KJ489016.1 Australian grapevine viroid isolate AG-SB-3.1, complete genome
TGGGCACCAACTAGAGGTTCCTGTGGTACTCACCGAAGGCCGCGAAGCTAGGAAAGAAAAAGATAGAAAA
GCTGGGTAAGACTCACCTGGCGACTCGTCGTCGACGAAGGGTCCTCAGCAGAGCACCGGCAGGAGGCGCT
ATGCAGGAACGCTAGGGGTCCTCCAGCGGAGGACTGAAGAAACTCCGGTTTCTTCTTTCACTCTGTAGCT
GGAATCCCTGTTGCGCTTGCTGGCGAAACCTGCAGGGAAGCTAGCTGGGTCCCGCTAGTCGAGCGGACTC
GTCCCAGCGGTCCCAACCAGTTTTCTTTATCCTATTTTTCCCTGCGGGCGCCCGGTCGTGGTTACCCTGG
AGCTCCCTGTTTGGAGGCCC

>KJ489017.1 Australian grapevine viroid isolate AG-SB-3.2, complete genome
TGGGCACCAACTAGAGGTTCCTGTGGTACTCACCGAAGGCCGCGAAGCTAGGAAAGAAAAAGATAGAAAA
GCTGGGTAAGACTCACCTGGCGACTCGTCGTCGACGAAGGGTCCTCAGCAGAGCACCGGCAGGAGGCGCT
ATGCAGGAACGCTAGGGGTCCTCCAGCGGAGGACTGAAGAAACTCCGGTTTCTTCTTTCACTCTGTAGCT
GGAATCCCTGTTGCGCTTGCTGGCGAAACCTGCAGGGAAGCTAGCTGGGTCCCGCTAGTCGAGCGGACTC
GTCCCAGCGGTCCCAACCAGTTTTCTTTATCCTATTTTTCCCTGCGGGCGCCCGGTCGTGGTTACCCTGG
AGCCCCCTGTTTGGAGGCCC

>KJ489018.1 Australian grapevine viroid isolate AG-SB-3.3, complete genome
TGGGCACCAACTAGAGGTTCCTGTGGTACTCACCGAAGGCCGCGAAGCTAGGAAAGAAAAGATAGAAAAG
CTGGGTAAGACTCACCTGGCGACTCGTCGTCGACGAAGGGTCCTCAGCAGAGCACCGGCAGGAGGCGCTA
TGCAGGAACGCTAGGGGTCCTCCAGCGGAGGACTGAAGAAACTCCGGTTTCTTCTTTCACTCTGTAGCTG
GAATCCCTGTTGCGCTTGCTGGCGAAACCTGCAGGGAAGCTAGCTGGGTCCCGCTAGTCGAGCGGACTCG
TCCCAGCGGTCCCAACCAGTTTTCTTTATCCTATTTTTCCCTGCGGGCGCCCGGTCGTGGTTACCCTGGA
GCTCCCTGTTTGGAGGCCC

>KJ489019.1 Australian grapevine viroid isolate AG-SB-3.5, complete genome
TGGGCACCAACTAGAGGTTCCTGTGGTACTCACCGAAGGCCGCGAAGCTAGGAAAGAAAAAGATAGAAAA
GCTGGGTAAGACTCACCTGGCGACTCGTCGTCGACGAAGGGTCCTCAGCAGAGCACCGGCAGGAGGCGCT
ATGCAGGAACGCTAGGGGTCCTCCAGCGGAGGACTGAAGAAATTCCGGTTTCTTCTTTCACTCTGTAGCT
GGAATCCCTGTTGCGCTTGCTGGCGAAACCTGCAGGGAAGCTAGCTGGGTCCCGCTAGTCGAGCGGACTC
GTCCCAGCGGTCCCAACCAGTTTTCTTTATCCTATTTTTCCCTGCGGGCGCCCGGTCGTGGTTACCCTGG
AGCTCCCTGTTTGGAGGCCC

>KR706469.1 Australian grapevine viroid isolate AC-1, complete sequence
TGGGCCCCCAATAAGTGGTTCCTGTGGTACTCACCGAAGGCCGCGAAGCTAGGAAAAAAAAGATAGAAAA
GCTGGGTAAAACTCACCTGGCGACTCGTCGTCGACGAAGGGTCCTCAGCAGAGCACCGGCAGGAGGCGCT
ATGCAGGAACGCTAGGGGTCCTCCAGCGGAGGACTGAAGAAACTCCGGTTTCTTCTTTCTCTCTGTAGCT
GGAATCCCTGTTGCGCTTGCTGGCGAAACCTGCAGGGAAGCTAGCTGGATCCCGCTAGTCGAGCGGACTC
GTCCCAGCGGTCCCAACCAGTTTTCCTTATCCTATTTTTCCCTGCGGGCGCCCGGTAGTGGTTACCCTGG
AATCCTCTTTTGGAGGCCC

>KY081960.1 Australian grapevine viroid isolate Suffolk, complete genome
TGGGCACCAACTAGAGGTTCCTGTGGTACTCACCGAAGGCCGCGAAGCTAGGAAAGAAAAGATAGAAAAG
CTGGGTAAGACTCACCTGGCGACTCGTCGTCGACGAAGGGTCCTCAGCAGAGCACCGGCAGGAGGCGCTA
TGCAGGAACGCTAGGGGTCCTCCAGCGGAGGACTGAAGAAACTCCGGTTTCTTCTTTCACTCTGTAGCTG
GAATCCCTGTTGCGCTTGCTGGCGAAACCTGCAGGGAAGCTAGCTGGGTCCCGCTAGTCGAGCGGACTCG
TCCCAGCGGTCCCAACCAGTTTTCTTTATCCTATTTTTCCCTGCGGGCGCCCGGTCGTGGTTACCCTGGA
GCTCCCTGTTTGGAGGCCC

>KY114492.1 Australian grapevine viroid isolate TR189-Ceviz Uzumu, partial genome
GACCTGCCAGAAAGGACCTCTTGCGGTGCAAACCCGGGGGGGACACGTGGTGCTTGCTGTGGAACCCCGT
GGGGAGAGGCCCTGGGCACCAACTAGAGGTTCCTGTGGTACTCACCGAAGGCCGCGAAGCTAGGAAAGAA
AAAGATAGAAAAGCTGGGTAAGACTCACCTGGCGACTCGTCGTCGACGAAGGGTCCTCAGCAGAGCACCG
GCAGGAGGCGCTATGCAGGAACGCTAGGGGTCCTCCAGCGGAGGACTGAAGAAACTCCGGTTTCTTCTTT
CACTCTGTAGCTGGAATCCCTGTTGCGCTTGCTGGCGAAACCTGCAGGG

>KY114493.1 Australian grapevine viroid isolate TR79-Horoz Karasi, partial genome
GGTCCCAACCAGTTTTCTTTACCCTATTTTTCCCTGGGGGCGCCCGGTCGTGGTTACCCTGGAGCTCCCT
GTTTGGAGGCCCTGGGCACCAACTAGAGGTTCCTGTGGTACTCACCGAAGGCCGCGAAGCTAGGAAAGAA
AAAGATAGAAAAGCTGGGTAAGACTCACCTGGCGACTCGTCGTCGACGAAGGGTCCTCAGCAGAGCACCG
GCAGGAGGCGCTATGCAGGAACGCTTGGGGTCCTCCAGCGGAGGACTGAAGAAACTCCGGTTTCTTCTTT
CACTCTGGAGCTGGAATCCCTGGTGGGCTTGGTGGGGAAAACTGCAGGG

>KY114494.1 Australian grapevine viroid isolate TR179-Antep Karasi, partial genome
GGGCCTGCAGGGATTTCTTTATCCTATTTTTCCCTGCGGGCGCCCGGTCGTGGTTACCCTGGAGCTCCCT
GTTTGGAGGCCCTGGGCACCAACTAGAGGTTCCTGTGGTACTCACCGAAGGCCGCGAAGCTAGGAAAAAA
AAAAATAAAAAAGCTGGGTAAGACTCCCTGGGCAACTCGTCTTCAACAAAGGGTCCTCACCAAACCCCCG
GCGGGAGGCGTTTTGCAGGAACGCTAGGGGTCCTCCAGCGAAGAATTGAAAAAACTCCGGTTTCTTCTTT
CATTCTGTAGTTGGAATTCCTGGTGGCCTTGGTGGCAACCCCTGCAGGG

>KY114495.1 Australian grapevine viroid isolate TR182-Horoz Karasi, partial genome
GGTCCCAACCAGTTTTCTTTATCCTATTTTTCCCTGCGGGCGCCCGGTCGTGGTTACCCTGGAGCTCCCT
GTTTGGAGGCCCTGGGCACCAACTAGAGGTTCCTGTGGTACTCACCGAAGGCCGCGAAGCTAGGAAAGAA
AAAGATAGAAAAGCTGGGTAAGACTCACCTGGCGACTCGTCGTCGACGAAGGGTCCTCAGCAGAGCACCG
GCAGGAGGCGCTATGCAGGAACGCTAGGGGTCCTCCAGCGGAGGACTGAAGAAACTCCGGTTTCTTCTTT
CACTCTGTAGCTGGAATCCCTGTTGCGCTTGCTGGCAACCCCCGGCGGG

>KY114496.1 Australian grapevine viroid isolate TR188-Antep Karasi, partial genome
GGTCCCAACCAGTTTTCTTTATCCTATTTTTCCCTGCGGGCGCCCGGTCGTGGTTACCCTGGAGCTCCCT
GTTTGGAGGCCCTGGGCACCAACTAGAGGTTCCTGTGGTACTCACCGAAGGCCGCGAAGCTAGGAAAGAA
AAAGATAGAAAAGCTGGGTAAGACTCACCTGGCGACTCGTCGTCGACGAAGGGTCCTCAGCAGAGCACCG
GCAGGAGGCGCTATGCAGGAACGCTAGGGGTCCTCCAGCGGAGGACTGAAGAAACTCCGGTTTCTTCTTT
CACTCTGTAGCTGGAATCCCTGTTGCGCTTGCTGGCGAACCCTGCAGGG

>KY404209.1 Australian grapevine viroid isolate AGVd-Iran1, complete genome
TGGGCACCAACTAGTGGTTCCTGTGGTTCACACCGAAGGCCGCGAAGCTAGGAAGAAAAAGATAGAAAAG
CTGGGTAAGACTCACCTGGCGACTCGTCGTCGACGAAGGGTCCTCAGCAGAGCACCGGCAGGAGGCGCTA
TGCAGGAACGCTAGGGGTCCTCCAGCGGAGGACTGAAGAAACTCCGGTTTCTTCTTTCACTCTGTAGCTG
GAATCCCTGTTGCGCTTGCTGGCGAAACCTGCAGGGAAGCTAGCTGGGTCCCGCTAGTCGAGCGGACTCG
TCCCAGCGGTCCCAACCAGTTTTCTTTATCCTATTTTTCCCTGCGGGCGCCCGGTCGTGGTTACCCTGGA
ACCCCCTGTTTGGAGGCCC

>KY404210.1 Australian grapevine viroid isolate AGVd-Iran2, complete genome
TGGGCACCAACTAGAGGTTCCTGTGGTACTCACCGAAGGCCGCGAAGCTAGGAAGAAAAAGATAGAAAAG
CTGGGTAAGACTCAGCTGGCGACTCGTCGTCGACGAAGGGTCCTCAGCAGAGCACCGGCAGGAGGCGCTA
TGCAGGAACGCTAGGGGTCCTCCAGCGGAGGACTGAAGAAACTCCGGTTTCTTCTTTCACTCTGTAGCTG
GAATCCCTGTTGCGCTTGCTGGCGAAACCTGCAGGGAAGCTAGCTGGGTCCCGCTAGTCGAGCGGACTCG
TCCCAGCGGTCCCAACCAGTTTTCTTTATCCTATTTTTCCCTGCGGGCGCCCGGTCGTGGTTACCCTGGA
GCTCCCTGTTTGGAGGCCC

>KY404211.1 Australian grapevine viroid isolate AGVd-Iran3, complete genome
TGGGCACCAACTAGTGGTTCCTGTGGTTACACACCGAAGGCCGCGAAGCTAGGAAAGAAAAAGATAAGAA
AGCTGGGTAAGACTCACCTGGCGACTCGTCGTCGACGAAGGGTCCTCAGCAGAGCACCGGCAGGAGGCGC
TATGCAGGAACGCTAGGGGTCCTCCAGCGGAGGACTGAAGAAACTCCGGTTTCTTCTTTCACTCTGTAGC
AGGAATCCCTGTTGCGCTTGCTGGCGAAACCTGCAGGGAAGCTAGCTGGGTCCCGCTAGTCGAGCGGACT
CGTCCCAGCGGTCCCAACCAGTTTCTTTTATCCTATTTTTCCCTGCGGGCGCCCGGTCGTGGTTACCCTG
GAACCCCCTGTTTGGAGGCCC

>KY404212.1 Australian grapevine viroid isolate AGVd-Iran4, complete genome
TGGGCACCAACTAGTGGTTCCTGTGGTTCACACCGAAGGCCGCGAAGCTAGGAAAGAAAAAGATAGAAAA
GCTGGGTAAGACTCACCTGGCGACTCGTCGTCGACGAAGGGTCCTCAGCAGAGCACCGGCAGGAGGCGCT
ATGCAGGAACGCTAGGGGTCCTCCAGCGGAGGACTGAAGAAACTCCGGTTTCTTCTTTCACTCTGTAGCT
GGAATCCCTGTTGCGCTTGCTGGCGAAACCTGCAGGGAAGCTAGCTGGGTCCCGCTAGTCGAGCGGACTC
GTCCCAGCGGTCCCAACCAGTTTTCTTTATCCTATTTTTCCCTGCGGGCGCCCGGTCGTGGTTACCCTGG
AACTCCCTGTTTGGAGGCCC

>KY404213.1 Australian grapevine viroid isolate AGVd-Iran5, complete genome
TGGGCACCAACTAGAGGTTCCTGTGGTACTCACCGAAGGCCGCGAAGCTAGGAAAGAAAAAGATAGAAAA
GCTGGGTAAGACTCACCTGGCGACTCGTCGTCGACGAAGGGTCCTCAGCAGAGCACCGGCAGGAGGCGCT
ATGCAGGAACGCTAGGGGTCCTCCAGCGGAGGACTGAAGAAACTCCGGTTTCTTCTTTCACTCTGTAGCT
GGAATCCCTGTTGCGCTTGCTGGCGAAACCTGCAGGGAAGCTAGCTGGGTCCCGCTAGTCGAGCGGACTC
GTCCCAGCGGTCCCAACCAGTTTTCTTTATCCTATTTTTCCCTGCGGGCGCCCGGTCGTGGTTACCCTGG
AGCTCCCTGTTTGGAGGCCC

>KY404214.1 Australian grapevine viroid isolate AGVd-Iran6, complete genome
TGGGCACCAACTAGTGGTTCCTGTGGTTCACACCGAAGGCCGCGAAGCTAGGAAGAAAAAGATAGAAAAG
CTGGGTAAGACTCACCTGGCGACTCGTCGTCGAGGTCGACGAAGGGTCCTCAGCAGAGCACCGGCAGGAG
GCGCTATGCAGGAACGCTAGGGGTCCTCCAGCGGAGGACTGAAGAAACTCCGGTTTCTTCTTTCACTCTG
TAGCTGGAATCCCTGTTGCGCTTGCTGGCGAAACCTGCAGGGAAGCTAGCTGGGTCCCGCTAGTCGAGCG
GACTCGTCCCAGCGGTCCCAACCAGTTTTCTTTATCCTATTTTTCCCTGCGGGCGCCCGGTCGTGGTTAC
CCTGGAACCCCCTGTTTGGAGGCCC

>MH521286.1 Australian grapevine viroid isolate WM35-VII, complete genome
TGGGCACCAACTAGAGGTTCCTGTGGTACTCACCGAAGGCCGCGAAGCTAGGAAAGAAAAAGATAGAAAA
GCTGGGTAAGACTCACCTGGCGACTCGTCGTCGACGAAGGGTCCTCAGCAGAGCACCGGCAGGAGGCGCT
ATGCAGGAACGCTAGGGGTCCTCCAGCGGAGGACTGAAGAAACTCCGGTTTCTTCTTTCACTCTGTAGCT
GGAATCCCTGTTGCGCTTGCTGGCGAAACCTGCAGGGAAGCTAGCTGGGTCCCGCTAGTCGAGCGGACTC
GTCCCAGCGGTCCCAACCAGTTTTCTTTATCCTATTTTTCCCTGCGGGCGCCCGGTCGTGGTTACCCTGG
AGCTCCCTGTTTGGAGGCCC

>MH521287.1 Australian grapevine viroid isolate WM10-IV, complete genome
TGGGCACCAACTAGAGGTTCCTGTGGTACTCACCGAAGGCCGCGAAGCTTGGAAAAGAAAGGTAGAAAAG
CTGGGTAAGACTCACCTGGCGACTCGTCGTCGACGAAGGGTCCTCAGCAGAGCACCAGCAGGAGACGCTA
CGCAGGAACGCTAGGGGTCCTCCAGCGGAGGACTGAAGAAACTCCGGTTTCTTCTTTCACTCTGTAGCTG
GAATCCCTGTTGCGCTTGCTGGCGAAACCTGCAGGGAAGCTAGCTGGGTCCCGCTAGTCGAGCGGACTCG
TCCCAGCGGTCCCAACCAGTTTTCTTTACCCTATTCTTCCCTGCGGGCGCCCGGTCGTGGTTACCCTGGA
GCTCCCTGTTTGGAGGCCC

>MH521288.1 Australian grapevine viroid isolate WM36-VIII, complete genome
TGGGCACCAACTAGAGGTTCCTGTGGTACTCACCGAAGGCCGCGAAGCTTGGAAAAGAAAGGTAGAAAAG
CTGGGTAAGACTCACCTGGCGACTCGTCGTCGACGAAGGGTCCTCAGCAGAGCACCGGCAGGATGCGCTA
TGCAGGAACGCTAGGGGTCCTCCAGCGGAGGACTGAAGAAACTCCGGTTTCTTCTTTCACTCTGTAGCTG
GAATCCCTGTTGCGCTTGCTGGCGAAACCTGCAGGGAAGCTAGCTGGGTCCCGCTAGTCGAGCGGACTCG
TCCCAGCGGTCCCAACCAGTTTTCTTTATCCTATTTTTCCCTGCGGGCGCCCGGTCGTGGTTACCCTGGA
GCTCCCTGTTTGGAGGCCC

>MH476217.1 Australian grapevine viroid, complete genome
TAAGACTCACCTGGCGACTCGTCGTCGACGAAGGGTCCTCAGCAGAGCACCGGCAGGAGGCGCTATGCAG
GAACGCTAGGGGTCCTCCAGCGGAGGACTGAAGAAACTCCGGTTTCTTCTTTCACTCTGTAGCTGGAATC
CCTGTTGCGCTTGCTGGCGAAACCTGCAGGGAAGCTAGCTGGGTCCCGCTAGTCGAGCGGACTCGTCCCA
GCGGTCCCAACCAGTTTTCTTTATCCTATTTTTCCCTGCGGGCGCCCGGTCGTGGTTACCCTGGAACCCC
CTTGTTTGGAGGCCCTGGGCACCAACTAGTGGTTCCTGTGGTACTCACCGA

>MH476220.1 Australian grapevine viroid, partial sequence
CCAACTAGTGGTTCCTGTGGTTCACACCGAAGGCCGCGAAGCTAGGAAAGAAAAGATAGAAAAGCTGGGT
AAGACTCACCTGGCGACTCGTCGTCGACGAAGGGTCCTCAGCAGAGCACCGGCAGGAGGCGCTATGCAGG
AACGCTAGGGGTCCTCCAGCGGAGGACTGAAGAAACTCCGGTTTCTTCTTTCACTCTGTAGCTGGAATCC
CTGTTGCGCTTGCTGGCGAAACTGCAGGG

>MK975820.1 Australian grapevine viroid isolate HUP_5BB, complete genome
TGGGCACCAACTAGAGGTTCCTGTGGTACTCACCGAAGGCCGCGAAGCTAGGAAAGAAAAAGATAGAAAA
GCTGGGTAAGACTCACCTGGCGACTCGTCGTCGACGAAGGGTCCTCAGCAGAGCACCGGCAGGAGGCGCT
ATGCAGGAACGCTAGGGGTCCTCCAGCGGAGGACTGAAGAAACTCCGGTTTCTTCTTTCACTCTGTAGCT
GGAATCCCTGTTGCGCTTGCTGGCGAAACCTGCAGGGAAGCTAGCTGGGTCCCGCTAGTCGAGCGGACTC
GTCCCAGCGGTCCCAACCAGTTTTCTTTATCCTATTTTTCCCTGCGGGCGCCCGGTCGTGGTTACCCTGG
AGCTCCCTGTTTGGAGGCCC
>X55460.1 Arabis Mosaic virus gene (RNA) coding for coat protein
GGGTCTTGCTGGTAGAGGTTCTGTGCAGGTACCTAAAGATTGCCAGGCGGGAATATATCTGAAAACCCTT
GATCTTAGAGACATGGTTAGTGGGTTTTCAGGTATTCAGTACGAAAAGTGGATCACTGCTGGAATTGTAA
TGCCAAATTTTAAGGTGGTGATTCGCTATCCGGCCAATGCCTTCACAGGTATTACGTGGGTTATGAGTTT
TGATGCTTACAACCGAATTACTAGTAGTATTTCAACTACTGCTAGTCCCGCGTATACACTGTCTGTCCCT
CATTGGCTTCTGCATCATAAAAATGGGACCACCTCATGTGACCTTGACTATGGAGAACTCTGTGGTCATG
CTATGTGGTTTGGGGCTACTACCTTTGAGAGCCCTAAGTTACATTTCACATGCCTCACTGGAAATAACAA
AGAATTGGCGGCGGATTGGGAGTTCGTTGTCGAATTATATGCTGAGTTTGAGGCAGCAAAAAGTTTTCTT
GGGAAGCCCAACTTCATTTATAGCTTGGACGCTTTTAATGGGTCTCTCAAGTTTCTGACCATCCCACCAC
TGGAATATGACTTAAGTGCAACCAGTGCCTACAAGAGTGTGTCCCTGTTATTGGGACAGACTCTTGTTGA
CGGTACTCATAAGGTGTATAATTTTAATAATACACTCTTGAGTTACTATTTAGGCATTGGGGGTATTGTC
AAGGGAAAGGTGCATGTTTGTAGCCCTTGCACTTATGGCATAGTCCTAAGAGTTGTTAGTGAATGGAACG
GGGTCACTAACAACTGGAATCAACTGTTTAAATACCCCGGGTGTTACATCGAGGAGGATGGGAGCTTTGC
TATTGAAATACGCTCCCCCTACCATCGAACTCCACTTCGCTTAATTGACGCGCAATCGGCAAGCTCTTTT
ACGAGTACGTTGAATTTTTACGCAATCTCAGGGCCCATAGCCCCAAGTGGAGAAACAGCGAAGATGCCAG
TAGTCGTGCAAATTGAAGAAATTGCACTTCCGGATCTTTCTGTGCCATCCTTCCCCAATGATTATTTCCT
TTGGGTTGACTTTTCATCATTCACTGTGGATGTTGAAGAGTATGTGATAGGGTCGAGGTTTTTCGATATT
TCCTCTACTACTAGCACTGTAGCCCTTGGAGACAATCCTTTTGCCCATATGATAGCTTGTCATGGACTCC
ATCATGGAATCCTTGATCTTAAGTTAATGTGGGATTTGGAGGGTGAGTTTGGAAAGAGTTCTGGTGGTGT
TACCATCACGAAATTGTGTGGTGATAAGGCCACTGGCATGGATGGAGCATCTCGTGTTTGTGCTTTACAA
AACATGGGGTGTGAAACTGAGCTATACATAGGGAATTATGCGGGTGCTAACCCAAATACTGCATTATCCT
TGTATAGTCGATGGCTTGCTATTAAGCTTGATAAAGCCAAGAGCATGAAAATGCTTAGAATTTTGTGCAA
GCCTCGGGGGAATTTTGAATTTTATGGCCGGACGTGCTTTAAAGT

>D10086.1 Arabis mosaic virus RNA for coat protein, partial cds
ACCGGACAAAATACTTTAGAAATATTGTATAATCCGGTGGCAGACGAGGAAATGGATGACTACCGTGACA
GGGGTATGTCAGCAGTCGTGATTGATGCGCTGGAAATTGCTATCAATCCTTTTGGAATGCCAGGCAATCC
GACTGACCTTACTGTCGTGGCAACATACGGGCATGAACGTAATATGGAACGTGCCTTTATTGGCTCTTCT
TCAACCTTCCTTGGAAATGGGTTGGCGAGACGTATTTTCTTCCCTGGTTTGCAATATAGCCAGGAAGAAC
CTAGGCGCGAATCTTTGATTCGCTGTATGTCGCTTCTACCAACGCCCACTGTTGATGCTGATTCTATATT
GGCAGCCATCAGTGTTGGCACTCTGCGCCACGACATTGGTTCGCTTCACAATAGAACAGTGGCGAGTTCT
GTCCATGCTGCTCAAGTGCAGGGCACTACTTTGAGGGCTACAATGATGGGTAATGCCGTTGTTGTTTCTC
CTGAGGGAAGTCTTGTCACTGGAACCCCTGAGGCCAATGTTCAAATTGGAGGTGGTTCGAGTATGCGAAT
GGTTGGTCCCCTGGCATGGGAAAATGTTGAAGAACCAGGGCAGACCTTTACTATAAGAAACCGCTCCCGG
TCTATGCGAGTAGATCGGAATGCTGATGCGGGTGTTGCTTTTCCTAGAATGAGGACAACCACGCGGGGAC
TTGCTGGTAGAGGCTCTGTCCAGGTGCCTAAAGATTGCCAGGCGGGAAAATATCTGAAAACCCTCGATTT
GAGAGACATGGTAAGTGGGTTTTCCGGTATTCAATATGAAAAGTGGATCACCGCTGGAATTGTAATGCCA
GATTTTAAGGTGGTGATTCGCTATCCGGCCAATGCCTTTACAGGTATTACGTGGGTTATGAGTTTTGATG
CTTACAACCGAATTACTAGCAGTATTTCAACTACTGCTAGTCCCGCGTATACACTGTCTGTCCCTCATTG
GCTTTTGCATCATAGAAATGGGACCACCTCATGTGACCTTGACTATGGAGAACTCTGTGGTCATGCTATG
TGGTTTGGGGCTACTACTTTTGAAAGTCCTAAATTGCACTTCACATGCCTCACTGGAAACAATAAAGAAT
TGGCAGCGGATTGGGAGTTCGTTGTCGAATTATATGCTGAGTTTGAGGCAGCAAAAAGCTTTCTTGGGAA
ACCCAACTTCATTTATAGCGCTGATGCTTTTAATGGGTCTCTCAAGTATCTGACAATCCCGCCACTGGAA
TATGACCTAAGTGCGACCAGTGCCTATAAGAGTGTGTCCCTATTGTTGGGTCAAACTCTTGTTGATGGTA
CTCATAAGGTGTATAATTTCAATAATACACTTTTGAGTTACTATCTTGGTATTGGTGGTGTGGTCAAGGG
TAAAGTGCATATATGTAGCCCTTGTACTTATGGCATAGTCCTAAGAGTTGTTAGTGAATGGAACGGGGTC
ACTAACAACTGGAACCAATTGTTTAAATACCCCGGGTGTTACATCGATGAGGATGGGAACTTTGAAATTG
AAATACGTTCTCCCTATCATCGAACTCCACTGCGTTTACTTGATGCACAATCAGCGAGCTCGTTTACGAG
TACGCTGAATTTTTACGCTATATCTGGGCCAATTGCCCCCAGTGGAGAAACAGCTAAGATGCCAGTGGTA
GTGCAGATTGACGAAATTGCATTACCGGATCTTTCTGTGCCATCCTTCCCCAATGATTATTTCCTATGGG
TTGATTTCTCTTCATTCACTGTGGATGTTGAGGAGTATGTGATAGGGTCGAGGTTTTTTGATATTTCCTC
TACTACTAGCACTGTAGCCCTTGGAGACAATCCTTTTGCTCACATGATAGCTTGTCATGGGCTCCATCAC
GGAATCCTTGATCTTAAGTTAATGTGGGATTTGGAGGGTGAGTTTGGAAAGAGTTCTGGTGGTGTTACCA
TCACAAAATTATGTGGTGATAAGGCTACTGGCATGGATGGAGCATCTCGTGTTTGTGCTTTGCAAAGCAT
GGGATGCGAAACTGAACTGTACATAGGAAATTATGCGGGTGCTAACCCAAATACTTCATTGTCTTTGTAC
AGCCGATGGCTTGCTATTAAGCTCGATAAAGCTAAGAGTATGAAAATGCTCAGAATTTTGTGCAAGCCCA
GGGGGAACTTTGAATTTTACGGCAGAACATGTTTTAAAGTTTAGGTTTCCTCTCACGTCTTGAGAATCTG
ACGTTAAAAGACTTACTTTGTATTATATTTATTTTAGCTTGTTTACTGCTTTTGTGTGTTTAATTTCATG
CATTTAGTGGCGACAGTGTGTTGTTTGTCCTTTGGACACACTTGCCTTGTTGGACGCAAAAAGATTTTAT
TTTCTTTTTACTGCTTTTATAAATTT

>X81815.1 Arabis mosaic virus RNA for polyprotein P2-L
ATGAAAATTTTTGTGGAGTTTTCATATAAACGCAATCCACAACCCTTTCAACCAAGAGTTTAGGAAACTC
AAAATTGTTTACAATCAATCCGTTAAGAGCGGAAACAAAGTCAAACCGTTAGGAGCGGTGCCAAAGCGAA
GAGTTTAAGAAACTCACAATCTTCTTCTTTTTCTTTCTTACTTACGTGCTTTATTTATTTAGCGTTTGTG
TAGTCTGCTTCTTTGGAGAAGCGTTTTGTTTTCTTTTCTTCTCAGCCCTTATGGGTATTTTGTATTCTTG
CTACAGGCGTTTTGCCTGTCAGCCTGTGGTGGATGTTCCTTACATCCGCCCTACAACTTTTCTGGAAGCA
AGGGCATCCATGCGGATTGCTCAAGCTGAAGGAGCAGCTGCGGCACTGTTTGCCGAATTGCCACTGGAGT
ATCCTCAGGGAGTTCCCCTAGTGCAGCCGACCGAGCCGGTTAAAGCTCAAGAGGTGATGGTGCCACCTGT
GAGGGTAATTCCTTCACCGCCCCCTGTACCAAGGCCTTATTCTAGGCCAATTGGGGCTTTTGCACCAACC
CGGTCCGGGTTTATACGGGCCACCATGGAAAGACTCACCCGGGAACGGGAAGAGTCACGAGCTGCGGCAC
TCTTTGCCGAATTGCCTTTGGAGTATCCTCAAGGTGCTCCATTGGTTGTCCCTCGTGGCTTTGCGGCCAT
GCGGTGGACTTATCATGCCACCTGGAGGCGGTGGTATGACACTAGTGATGAGCGGCCTTTGCGTGCTCAT
CCTGGTGGTCCTGCTTTGCCTCCACCCTCCCCCCCCCCAAAAATCCAAAAACCACCCTCTTTTGAGGAGA
GGTTGCAGGCTGCCCTTCAAAGGCAGTCCTGTGCCAGGGCTTTTGCTCTGGAGACTTCGCTGGGCCCTAA
TATGGCCTGGGTGGGAATGGCTGCCATCCCCAGCATTTCTGTGTGCTGCGCTGATGGTAGGACTACCGGT
GGGCAAACAATTGCCCAGGAGGCTGACCCTATTAATCATAGGGTTGCTTCTAACACAGCCCCCGGTAGGG
CTCAATGGATCTCGGAGCGCCGCAGTGCTCTGAGGAGAAGAGAGCAGGCTAATAGCTTGCAGGGTCTTGC
TGCTCAAACTGACATGACATTTGAGCAGGCCAGGAATGCGTATCTTGGTGCTGCTGATATGATTGAGCAA
GGCCTACCATTATTGCCTCCACTGAGAAATGCCTATGCACCTCGTGGTCTATGGAGGGGACCTTCCACCA
GAGCCAACTACACTTTGGATTTTAGGCTCAATGGAATTCCCACGGGACAAAATACTCTAGAAATATTGTA
TAATCCCGTGGCAGACGAGGAGATGGATGACTACCGTGACAGGGGTATGTCAGCAGTCGTGATTGATGCG
CTAGAAATCGCTATTAATCCTTTTGGAATGCCAGGCAATCCGACTGATCTTACTGTCGTAGCAACATATG
GGCACGAGCGTAATATGGAACGTGCCTTCATTGGTTCTTCTTCAACCTTTCTTGGAAATGGGTTGGCGAG
AGCCATTTTCTTTCCTGGTTTACAGTATAGCCAGGAGGAACCTAGGCGCGAATCTTTGATTCGTCTTTAT
GTTGCCTCTACAAACGCCACTGTCGATGCTGATTCTATATTAGCAGCCATTAGTGTAGGTACTTTACGCC
AGCACATTGGTTCGCTTCACAATAGAACGGTGGCGAGTTCTGTACATCGTGCGCAATGGCAGGGCACTAC
TTTGAGAGCTACTATGATGGGTAATGCCGTCGTGGTTTCTCCTGAAGGAAGTCTTGTTGCTGGAACCCCT
GAAGCTAATGTCCAAATTGGGGGTGGTTCCAGTATGCGCATGGTAGGTCCCCTGGCATGGGAAAATGTTG
AAGAACCAGGGCAGACCTTTACTATAAGAAACCGCTCCCGATCTATGCGAGTAGATCGGAATGCTGATGT
TGGAGTTGCTCTTCCTAGAATGAGTACAACAACGCGGGGTCTTGCTGGTAGGGATTCTGTTCAGGTGCCT
AAAGATTGCCAAGCGGGAAAATACTTGAAAACCCTTGACCTTAGAGAAATGGTAAGCGGGTTTTCAGGTA
TTCAGTATGAGAAGTGGATCACTGCTGGAATTGTAATGCCAGATTTCAAAGTGGTGATTCGCTATCCAGC
CAATGCCTTTACAGGTATTACGTGGGTTATGAGTTTTGATGCTTACAACCGAATTACTAGTAGTATTTCA
ACTACTGCTAGTCCCGCGTATACACTGTCCGTCCCTCATTGGCTTTTGCACCATAAAAATGGGACGACCT
CATGTGATTTGGACTATGGGGAACTTTGTGGACATGCGATGTGGTTTGGAGCCACAACTTTTGAAAGTCC
CAAACTTCATTTCACGTGCCTCACTGGAAATAACAAAGAGTTGGCAGCGGATTGGGAGTTCGTTGTCGAA
TTATATGCTGAGTTTGAGGCAGCAAAGAGTTTTCTTGGGAAGCCCAACTTCATTTATAGCGCTGACGCTT
TTAATGGGTCTCTCAAGTTTCTGACTATCCCACCACTGGAATATGACTTAAGTGCAACCAGTGCCTACAA
GAGTGTGTCCCTGTTATTGGGGCAGACTCTTGTTGACGGTACTCATAAGGTGTATAATTTTAATAATACA
CTCTTGAGTTACTATTTAGGCATTGGGGGTATTGTCAAGGGAAAGGTGCATGTTTGTAGCCCTTGCACTT
ATGGCATAGTCCTAAGAGTTGTTAGTGAATGGAACGGGGTCACTAACAACTGGAATCAACTGTTTAAATA
CCCCGGGTGTTACATCGAGGAGGATGGGAGCTTTGCTATTGAAATACGCTCCCCCTACCACCGAACTCCA
CTTCGCTTAATTGACGCGCAATCAGCAAGCTCTTTTACGAGTACGTTGAATTTTTACGCAATCTCAGGGC
CCATAGCCCCAAGTGGAGAAACAGCGAAGATGCCAGTAGTCGTGCAAATTGAAGAAATCGCACTTCCGGG
TCTTTCTGTGCCATCCTTCCCCAATGATTATTTCCTTTGGGTTGACTTTTCATCATTCACTGTGGATGTT
GAAGAGTATGTGATAGGGTCGAGGTTTTTCGATATTTCCTCTACTACTAGCACTGTAGCCCTTGGAGACA
ATCCTTTTGCCCATATGATAGCTTGTCATGGACTCCATCATGGAATCCTTGATCTTAAGTTAATGTGGGA
TTTGGAGGGTGAGTTTGGAAAGAGTGCTGGTGGTGTTACCATCACGAAATTGTGTGGTGATAAGGCCACT
GGCATGGATGGAGCATCTCGTGTTTGTGCTTTACAAAACATGGGGTGTGAAACTGAGCTATACATAGGGA
ATTATGCGGGTGCTAACCCAAATACTGCATTATCCTTGTATAGTCGATGGCTTGCTATTAAGCTTGATAA
AGCTAAGAGCATGAAAATGCTTAGAATTTTGTGCAAGCCTCGAGGGAATTTCGAATTTTATGGCCGGACG
TGCTTTAAAGTTTAAATTCCCTCCCGTGTCTCGGGAATCTGACGTTAAAAGACCCAATTTGCGATATATT
TATATTTAGCTTGTTTACTGCTTTAGTGTGTTTAATTTCATGCTTATAGTGGCGACAGTGTGTTGTTTGT
CCTTTGGACACGCTTGCCTTGTTGGACATAAAAAGATTTTTCTTTTCTTTTTACTGCTTTTGTAACTATA
T

>X81814.1 Arabis mosaic virus RNA for polyprotein P2-U
ATGAAAATTTTTGTGGAGTTTTCATATTAACGCAATCCACAACCTTTTCAGCCAAGAGTTTGAGAAACTC
AAAATTTGTTCGAGTCAATCCGTTAAGAGCGGAACAAAAGTCAAACCGTTTAGAGCGGTACCAAAGCGAA
GAGTTTAAGAAACTCACCATTGCCTTCCTTTCCTTTCTTGCTTACGCGTTTTATTTATTTAGTGTTTGTT
TTGTCTGTTTTATAGGAGGAGCGCTTTGTTTCTCTTACTTTTCTGCCCTTATGGGCAAGTTTTATTATAG
TAACAGGCGTCTGGCCTGTTATGCCCAAGCTACGAACCGCCATCTGGGCGGTTCTTTTGAACAATGGCTC
CAGTGTATGGAGGACTCAGCCTTTAGGGCTGAGGTTAAAGCCCGTGTCCAATCGGAGCGGGAAGAAGTTC
GCGTTAGGCGACTTTTTTCCTATCCCGTTGGCTCGGGACCTGCTGAAGACCCCCGAGGGGTCAATTGGGC
ATACATATGCCTTGGTACTACTGCCCATTGGGCAGGAGTGCCAGGAGATATGGTGCCGCCGCCCGAGCCG
GTTAAAGCTCAAGAGGTCGTTGTGCAACGATCTGTCGGGGAGGATGGGCGCACCGGGTATCGCCGCCAGT
GCCTAAACATCCCCAACCCGCCCCCTATGCCAAAGCCTTATTCTAGGCCAATTGGGGCTTTTGCACCAAC
CCGGTCCGGGTTTATACGGGCCACTGTGAAAAGACTCACCCGGGAACGGGAAGAGTCAAGAGCTGCGGCA
CTCTTTGCCGAATTGCCATTGGAGTATCCTCAGGGTGCTCCCTTGGTTGTGCCTCGTGGCTTTGCGGCCA
TGAGGTGGACTTATCATGCCACCTGGAGCAGGTGGTATGACACTAGTGATGAGCGTGCTTTACGCACTCA
TCCTGGTGGTCCTGCTTTGCCCCCACTCCCCCCCCCTCCCCCAATCCAAAAACCACCCTCTTTTGAGGAG
AGGTTACAGGCTGCTCTTCATAGGCAGTCTTGTGCTAGGGCTTTTGCCCTGGAAACCTCGCTGGGCCTCA
ATATGGCCTGGGTGGGAATGGCTACCATCCCCAGTACGTCTGTGTGCTGTGCTGATGGTAGGACTACCGG
TGGGCAAACAATTGCCCAAGAGGCTGACCCCTTGACTCATAGGGTTAGCTCCAATACAGCCCCCGGTAGG
GCTCAATGGATCTCAGAGCGCCGCAGTGCTCTGAGAAGGAGGGAGCAGGCTAATAGTCTGCAGGGTCTTG
CTGCTCAAACTGACATGACATTTGAGCAGGCCAGGAATGCGTATCTTGGTGCTGCTGATATGATAGAGCA
AGGCCTACCATTACTACCTCCTTTGAGAAATGCTTATGCACCTCGTGGTCTATGGAGGGGACCGTCTACC
AGAGCCAATTACACCTTGGATTTTAGGCTCAATGGTATACCGACTGGGGAGAATACTTTAGAAATATTGT
ATAATCCCGTGTCAGACGAGGAAATGGAAGACTACCGTGACAGGGGTATGTCAGCAGTCGTGATTGATGC
GCTTGAAATTGCCATTAATCCTTTTGGAATGCCAGGCAATCCGACTGATCTTACTGTCGTCGCAACATAT
GGGCACGAACGTAATATGGAACGTGCTTTTATTGGTTCCTCTTCGACTTTCCTTGGAAATGGGTTGGCGA
GGGCCATTTTCTTTCCTGGTTTGCAATATAGCCAAGAAGAACCGAGGCGCGAATCTTTGATTCGCCTGTA
TGTTGCTTCCACCAATGCCACTGTTGATGCTGACTCGGTTTTGGCAGCCATTAGTGTTGGAACTTTGCGT
CAACACATTGGCTCCTTACATAGTAGAACAGTGGCAAGTTCTGTGCATGCTGCTCAAGTGCAAGGTACTA
CCTTGAGGGCTACCATGATGGGCAATTCCGTCGTGGTTTCCCCTGAGGGAGGTCTTGTTTCTGGAGTACC
TGAAGCCAATGTCCAAATTGGTGGAGGCTCTAGCATGCGAATGGTTGGTCCCCTGGCATGGGAAAATGTT
GAAGAGCCAGGACAGACCTTTTCCATTAGAAGTCGCTCTCGCTCTGTTAGAGTTGACCGCAATGCTGACG
TGGGAATCGCACATCCTCGGATGAGCACTACTACGCGTGGCCTCGCTGGAAGAGGTACTGTCCCGGTGCC
TAAGGATTGCCAGGCAGGAAAATACTTGAAAACCCTTGATTTGAGAGATATGGTTAGTGGGTTTTCAGGC
ATCCAGTATGAAAAGTGGATTACTGCTGGACTTGTTATGCCAGATTTTAAAGTAGTAATTCGCTACCCAG
CCAATGCTTTTACGGGTATTACGTGGGTTATGAGTTTTGATGCTTATAATCGTATAACCAGTAGTATTTC
CACTACTGCTAGCCCAGCGTATACTCTTTCTGTCCCTCATTGGCTGTTACATCACAAAAATGGGACAACT
TCATGTGATATTGATTATGGGGAACTCTGTGGCCATGCTATGTGGTTTAGTGCCACTACTTTTGAGAGTC
CCAAACTCCATTTCACGTGCCTCACTGGAAATAACAAAGAGTTGGCAGCGGATTGGGAGTTCGTTGTCGA
ATTATATGCTGAGTTTGAGGCAGCAAAGAGTTTTCTTGGGAAGCCCAACTTCATTTATAGCGCTGACGCT
TTTAATGGGTCTCTCAAGTTTCTGACTATCCCACCACTGGAATATGACTTAAGTGCAACCAGTGCCTACA
AGAGTGTGTCCCTGTTATTGGGGCAGACTCTTGTTGACGGTACTCATAAGGTGTATAATTTTAATAATAC
ACTCTTGAGTTACTATTTAGGCATTGGGGGTATTGTCAAGGGAAAGGTGCATGTTTGTAGCCCTTGCACT
TATGGCATAGTCCTAAGAGTTGTTAGTGAATGGAACGGGGTCACTAACAACTGGAATCAACTGTTTAAAT
ACCCCGGGTGTTACATCGAGGAGGATGGGAGCTTTGCTATTGAAATACGCTCCCCCTACCACCGAACTCC
ACTTCGCTTAATTGACGCGCAATCAGCAAGCTCTTTTACGAGTACGTTGAATTTTTACGCAATCTCAGGG
CCCATAGCCCCAAGTGGAGAAACAGCGAAGATGCCAGTAGTCGTGCAAATTGAAGAAATCGCACTTCCGG
ATCTTTCTGTGCCATCCTTCCCCAATGATTATTTCCTTTGGGTTGACTTTTCATCATTCACTGTGGATGT
TGAAGAGTATGTGATAGGGTCGAGGTTTTTCGATATTTCCTCTACTACTAGCACTGTAGCCCTTGGAGAC
AATCCTTTTTCCCATATGATAGCTTGTCATGGACTCCATCATGGAATCCTTGATCTTAAGTTAATGTGGG
ATTTGGAGGGTGAGTTTGGAAAGAGTTCTGGTGGTGTTACCATCACGAAATTGTGTGGTGATAAGGCCAC
TGGCATGGATGGAGCATCTCGTGTTTGTGCTTTACAAAACATGGGGTGTGAAACTGAGCTATACATAGGG
AATTATGCGGGTGCTAACCCAAATACTGCATTATCCTTGTATAGTCGATGGCTTGCTATTAAGCTTGATA
AAGCTAAGAGCATGAAAATGCTTAGAATTTTGTGCAAGCCTCGAGGGAATTTCGAATTTTATGGCCGGAC
GTGCTTTAAAGTTTAAATTCCCTCCCGTGTCTCGGGAATCTGACGTTAAAAGACCCAATTTGCGATATAT
TTATATTTAGCTTGTTTACTGCTTTAGTGTGTTTAATTTCATGCTTATAGTGGCGACAGTGTGTTGTTTG
TCCTTTGGACACGCTTGCCTTGTTGGACATAAAAAGATTTTTCTTTTCTTTTTACTGCTTTTGTAACTAT
AT

>AY017339.1 Arabis mosaic virus isolate NW segment RNA2 polyprotein P2 gene, complete cds
ATGAAAATTCTCGTGGGGTTTTCATATAAACGCAGCCCACGACTTTTCTAATCAAGAGTTTAAGAAACTC
AAGTTTGATATAGCCAATCCGTTAAGAGCGGAAACAAAATCAAACCGTTAAGAGCGGTATCAAGGCGAAG
AGTTTAAGAAACTCACAATTGCTTTTCTTTATTCCTTACTTATTTACGCGTTTTATTTGTTTAGTGTTTA
TTTTGTTTGTATATTTAGTGCGGCATATTGTTACGTTAATTTCTCTGCCCGCAAGGGCATTTTCTCTTTT
TCCTTTTCTGGCCTTATGGCCAAATTTTATTACTCCGACAGGCGTTTAGCCTGTTGGGCTGCTGGAAAGA
ACCCTCACCTTGGGGGTTCTATTGAGTCATGGCTGGCGGCCATTAAATCTGACTCCTCCTTCCGCCAAAC
TGTTAAGGAGGATGTACAGGTGAACAGATTGCAGCCTACGGCTGTCAGGATGTTTTCCTGGAAAGTGGGG
TCTGGGCCCATTGACAACCCGGAAAAGTGCAACTGGCACTACGTCCTCACGGGCGAGGTGCCAGCGCAAC
CGACCGAGCCGGTAAAAGCTCGAGAGGTGGTGGTGCCACCTGTGAAGGTCATTCCTTCACCGCCCCCTGT
GCCAAGGCCTTACTTTAGGCCAGTTGGGGCTTTTGCACCGACCCGGTCCGGGTTTATACGGGCCACTGTG
GAAAGACTCTCCCGGAAACGGGAAGAGTCGAGAGCTGCGGCACTCTTTGCCGAATTACCCTTGGAGTACC
CACAAGGTGCTCCATTGGTTGTCCCCCGTGGTTTCGCGGCCATGAGGTGGACTTATCATGCCACCTGGAG
GCGGTGGTATGACGCCAGTGATGAGCGCGCTTTGCGCGTTCATCCTGGTGGCCCTGCTCTGCCCCCCCCC
CCCCCCCCTCCCCCAATCCAAAAACCACCCTCTTTTGAGGAGAGGTTACAGGCTGCTCTTGAAAGGCAGT
CCTGTGCTAGGGCTTTTGCCCTAGAAACCTCGCTAGGCCTTAACATGGCCTGGCTGGGAACGGCTGCTAT
CCCCAGCACTTCTGTGTGCTGTGCTGATGGCAGGACTACTGGGGGGCAAACTATTGCCCAGGAGGCTGAT
CCTATTAATCATAGGGTCACTTCCAATACAGCCCCTGGTAGGGCACAATGGATCTCAGAGCGCCGCAGTG
CTCTGAGAAGAAGGGAGCAAGCAAATAGCTTGCAAAGTCTTGCTGCTCAAACTGACATGACATTTGAGCA
GGCCAGGAATGCGTATCTTGGTGCTGCTGACATGGTTGAGCAAGGCCTACCGTTACTACCTCCATTGAGG
AATGCCTACGCACCTCGTGGTCTATGGAGGGGACCTTCCACTAGAGCCAATTATACTCTTGATTTTAGGC
TCAATGGAATTCCCACCGGGCAAAATACTTTAGAAATATTGTATAATCCGGTGGCAGATGAGGAAATGGA
CGAATACCGTGACAGGGGTATGTCAGCGGTCGTGATTGATGCACTGGAAATTGCTATCAATCCTTTTGGA
ATGCCAGGCAATCCGACCGATCTTACTGTCGTAGCGACATATGGGCATGAACGTAACATGGAACGTGCCT
TTATTGGCTCTTCGTCGACCTTTCTTGGGAATGGTTTGGCGAGAGCTATTTTCTTTCCTGGTTTGCAATA
TAGTCAGGAAGAACCTAGGCGCGAATCTATTATTCGCCTGTATGTTGCTTCTACTAATGCCACTGTTGAT
GCTGATTCTATATTAGCAGCCATTAGTGTTGGCACTCTACGCCAGCACATTGGTTCGCTTCATAATAGAA
CAGTGGCAAGTTCTGTGCATGCTGCTCAGGTGCAGGGCACTACTTTAAGAGCTACTATGATGGGTAATGC
CGTTGTGGTTTCTCCTGAAGGAAGTCTTGTGACTGGAACCCCTGAAGCTAATGTTCAAATTGGAAGTGGT
TCTAGCATGCGAATGGTTGGTCCCCTGGCATGGGAAAACGTTGAAGAACCAGGCCAGACTTTTACCATAA
GAAACCGCTCTCGGTCTATGCGAGTAGATCGGAATGCCGACGTTGGAGTTGCTCTTCCTCGGATGAGTAC
TACAACGCGGGGTCTTGCTGGTAGAGGTTCTGTGCAGGTGCCTAAAGATTGCCAGGCAGGGAGATATCTG
AAAACCCTTGATCTTAGAGATATGGTGAGTGGGTTTTCAGGTATACAGTATGAAAAGTGGATCACTGCTG
GACTTGTTATGCCAGATTTTAAAGTGGTGATCCGCTATCCAGCCAATGCCTTCACGGGTATTACGTGGGT
TATGAGCTTTGATGCTTACAACCGAATAACTAGTAGTATCACAACTACTGCTAGCCCTGCGTATACCCTT
TCGGTCCCTCATTGGCTCTTACATCATAAAAATGGGACTACCTCATGTGATATTGATTATGGGGAGCTTT
GCGGTCACGCGATGTGGTTTAATGCCACTACTTTTGAAAGCCCTAAACTTCATTTCACATGCCTCACTGG
AAATAACAAGGAACTTGCTGCGGATTGGGAATTCGTGGTTGAGTTGTATGCTGAGTTTGAGGCAGCAAAA
ACTTTTCTTGGAAGGCCTAACTTTGTTTATAGTGCTGATGCATTTAATGGGTCTTTCAAGTTTTTGACTA
TCCCCCCACTGGAATATGACTTAAGTACCACCAGTGCTTACAAGAGTGTGTCCCTTCTTTTGGGTCAAAC
TCTTATTGATGGAACTCATAAGGTATATAATTATAACAATACGCTTTTGAGTTACTATCTTGGTATAGGT
GGTGTGGTCAAGGGCAGAGTGCATATATGTAGCCCTTGTACTTATGGCATAGTCCTAAGAGTTGTTAGTG
AATGGAACGGGGTCACTAACAATTGGAATCAACTATTTAAATACCCCGGATGTTATATCGGTGAAGATGG
GAACTTTGAGATTGAAATACGTTCTCCCTATCATCGAACTCCACTACGTTTATTGGACGCACAGGCAGCT
AGTGCTTTTACGAGTACGCTGAATTTCTATGCGATTTCAGGGCCAATTGCCCCAAGTGGAGAAACTGCAA
AAATGCCAGTGGTAGTGCAGATTGATGAAATTGCACTTCCAGATCTTTCTGTTCCGTCCTTCCCCAATGA
TTATTTTTTATGGGTGGACTTTTCAGCATTTACTGTTGATGCTGAAGAGTATGTAATAGGGTCCAGGTTT
TTTGATATTTCCTCTACTACTAGTACTGTCCACCTTGGAGATAATCCTTTTGCCCACATGATAGCTTGTC
ATGGACTCCATCATGGTATCCTTGATCTTAAGTTAATGTGGGATTTGGAGGGCGAATTTGGAAAGAGTTC
CGGTGGAGTTACCATTACAAAATTGTGTGGTGATAAAGCTACTGGCATGGATGGTGCATCCCGTGTTTGT
GCTTTGCAAAATATGGGATGTGAAACTGAACTGTACATAGGTAATTTTGCTGGTGCCAATCCTAATTCAG
CATTATCTTTGTACAGTCGATGGCTTGCCATTAAGTTGGATAAGGCTAGGAGCATGAAGATGCTCCGAAT
TTTATGCAAGCCAAGAGGGAATTTTGAGTTTTATGGTAGAACTTGTTTCAGAGTTTAAATTCCCAAGCGT
CTTGAGAATCTGACGTTAAAAGACTCATTTTGTATTATATTTATATTTAGCTTGTCTACCGCTTATGTGT
GTTGTTTTTCATACTTTTAGTGGCGACAGTGTGTTGTTTGTCCTTTGGACACACTTGCCTTGTTGGACAC
AAAAAGATTTTGCTTTCTTTTTACTGCTTTTATTTATTTT

>AF438345.1 Arabis mosaic virus isolate T71 putative movement protein mRNA, partial cds
GCGGATGGCAGGACTACTGGTGGGCAAACAATTGCCCAGGAAGCTGATCCTATTAATCGTAGGGTGGCTT
CCAATACAGCCCCCGGTAGGGCACAATGGATCTCGGAGCGCCGCAGCGCTCTGAGACGGAGAGAGCAGGC
TAATAGTCTGCAGGGTCTTGCTGCTCAGACTGATATGACATTTGAGCAGGCTAGGAACGCTTATCTTGGT
GCTGCTGACATGATAGAGCAAGGCCTTCCGCTACTACCTCCACTGAGGAATGCTTACACACCTCGTGGTT
TGTGGAGAGGACCTTCCACTAGAGCCAATTACACGTTGGATTTTAGGCTTAATGGAATTCCCACGGGGCA
AAATACCTTAGAAATATTGTATAATCCCGTGGCGGACGAGGAGATGGATGACTACCGTGACAGGGGTATG
TCAGCAGTCGTGATTGATGCGTTGGAAATTGCTATCAATCCTTTTGGGATGCCAGGCAATCCGACTGATC
TTACTGTCGTTGCAACATATGGGCACGAGCGTAATATGGAACGTACCTTTATCGGTTCCACCTCAACCTT
TTTGGGAAATGGGTTGGCGAGGGCCATTTTCTTTCCTGGTTTGCAATATAGCCAGGAGGAACCTACGCGC
GAATCTTTAATTCGCCTATATGTTGCTTCTACTAATGCCACTGTTGATGCTGACTCTATATTGGCAGCCA
TTAGTGTTGGCACTTTACGCCAACACATTGGTTCGCTTCATAATAGAACAGTGGCGAATTCTATCCATGC
TGCTCAAGTGCAAGGCACCACTTTGAGGGCTACTATGATGGGTAATGCCATCGTAGTTTCTCCCGAAGGA
AGTCTTGTAACTGGAACTCCTGAGGCTAATGTCCAAATAGGAGGTGGTTCCAGTATGCGCATGGTTGGCC
CTCTGGCGTGGGAAAATGTTGAAGAACCAGGCCAGACTTTTACCATAAGAAACCGTTCTCGATCTGTGCG
AGTGGATCGGAATGCTGATGTTGGAATTGCTTTTCCTCGGATGAGTACTACAACGCGG

>AF438346.1 Arabis mosaic virus isolate W17 putative movement protein mRNA, partial cds
GCTGATGGCAGGACTACTGGTGGGCAAACAATTGCTCAGGAAGCTGATCCTATTAACCATAGGGTCGCTT
CCAATACAGCTCCCGGTAGGGCTGCATGGATTTCAGAGCGTCGTAGTGCTCTGAGAAGGAGAGAGCAGGC
TAACAGCCTGCAAGGCCTTGCTGCTCAAACAGACATGACATTTGAGCAGGCCAGAAACGCATATCTTGGT
GCTGCTGATATGATCGAGCAAGGCTTGCCACTACTACCTCCACTGAGAAATGCTTATGCACCTCGTGGTC
TATGGAGGGGACCCTCTACCAGAGCCAACTTCACTTTGGATTTTAGGCTCAATGGCATCCCTACTGGGCA
AAATACTCTCGAAATTTTGTATAACCCAGTAGCGGACGAGGAAATGGATGACTACCGTGACAGGGGTATG
TCAGCGGTCGTGATTGATGCACTTGAAATTGCTATCAATCCTTTTGGAATGCCAGGCAATCCGACCGATC
TTACTGTCGTGGCTACATATGGGCATGAGCGTAATATGGAACGTGCCTTTATTGGTTCCTCCTCGACTTT
TCTCGGGAATGGGTTAGCGAGGGCCATTTTCTTTCCTGGTTTGCAATATAGTCAGGAAGAACCTAGGCGT
GAATCTCTTATTCGCCTGTATGTAGCTTCCACTAATGCCACTGTTGATGCTGATTCCATTTTGGCGGCTA
TTAGTGTTGGTACTTTACGCCAGCACATTGGTTCGTTGCATAATAGGACGGTGGCCAGTTCTGTGCATGC
TGCACAAGTGCAAGGCACTACCTTGAGGGCTACTATGATGGGTAACGCTGTCGTGGTATCTCCCGAGGGA
AGTCTTGTTACTGGAACCCCTGAAGCTAATGTCCAAATGGGAGGTGGTTCAAGCATGCGAATGGTGGGTC
CCTTGGCTTGGGAAAATGTTGAAGAACCTGGTCAAACTTTTACCATAAGAAACCGCTCTAGGTCCATGCG
TGTGGATCGAAATGCTGATGTTGGAATTGCTCTTCCTAGAATGAGCACGACAACGAGG

>AF438347.1 Arabis mosaic virus isolate Weyhen putative movement protein mRNA, partial cds
GCTGATGGTAGGACTACCGGTGGGCAAACAATAGCCCAAGAAGCTGATCCTATTAACCATAGGGTCGCTT
CCAACACAGCCCCCGGTAGGGCTGAATGGATTTCAGAGCGCCGCAATGCTCTGAGGAGGAGAGAGCAGGC
TAACAGCCTGCAGGGCCTTGCTGCTCAGACTGATATGACGTTTGAGCAAGCTAGAAATGCTTATCTCGGT
GCTGCTGATATGATTGAGCAAGGTCTGCCTCTATTGCCTCCTCTGAGAAATGCTTATGCGCCTCGTGGTT
TATGGCGGGGACCCTCTACCAGAGCCAACTTTACTTTGGATTTCAGGCTCAATGGTATCCCTACTGGGCA
AAATACTTTAGAAATATTGTATAACCCAGTGGCGGACGAGGAAATGGATGACTACCGTGACAGGGGTATG
TCAGCAGTCGTGATTGATGCACTGGAAATTGCCATAAATCCTTTTGGAATGCCAGGCAATCCGACTGATC
TCACTGTTGTAGCAACATATGGGCATGAACGTAATATGGAACGTGCCTTTATTGGCTCTTCATCAACCTT
CCTTGGAAATGGTTTGGCGAGAGCTATTTTCTTCCCTGGCTTACAATATAGTCAGGAAGAACCCAGGCGC
GAATCTCTTATTCGCCTATATGTTGCTTCTACCAACGCCACTGTTGATGCTGATTCTATCTTAGCAGCCA
TTAGTGTGGGCACTCTACGCCAACACATCGGTTCACTACACAATAGAACAGTGGCGAGTACTGTACACGC
TGCTCAAGTACAGGGCACTACTTTAAGAGCTACTATGATGGGTAATGCTGTTGTAGTTTCTCCTGAAGGG
AGTCTTGTAACTGGAACCCCTGAAGCTAATGTTCAAATTGGAGGTGGTTCTAGCATGCGGATGGTTGGTC
CCCTGGCATGGGAAAATGTTGATGAACCAGGTCAGACTTTTACTATAAGAAACCGCTCCCGGTCTATGCG
AGTAGATCGGAATGCTGACGTTGGAATTGCTCTTCCTCGGATGAGCACCACAACGCGG

>AF438358.1 Arabis mosaic virus isolate Muscadelle putative movement protein mRNA, partial cds
GCTGATGGTAGAACTACTGGTGGGCAAACAATTGCTCAGGAGGCTGACCCTATTAATCATAGAGTCGCCT
CTAATACAGCTCCCGGTAGAGCTGAATGGATCTCAGAGCGTCGCAGCGCTCTCAGAAGAAGAGAGCAAGC
TAATAGCTTGCAAGGCCTTGCTACTCAAACTGACATGACGTTTGAGCAAGCCAGAAATGCTTATCTTGGA
GCAGCTGACATGGTTGAGCAAGGCCTGTCTCTACTACCTCCCTTGAGAAATGCCTATGCACCTCGTGGTC
TATGGAGGGGACCCTCTACCAGAGCCAATTTTACTTTAGATTTCAGGCTCAATGGTATCCCTACTGGACA
AAATACATTGGAAATTACGTATAATCCTGTAGCGGACGAGGAAATGGATGACTACCGTGACAGGGGTATG
TCAGCGGTTGTGATTGATGCACTTGAAATTGCCATTAATCCTTTTGGGCTGCCAGGCAATCCAACCGATC
TTACTGTCGTTGCAACATACGGGCATGAACGCAATATGGAACGTGCCTTTATTGGTTCTTCGTCAACCTT
TCTTGGGAATGGTTTGGCGAGAGCTATTTTCTTTCCTGGTTTGCAATATAGCCAAGAAGAACCTAGGCGT
GAATCCCTTATTCGCCTGTATGTTGCCTCCACCAACGCCACTGTTGATGCTGATTCTATATTAGCGGCTA
TTAGTGTTGGCACTTTGCGCCAGCACATTGGTTCGCTTCACAATAGGACAGTGGCTCGTTCTGTGCATGC
TGCACAAGTACAGGGTACTACTTTGAGGGCTACTATGATGGGTAATACCGTTGTAGTTTCCCCTGAAGGA
AATCTTGTGGCTGGAACCCCTGCAGCCAGCGTCCAGATTGGAGGTGGTTCTAGCATGAGGATGGTTGGGC
CTTTAACTTGGGAAAATGTTGAAGAACCAGGACAGACTTTTACCATTAGAAACCGTTCCCGGTCTGTGAG
AGTGGACCGGAATGCCGATGTTGGAATTGCTCTTCCTCGGATGAGCACTACGACGCGG

>AY090000.1 Arabis mosaic virus isolate WeCh protein 2A mRNA, partial cds
ATGGGCAAATTTTATTATTCCAACAGGCGTCTGGCCTGTTGGGCTGCTGGGAAGAATCCCCATCTTGGGG
GTTCTGTTGAACAATGGCTGGCGGCCATTAATACTGATTCCTCCTTCCGCCAAACTGTTAAGGAGGATGT
TCAGGAGAACAGACTACAGCCTACGGCTGTTAGGATGTTTTCCTGGCAAATTGGGTATGGGCCCATTGAC
AACCCAGAAAAATGCAACTGGCATTACGTCCTTACGGGCGAGGTGCCAGCGCAGCCGACCGAGCCGGTAA
AAGCTCAAGAGGTGGTGGTGCCACCTGTGAAGGTTGTTCCTTCACCACCCCCTGTGCCAGGGCCTTACTT
TAGGCCTATTGGGGCTTTTGCACCAACCCGGTCCGGGTTTATTCGGGCCACAGTGGAAAGACTCTCCCGT
GCTAGGGAAGAGTCGAGAGCTGCAGCACTCTTTGCTGAATTACCTTTGGAGTACCCTCAAGGTGCCCCTT
TGGTTGTCCCCCGTGGCTTTGCTGCCATGAGGTGGACTTATCATGCCACCTGGAGGCGGTGGTATGACAC
CAGCGATGAGCGCGCTCTGCGTGTTCATCCTGGTGGCCCTGCTTTGCCTCCCCCCCCCCCCCCCCCCCCA
ATCCAAAAACCACCCTCTTTTGAGGAGAGGTTGCAGGCTGCCCTCCAAAGGCAGTCCTGTGCTAGGGCTT
TTGCCCTGGAGACCTCGCTGGGCCTTAATATGGCCTGGGTGGGAACGGCTACCATCCCCAGCATTTCGAT
ATGCTGT

>AY090001.1 Arabis mosaic virus isolate DwD2 protein 2A mRNA, partial cds
ATGGGCAAATTTTATTACTCCAACAGGCGTTTAGCCTGTTGGGCTGCTGGAAAGAATCCCCACCTGGGGG
GTTCTGTTGACAGATGGCTTGAAGCCATCGCTACTGATCCTACCTTCCGTGACAACGTGAAGGAGGATGT
TAAGGGAAATAGGAACGAGCCGACGGCCGTTGGTATGTTCTCTTACCCACTTGGGTGCGGGCCCATTGAC
AATCCCGCAAAGTGTGACTGGAATTTTGTCCTTACGGGCAGGAAACCGGCACAGCCGACCGAGCCGGTTA
AAGCTCAAGAGGTGGTGGTGCCACCTGTGAAGGTTGTGCCTTCACCGCCCCCCATGCCAAGGCCTTGCTT
TAGGCCAGTCGGGGCTTTTGCACCAACCCGGTCCGGGTATATACGGGCCACTGTGGAAAGACTCTCCCGA
GAACGGGAAGAGTCGAGAGCTGCAGCACTCTTTGCCGAGTTACCTCTGGAGTACCCTCAAGGTGCCCCCT
TGGTCGTCCCCCGTGGCTTTGCTGCTATGAGGTGGACTTATCATGCCACCTGGAGGCGGTGGTATGATAC
TAGTGATGAGCGCGCTTTGCGTGTTCATCCCGGAGGTCCTGCTTTGCCTCCTCCCCCCCCCCCTCCCCCA
ATCCAAAAACCACCCTTTTTTGAGGAGAGGTTACAGGCTGCTCTCGAGAAGCAGTCCTGTGCTAGAGCTT
TCGCTCTAGAGACTTCGCTAGGCCTTAACATGGCCTGGCTGGGAACGGCTGCTATCCCAAGCACTTCTGT
GTGCTGT

>AY090002.1 Arabis mosaic virus isolate H protein 2A mRNA, partial cds
ATGGGCATTTTGTATTCTTGCTACAGGCGTTTTGCCTGTCAGCCTGTGGTGGATGTTCCTTACATCCGCC
CTACAACTTTTCTGGAAGCAAGGGCATCCATGCGAATTGCTCAAGCTGAAGGAGCAGCTGCGGCACTGTT
TGCCGAATTGCCACTGGAGTATCCTCAGGGAGTTCCCCTAGTGCAGCCGACCGAGCCGGTTAAAGCTCAA
GAGGTGATGGTGCCACCTGTGAGGGTAATTCCTTCACCGCCCCCTGTACCAAGGCCTTATTCTAGGCCAA
TTGGGGCTTTTGCACCAACCCGGTCCGGGTTTATGCGGGCCACTGTGGAAAGGCTCTCCCGGGAACGGGA
AGAGTCAAGAGCTGCAGCACTCTTTGCCGAACTGCCTTTGGAGTACCCTCAAGGTGCTCCTTTGGTTATC
CCCCGTGGCTTCGCGGCCATGAGGTGGAATTATCATGCCACCTGGAGGCGGTGGTATGACACCAGCGATG
AACGCGCTTTGCGTGTCCACCCTGGCGGTCCTGCTTTGCCTCCCCCCCCCCCTCCCCAACCAATCCAAAA
ACCACCCTCTTTTGAGGAGAGGTCGCAGGCTGCCCTTCAAAGGCAGTCCTGTGTCAGGGCTTTTGCTCTG
GAGACTTCGCTGGGCCTTAATATGGCCTGGGTGGGAATGGCTGCCATCCCCAGCATTTCTGTATGCTGT

>AY090003.1 Arabis mosaic virus isolate PV-46 protein 2A mRNA, partial cds
ATGGGCAAATTTTATTTTAGTAACAGGCGTCTTGCCTGTTACGCACAGGCTACGAACCGCCACCTGGGTG
GTTCTTTTGAACAATGGCTCCAGTGCATGGAGGACTCAGCCTTTAAGGCTGAGGTTAAAGCCCGCGTCCA
ATCGGAGCGAGAGGAAATCCGTGTTAAGCGGCTTTTTTCCTATCCAGTTGGCAGAGGGCCTGCTGAGGAC
CCCCGTGGGGTCAACTGGGCATACATATGCCTGGGGACTACTGCCCATTGGGCTGGTGTTCCCGGGGATA
TGGTGTCTATTCCCAAGCCTCCTGTGGCTCCCAAGGTGGTGGTGCCACCTGTGAAGGTTATTCCTTCACC
GCCCCCTGTGCCAAGGCCTCATTTTAGGCCAATTGGGGCGTTTGCACCAACCCGGTCCGGGTTTATACGG
GCCACTGTGGAAAGGCTCACCCGGGAACGGGAAGAGTCAAGAGCTGCGGCACTCTTTACCGAATTGCCAT
TGGAGTACCCTCAAGGTGCTCCCTTGGTGGTCCCTTGTGGCTTTGCTGCCATGAGATGGACTTATCATAC
CACCTGGAGGCGGTGGTATGACGCCAGTGATGAGCGTGCTTTACGCGTTCATCCTGGTGGCCCTGCCTTA
CCTCCACCCCCTCCCCCTCCCCCAATCCAAAAACCACCCTCTTTTGAGGAGAGGTTGCAGGCTGTCCTCC
AAAGGCAGTCCTGTGCTAGGGCTTTTGCCCTGGAAACCTCGCTGGGCCTTAATATGGCCTGGGTGGGCAC
GGCTACCATCCCCAGCATTTCTGTGTGCTGT

>AY090004.1 Arabis mosaic virus from United Kingdom protein 2A mRNA, partial cds
ATGGGCATTTTACATTCTTGCTACCGGTTTTTTTCCGGTGAACCTGTTAGGGAAGTTCCCTATGTGCGCC
CCACGACCTTCTTAGAGGGCAGGGCGAGCATGAGAACTGCCCAGGCTGAGTATGCAGCGAAGATGCTGTT
TGCTGAGCTGCCACTGGAGTACCCTCAGGGTGCTCCTTTGGTACTGCCGACCGAGCCGGTTAAAGCTCAA
GAGGTGGTGGTGCCACCTGTGAAGGTTATTCCTTCACCGCCCCCTGTGCCAAGGCCTTATTTTAGGCCTA
TTGGGGCTTTTGCACCAACCCGGTCCGGGTTTGTGCGGGCCACTGTGGAAAGACTTACCCGGGAACGGGA
AGAGTCGAGAGCTGCGGCACTCTTTGCCGAATTACCTTTGGAGTACCCTCAAGGTGCTCCTCTGGTTGTC
CCTCGTGGCTTTGCGGCCATGAGATGGACTTATCATGCCACCTGGAGGCGGTGGTATGACACTGGTGATG
AGCGTGTCTTGCGCGTTCATCCTGGTGGTCCCGCTTTGCTTCACCCCCCCCCCCCCCCCCAAATCCAAAA
ACCATCCTCTTTTGAGGAGAGGTTGCAGGCTGCCCTTCAGAGGCAGTCCTGTGCCAGGGCTTTTGCCTTG
GAAGCCTCGCTGGGCCTCAATATGGCCTGGGTGGGAATGGCTGCCATCCCCAGCATCTCTGTATGCTGC

>AY090005.1 Arabis mosaic virus from France protein 2A mRNA, partial cds
ATGGGCAAATTTTATTATTCCAACAGGCGTCTGGCCTGTTGGGCTGCTGGTAAGAGCCCCCACGTTGGGG
GTACTATTGACCGATGGCTTGAGGCCATCGCTACAGATCCCATCTTCCGTGACAACGTGAAGGAAGATGT
CAAGGAGAACCGGAATCAGCCTACGGCTATCCGGATGTTCTCCTGGAAGCTTGGGTGCGGGCCCATTGAC
AATCCCGCTAAGTGTGACTGGCACTACGTCCTCACGGGCGAAAGGCCAGCACAGCCGATTGAGCCGGTTG
TAGCTCAAAGGGTGGAGGTGCCACCTGTGAAGGTTATTCCTTCATCGCCCCCTATGCCAAGGCCTTATTT
TAGGCCAATTGGGGCTTTTGCACCAACCAGGTCCGGGTTTATACGGGCCACTGTGGAAAGACTTTCCCGA
GAACGGGAAGAGTCAAGAGCTGCGGCACTCTTTGCCGAATTGCCTTTGGAGTATCCTCAGGGTGCTCCTT
TGGTGGTCCCACGTGGCTTTGCTGCCATGAGGTGGACCTATCATACCACCTGGAGGCGGTGGTATGACAC
TAGTGATGAACGTGCTTTGCGCACGCATCCTGGTGGTCCTGCTTTGCTTCCTTTCCCCCCCCCTCCCCCA
ATCCAAAAACCACCCTCTTTTAAGGAGAGGTTGCAGGCTGCTCTTCAGAAGCAGTCCTGTGCTAGGGCTT
TTGCCCTAGAAACTTCGTTTGGCCTTAGTATGGCCTGGGTGGGAAGAGTTGCCGTCCCAAGCATTTCTAT
ATGCTGT

>AY090006.1 Arabis mosaic virus from Italy protein 2A mRNA, partial cds
ATGGGCAAATTTTATTATTCCGACAGGCGTTTAGCCTGTTGGGCTGCTGGAAAGAATCCCCATCTTGGGG
GTTCTGTTGAGTCATGGCTGGCGGCCATCAAGTCTGATTCCTCCTTCCGCCAAACTGTCAAGGAGGATGT
ACAGGTGAACAGACTACAGCCCACGGCTGTCAGGATGTTTTCCTGGAAAATTGGGAGCGGGCCCATTGAC
AATCCCGCAAAATGCGACTGGCACTACGTCCTTACGGGCGAAGTACCAGCGCAGCCGACCGAGCCGGTTA
AAGCTCAAGAGGTGGAGGTGCCACCCGTGAAGGTTTTTCCTTCACCGCCCCCTATGCCAAGGCCTTATTT
TAGGCCAATTGGGGCTTTTGCACCAACCCGGTCCGGGTTTATTCGGGCCACTGTGGAAAGACTTACCCGA
GAACGGGAGGAGTCGAGAGCTGCGGCACTCTTTGCCGAGTTGCCTTTGGAGTACCCTCAAGGTGCTCCTC
TGGTGGTCCCCCGTGGTTTTGCAGCCATGAGGTGGACCTATCATACCACCTGGAGGCGGTGGTATGACAC
CAGTGATGAGCGCGCTTTGCGTGTTCACCCTGGTGGCCCTGCTTTGCCTCCCCCCCCCCCCCCCCCCCCA
ATCCAAAAACTACCCTCTTTTGAGGAGAGGTTGCAGGCTGCCCTCCAAAGGCAGTCCTGTGCTAGGGCTT
TTGCCCTGGAGACCTCGCTGGGCCTTAATATGGCCTGGGTGGGAACGGCTACCATCCCCAGCATTTCAAT
ATGCTGT

>AY090007.1 Arabis mosaic virus isolate P116-1 protein 2A mRNA, partial cds
ATGGGCATTTTTTATTCTTGTTATAGGCGCTTTGCCTATCCACCTGCGGCGGAAGTTCCGTACATCCGCC
GCACTACTTTCCTGGAAGCCAGGGCATCTATGAGGATAGCCCAGGCCGAAGGAGCAGCTGCGGCACTGTT
TGCCGAATTGCCACTGGAGTATCCCCAGGGAGCTCCTTTGAGGCAGCCGATCGAGCCGGTTAAAGCTCAA
GAGGTGGTGGTGCCACCTGTGAAGGTTATTCCTTCACCGCCCCCTGTGCCAAGGCCTTACTTTAGGCCAA
TTGGGGCTTTTGCACCAACCCGGTCCGGGTTTATTCGGGCCACTGTGGAAAGACTCACCCGTGAACGGGA
AGAGTCGAGAGCTGCGGCACTCTTTGCCGAATTACCTCTGGAGTACCCTCAAGGTGCTCCATTGGTTGTC
CCCCGTGGCTTTGCGGCCATGAGGTGGACTTATCATACCACCTGGAGGCGGTGGTATGACACCAGTGATG
AACGCGCTATGCGGGTTCATCCTGGTGGTCCTGCTTTACCTCCACCCCCCCCCCCCCCCCCAATCCAAAA
ACCACCCTCTTTTGAGGAGAGGTTGCAGACCGCCCTTCAAAGGCAGTTTTGTACTAGGGCTTTTGCCCTA
GAAACCTCGCTAGGCCTGAATGTGGCCTGGGTGGAAATGGCTACCATCCCCAGCATTTCTATATGCTGT

>AY090008.1 Arabis mosaic virus isolate P116-2 protein 2A mRNA, partial cds
ATGGGCATTTTTTATTCTTGTTATAGGCGCTTTGCCTATCCACCTGCGGCGGAAGTTCCGTACATCCGCC
GCACTACTTTCCTGGAAGCCAGGGCATCTATGAGGATAGCCCAGGCCGAAGGAGCAGCTGCGGCACTGTT
TGCCGAATTGCCACTGGAGTATCCCCAGGGAGCTCCTTTGAGGCAGCCGATCGAGCCGGTTAAAGCTCAA
GAGGTGGTGGTGCCACCTGTGAAGGTTATTCCTTCACCGCCCCCTGTGCCAAGGCCTTACTTTAGGCCAA
TTGGGGCTTTTGCACCAACCCGGTCCGGGTTTATTCGGGCCACTGTGGAAAGACTCTCCCGGGAACGGGA
AGAGTCGAGAGCTGCGGCACTCTTTGCCGAATTACCTCTGGAGTACCCTCAAGGTGCTCCCTTGGTTGTC
CCTCGTGGCTTTGCTGCCATGAGGTGGACTTATCATGCCACCTGGAGGCGGTGGTATGATACTAGTGATG
AGCGCGCTTTGCGTGTTCATCCTGGAGGTCCTGCTTTGCCTCCCCCCCCCTCCCCTCCCCCAATCCAAAA
ACCACCCTCTTTTGAGGAGAGGTTACAGGTTGCTCTTGAAAGGCAGTCCTGTGCTAGGGCTTTTTCCCTA
GAGACTTCGCTAGGCCTTAATATGGCCTGGCTGGGAACGGCTGCTATCCCCAGCACTTCTGTGTGCTGT

>AY090009.1 Arabis mosaic virus isolate PV-216 protein 2A mRNA, partial cds
ATGACCAAATTTTATTATTCCAACAGGCGTTTAGCCTGTTGGGTTGCTGGAAAGAATCGCCATCTTGGGG
GTTCTGTTGAACAATGGCTGGCGGCCATTACTACTGATTCCTCCTTCCGCCAAACTGTTAAGGAGGATGT
TCAGGAAAATCGTGATGAGCCCACGGCCATCCGGATGTTTTCCTGGAAAATCGGGTACGGGCCCATTGAC
AACCCGGAGAATTGCAACTGGCATTTCGTCATCACGGGCGAGAGACCAGCGCAGCCGACCGAGCCGGTTA
AAGCTCAAGAGGTGGTGGTGCCACCTGTGAAGAAGGCTGTCCCTTCTCCGCCCCCTATGCCAAGGCCTTA
TTCTAGGCCAATTGGGGCTTTTGCACCAACCCGGTCCGGGTTTATACGGGCCACTGTGGAAAGACTTACC
CGGGAACGGGATGAGTCGAGAGCTGCAGCACTCTTTGCCGAACTGCCTTTGGAGTACCCTCAGGGTGCTT
CTCTGGTGGTGCCTCGTGGCTTTGCGGCCATGAGGTGGAACTATCATGCCACCTGGAGGCGGTGGTATGA
CACCAGTGATGAGCGCGCTCTGCGCATTCACCCTGGTGGTCCTGCTTTGCCCCCACCCCCCCCCCCCCCC
CAAATTCAAAAACCATCCTCTTTTGAGGAGAGGTTGCAGGCTGCCCTTCAAAGGCAGTTCTGTGCTAGGG
CTTTTGCCCTGGAAACCTCGCTGGGCCTTAATATGGCCTGGGTGGGAACGGCTACCATCCCCAGCATTTC
TGTGTGCTGT

>AY090010.1 Arabis mosaic virus isolate C protein 2A mRNA, partial cds
ATGGGCATTTTGTATTCTTGCTACAGGCGTTTTGCCTGTCAGCCTGTGGTGGATGTTCCTTACATCCGCC
CTACAACTTTTCTGGAAGCAAGGGCATCCATGCGGATTGCTCAAGCTGAAGGAGCAGCTGCGGCACTGTT
TGCCGAATTGCCACTGGAGTATCCTCAGGGAGTTCCCCTAGTGCAGCCGACCGAGCCGGTTAAAGCTCAA
GAGGTGATGGTGCCACCTGTGAGGGTAATTCCTTCACCGCCCCCTGTACCAAGGCCTTATTCTAGGCCAA
TTGGGGCTTTTGCACCAACCCGGTCCGGGTTTATACGGGCCACCATGGAAAGACTCACCCGGGAACGGGA
AGAGTCACGAGCTGCAGCACTCTTTGCCGAATTGCCTTTGGAGTATCCTCAAGGTGCTCCATTGGTTGTC
CCTCGTGGCTTTGCGGCCATGCGGTGGACTTATCATGCCACCTGGAGGCGGTGGTATGACACTAGTGATG
AGCGCGCTTTGCGTGCTCATCCTGGTGGTCCTGCTTTGCCTCCACCCTCCCCCCCCCCAAAAATCCAAAA
ACCACCCTCTTTTGAGGAGAGGTTGCAGGCTGCCCTTCAAAGGCAGTCCTGTGCCAGGGCTTTTGCTCTG
GAGACTTCGCTGGGCCCTAATATGGCCTGGGTGGGAATGGCTGCCATCCCCAGCATTTCTGTGTGCTGC

>AY090011.1 Arabis mosaic virus isolate PV-215 protein 2A mRNA, partial cds
ATGGGCAAATTTTACTATTCCAGCAGGCGTTTAGCCTGTTGGGCTGCTGGAAAGAATCCCCATCTTGGGG
GTTCTATCGAACAATGGCTGGCGGCCATTAATACTGACTCCTCCTTCCGCCAAACTGTTAAGGAGGATGT
CCAGGCAAACCGGGCTGAGCCTACAGCCATCCGGATGTTTTCCTGGAAAGTTGGGTCAGGGCCCATTGAC
AACCCTGATATGCTTGATTGGCAATTTGTCCTTACGGGCAAATTGTCCAGGCAGCCGACCGAGCCGGTTA
AAGCTCAAGAGGTGGTGGTGCCACCTGTGAAGGTTATTCCTTCACCGCCCCCTGTGCCAAGGCCTTATTT
TAGGCCAATTGGGGCTTTTGCACCAACCCGGTCCGGGTTTATTCGGGCCACTGTGGAAAGACTCTCCCGT
GCAAGGGAAGAGTCACGAGCTGCGGCACTCTTTGCCGAATTGCCTTTGGAGTACCCTCAAGGTGCTCCAT
TGGTTGTCCCTCGTGGCTTTGCGGCCATGCGGTGGACTTATCATGCCACCTGGAGGCGGTGGTATGACAC
TAGTGATGAGCGTGCTTTGCGCGTTCATCCTGGTGGTCCTGCTTTGCCTCCCCCCCCCCCCCCCCCAATC
CAAAAACCACCCTCTTTTGAGGAGAGGTTGCAGGCTGCCCTTCAAAGGCAGTCTTGTGCCAGGGCTTTCG
CCCTGGAGACCTCGCTGGGCCTTAATATGGCCTGGGTGGGAACGGCTACTATCCCCAGCATTTCTGTGTG
CTGC

>AY090012.1 Arabis mosaic virus isolate AB10 protein 2A mRNA, partial cds
ATGGGCATTTTGTATTCTTGCTACAGGCGTTTTGCCTGTCAGCCTGTGGTGGATGTTCCTTACATCCGCC
CTACAACTTTTCTGGAAGCAAGGGCATCCATGCGGATTGCTCAGGCTGAGCATGCAGCAGCTATGCTGTT
TGCTGAGCTTCCACTGGAGTATCCCCAGGGTGCTCCTTTGGTGCTGCCGACCGAGCCGGTTAAAGCTCAA
GAGGTGGTGGTGCCACCTGTGAAGGTTATTCCTTCACCGCCCCCTATGCCAAGGCCTTATTTTAGGCCAA
TTGGGGCTTTTGCACCAACCCGGTCCGGGTTTATGCGGGCCACTGTGGAAAGGCTCTCCCGGGAACGGGA
AGAGTCAAGAGCTGCAGCACTCTTTGCCGAACTGCCTTTGGAGTACCCTCAAGGTGCTCCTTTGGTTATC
CCCCGTGGCTTCGCGGCCATGAGGTGGAATTATCATGCCACCTGGAGGCGGTGGTATGACACCAGCGATG
AACGCGCTTTGCGTGTCCACCCTGGCGGTCCTGCTTTGCCTCCCCCCCCCCCTCCCCAACCAATCCAAAA
ACCACCCTCTTTTGAGGAGAGGTCGCAGGCTGCCCTTCAAAGGCAGTCCTGTGTCAGGGCTTTTGCTCTG
AAGACTTCGCTGGGCCTTAATATGGCCTGGGTGGGAATGGCTGCCATCCCCAGCATTTCTGTATGCTGT

>AY090013.1 Arabis mosaic virus isolate SwSr protein 2A mRNA, partial cds
ATGGGCAAATTTTATTACTCCAACAGGCGTTTAGCCTGTTGGGCTGCTGAAAAGAATCCCCACCTGGGGG
GTTCTGTTGACAGATGGCTTGAAGCCATCGCTACTGATCCTACCTTCCGTGACAACGTGAAGGAGGATGT
TAAGGGAAATAGGAACGAGCCGACGGCCGTTCGTATGTTCTCTTACCCACTTGGGTGCGGGCCCATTGAC
AATCCCGCAAAGTGTGACTGGAATTTTGTCCTTACGGGCAGGAAACCAGCACAGCCGACCGAGCCGGTTA
AAGCTCAAGAGGTGGTGGTGCCACCTGTGAAGGTTGTGCCTTCACCGCCCCCCATGCCAAGGCCTTGCTT
TAGGCCAGTCGGGGCTTTTGCACCAACCCGGTCCGGGTATATACGGGCCACTGTGGAAAGACTCACCCGT
GAACGGGAAGAGTCGAGAGCTGCGGCACTCTTTGCCGAATTACCTCTGGAGTACCCTCAAGGTGCCCCCT
TGGTTGTCCCCCGTGGCTTTGCTGCCATGAGGTGGACTTATCATGCCACCTGGAGGCGGTGGTATGATAC
CAGTGATGAGCGCGCTTTGCGCGTTCATCCTGGTGGTCCTGCTTTGCCTCCACTCCCCCCCTCTCCCCCA
ATCCAAAAACCACCCTCTTTTGAGGAGAGGTTACAGGCTGCCCTTGAAAGGCAGTCCTGTGCTAGGGCTT
TTGCCCTAGAGACTTCGCTAGGCCTTAACATGGCCTGGTTGGGAACGGCTGCTATCCCAAGCACTTCTGT
GTGCTGT

>AY090014.1 Arabis mosaic virus isolate T69 protein 2A mRNA, partial cds
ATGGGCATTTTTTATTCTTGTTACCAGCGTTTAGCTGGTCCACCAAAGGTCGAGGCTCCATATGTGAGGC
CTACGACTTTTCTTGAAGCTAGGGCTACGATGAGAATAGCCCAGGCTGAGTATGCAGCAAAAATGCTGTT
TGCTGAGCTTCCACTGGAGTACCCCCAGGGTGCTCCTTTGGTGCTGCCGACCGAGCCGGTTAAAGCTCAA
GAGGTGGTGGTGCCACCTGTGAAGGTTATTCCTTCACCGCCCCCTACGCCAAGGCCTTATTTTAGGCCAA
TTGGGGCTTTTGCACCAACCCGGTCCGGGTTTATACGGGCCACTGTGGAAAGACTCACCCGGGAACGGGA
AGAGTCAAGAGCTGCAGCACTCTTTGCCGAACTGCCTTTGGAGTACCCTCAAGGTGCTCCTTTGGTTATC
CCCCGTGGCTTCGCGGCCATGAGGTGGAATTATCATGCCACCTGGAGGCGGTGGTATGACACCAGCGATG
AACGCGCTTTGCGTGTCCACCCTGGCGGTCCTGCTTTGCCTCCCCCCCCCCCTCCCCAACCAATCCAAAA
ACCACCCTCTTTTGAGGAGAGGTCGCAGGCTGCCCTTCAAAGGCAGTCCTGTGTCAGGGCTTTTGCTCTG
GAGACTTCGCTGGGCCTTAATATGGCCTGGGTGGGAATGGCTGCCATCCCCAGCATTTCTGTATGCTGT

>AY090015.1 Arabis mosaic virus isolate T71 protein 2A mRNA, partial cds
ATGGGCAAATTTTTCTATAGTAACAGGCGTCTTGCCTGTTACGCGCAAGCTACGAACCGCCATCTGGGTG
GTTCGTTCGAACAATGGCTCCAGTGTATGGAGGACTCTGCTTTCAGGGCGGAGGTTAAAGCCCGCGTCCA
AACGGAGCGGGAAGAAGTTCGCGTCAAGCGACTTTTCTCCCGCCCGGTTGGATCAGGGCCTGCTGAAGAC
CCGCGAGGGGTCAACTGGGCATACATATGCCTAGGGACTACTGCCCATTGGGCAGGCGTTCCTGGAGATA
TGGTGCCACCGCCCGAACCGGTTAAAGTTCGAGAGGTGGTGGTGCCACCTGTGAAGGTTATTCCTTCACC
GCCCCCTATGCCAAGGCCTTACTCTAGGCCAATTGGGGCTTTTGCACCAACCCGGTCCGGGTTTATTCGG
GCCACAGTGGAAAGACTCTCCCGTGCAAGGGAAGAGTCGAGAGCTGCAGCACTCTTTGCTGAATTACCTT
TGGAGTATCCTCAAGGTGCTCCTTTGGTTGTCCCCCGTGGCTTTGCTGCCATGCGGTGGACTTATCATAC
CACCTGGAGGCGGTGGTATGACACTAGTGATGAGCGCGCTTTGCGCGTTCATCCCGGTGGTCCTGCTTTG
CCCCCACCCCCTCCCCCCCCCCCAATCCAAAAACCACCCTCTTTTGAGGAGAGGTTGCAGACTGCCCTTC
AAAGGCAGTTTTGTGCTAGGGCTTTTGCTCTAGAGACCTCACTGGGCTTTAATATGGCCTGGGTGGGAAA
GGCTGTCATCCCCAGCGTTTCTGTGTGCTGT

>AY090016.1 Arabis mosaic virus isolate W17 protein 2A mRNA, partial cds
ATGGGCAAGTTTTATTACTCCAACAGGCGTCTTGCCTGTTGGGCTGCTGGTAAGAACCCCCATTTAGGGG
GTTCTATCGAACAATGGCTGGCGGCCATTAATACTGATTCCTCCTTCCGCCAAACTGTTAAGGAGGATGT
CCAGGAAAACCGGATTGAGCCTACCGCTATCCGGATGTTTTCCCAGAAAGTTGGGTCAGGGCCCATTGAC
AACCCTGATATGCTTGATTGGCAATTTGTCCTCACGGGCAAGCTGTCCAGGCAGCCGACCGAGCCGGTTA
AAGCTCAAGAGGTGGTGGTGCCACCTGTGAAGGTTATTCCTTCACCGCCCCCTGTGCCAAGGCCTTACTT
TAGGCCAATGGGGGCTTTTGCACCAACCCGGTCCGGGTTCATTCGGGCCACTGTGGAAAGATTCTCCCGT
ATAAGGGAAGAGTCGAGAGCTGCAGCACTCTTTGCTGAATTACCTTTGGAGTACCCTCAAGGTGCTCCCT
TGGTTGTCCCCCGTGGCTTTGCGGCCATGAGGTGGACTTATCATACCACCTGGAGGCGGTGGTATGACAC
TAGTGATGAGCGCGCTTTGCGTGTGCATCCTGGTGGTCCCGCTTTACCTCCACCTCCCCCTCCCCCCCTA
ATCCAAAAACCACCCTCTTTTGAGGAGAGGTTGCAAGCTGCCCTTTCTAGGCAGTTTTGCGCTAGGGCGT
TTGCCCTAGAAACTTCGCTGGGCCTTAGTATGGCCTGGGTGGGAACGGCTGCCATTCCCAGCACGTCCGT
ATGCTGT

>AY090017.1 Arabis mosaic virus isolate WaMT protein 2A mRNA, partial cds
ATGGGCAAATTTTATTATAGTAGCAGGCGTTTAGCCTGTTACGCACAAGCTACGAACCGCCATCTAGGCG
GTTCGTTTGAACAATGGCTCCAGTGTATGGAGGACTCAGCTTTCAGGGCTGAGGTTAAAGCCCGAGTCCA
AACGGAACGGGAGGAAGTCCGCGTTAAGCGGCTTTTCTCTCGTCCGGTTGGCCTAGGGCCTGCTGAAGAC
CCTCGTGGGGTCAATTGGGCATATATATGCCTCGGTACTACTGCCCATTGGGCTGGAGTGCCAGGGGATA
TGGTCCCACCGCCTGAGCCGGTTAAAGCTCAAGAGGTGGCGGTGCCACCTGTGAAGGTTATTCCTTCACC
GCCCCCTGTGCTAAGGCCTTATTTTAGGCCAATTGGGGCTTTTGCACCAACCCGGTCCGGGTTCATTCGG
GCCACCGTGGAAAGACTCACCCGGGAACGGGAAGAGTCGAGAGCTGCGGCACTCTTTGCCGAATTGCCTT
TGGAGTATCCGCAAGGTGCTCCTTTGGTAGTCCCCCGTGGCTTTGCAGCCATGCGGTGGACTTATCATAC
CACCTGGCGGCGGTGGTATGACACCAGTGATGAGCGCGCTCTGCGTGTTCACCCTGGTGGTCCCGCTTTG
CCCCCACCCCCTCCTCCTCCCCCAATCCAAAAACCACCCTCATTTGAGGAGAGGTTACAGGCCGCCCTTG
AGAGGCAGTCCTGTGCTAGGGCTTTTGCCCTAGAGACTTCGCTAGGCCTTAACATGGCCTGGCTGGGAAC
GGCTGCTATCCCCAGCACTTCTGTGTGTTGT

>AY090018.1 Arabis mosaic virus isolate DwD1 protein 2A mRNA, partial cds
ATGGGCAAATTTTACTATAGTAACAGGCGTCTTGCCTGTTACGCACAAGCCACGAACCGCCATCTGGGCG
GCTCGTTTGAACAATGGCTCCAGTGTATGGAGGACTCTGCTTTTAGGGCAGAGGTTAAAGCCCGTGTCCA
AACGGAACGGGAAGAAGCTCGCGTTAAGCGACTTTTTTCCTTTCCAGTTGGATCTGGGCCAACTGAAGAC
CCACGAGGGGTCAATTGGGCATACATATGCTTAGGAACTACTGCCTATTGGGCAGGTGTTCCTGGAGATA
TGGTGCCGCCGGCCGAGCCGGTTAAAGCTCGAGAGGTGGTGGTGCCACCTGTGAAGGTTATTCCTTCACC
GCCCCCCGTACCAAGGCCTTATTTTAGGCCAATCGGGGCTTTTGCACCAACCCGGTCCGGGTTTATACGG
GCCACTGTGGAAAGACTCACCCGTGAACGGGAAGAGTCGAGAGCTGCAGCACTCTTTGCCGAGTTACCTC
TGGAGTACCCTCAAGGTGCCCCCTTGGTCGTCCCCCGTGGCTTTGCTGCTATGAGGTGGACTTATCATGC
CACCTGGAGGCGGTGGTATGATACTAGTGATGAGCGCGCTTTGCGTGTTCATCCCGGAGGTCCTGCTTTG
CCTCCTCCCCCCCCCCCTCCCCCAATCCAAAAACCACCCTCTTTTGAGGAGAGGTTACAGGCTGCTCTCG
AGAAGCAGTCCTGTGCTAGAGCTTTCGCTCTAGAGACTTCGCTAGGCCTTAACATGGCCTGGCTGGGAAC
GGCTGCTATCCCAAGCACTTCTGTGTGCTGT

>AY376395.1 Arabis mosaic virus RNA 2 coat protein (CP) gene, partial cds
ACCAGTGCCTACAAGAGTGTGTCCCTTAACTTAGGGCAAACTCTTAAGGATGGAACTCATAAAGTGTATA
ATTATAATAATACGCTTTTGAGTTATTATCTTGGTATTGGTGGTAGAGTCAGGGGCAAAGTTCACATTTG
TAGCCCCTGTACTTATGGCATAGTCTTGAGAGTTGTTAGTGAGTGGAACGGGGTCACTAACAACTGGAAT
CAA

>AY303786.1 Arabis mosaic virus segment RNA1, complete sequence
ATGAAAATTTTTGTGGAGTTTTTATATAAACGCATTCCACAATATTTCAGATCAAGAGTTTAAGAAACTC
AAAATTGTTACAATCAATCCGTTAAGAGCGGAATCAAAATCAAACCGTTAAGAGCGGTATCAAGTGAAGA
GTTTAAGAAACTCATTGTCCTACTCTGCAATTTATTTACGCCGTATTTGTTTAGTTAATATTTTGTTGTT
TTAGGGCTTCTGCCACTATGTGGCAAATTTCTGAGGGTTCCCAGTGCTGCTGCACTGGGAAAACCTGGTC
CAATGCCGAGGCTAAGGAAGCCCGGTATGTCTGCAACTGTATTCTCAGTTGCAGGCTTGTTAAGGTTGAG
GTAGTACCTCAACTTCCGAAGAGCAGGATAGCGCCTGCTCAAGACAAAGCAGAGAGGATAACACCTCTTT
GCAATTCAAATGGTGGGGCAGCGCCCACCATCCCGAAATCCAAAAGGGCCTTTGAGCCCCGCACACCTTT
GATCAAGCAAAGGTGTGATGTTGTCGTCAGGGTTGGCCCACCGGCTGATCTTGACTTGGTATACCCTGCT
CTTGTGCAGGAAGAGGTGGCAATCCCACCTACTGAAAAGGTTCTGCAGCCTACCTTAAAGGCTGAAGTGA
GGGTGCCCATTTTTTGTGCACCCAAACGGATGGTGGCTTTTCCCAAGCCACCTACTAAAATTGCATCCAA
GAGGGATGCTCTACAGTTCCCTGCTGGGGCTGTAGCTTTTAATGGCATCAATTTTATCGATGCCAAGGGA
AAAGTCGTCCTATCTGAGGGCGCAAAGAGGATTCTCAAGGGAATCCGCGTTGCTAAACAGCAACGTCAAA
GAACCGCGCGCAGATCTGCTGCGTGCAAAAAGGTTCGTAAAGCCAGAGATCTGGCTTTATTCAAGCGCTT
GTCTGAAGAGTGCACCTTCCAGGATCTGCCTGGGGGTTTTGCCGGTGAAATTCCGGCCGGTCATGCCTGC
TACCGAAAGGTAGCAGCTCCCACTACCTCCTTTAAAAAGGAGGTTTCCAAAGGAAAGAAGGCTAAAAAAC
CTTCTACGCCAGTGCTGCCAGCACAGGATTTTTCCTGTGTTGACAGTTTTGACTGGGGGGAGAAGTCCTC
TCCAGTTGAAATTGAGGACGACTGGGTCCTCATAGAAAAACCTGTCCTACAAAGGCAGGCTGCGCACTCT
GCGCAGGGGAGGGCAACTGAAGCCCTCACTAGATTTGCCGCCTCAGGCGGCTTTACTGTTAAAGCCCACC
AAAAGGTGGAGGAGCTAGCCTCATCTGGAGAGGCTGGACACTTGATAGCGGGAGAGTTTGCAGAGCTCTG
CCTGAGATCTTTGGTGTATAATGATGCACCCGTCCTTTCTGCCTCTATTGAAGAGCTTATTACTGAACAA
GATTTTAAAGATGCCATAGAGCTCTTCAATATAGAGTTAGCTGAGTTGCCAACTGATTCCACTACATGTG
GGCAATTTAATGATTGGGCTTCTGCAGCCAAAAAGATGGCTAAAGGAGTAGGATCCATAGTTGGTGATTT
CGCTCGCATGTCGGGGGCCGGTGTGCTTATTACTTTTGATAGGTGCATCGAATACTTACAGAAAAAAGCT
TTGACATTTTGTCAAAAAGTGTTCAATGCTACCATGGCCCCCTATCTGAGCCACTTAGCTGAGGCTTCCA
ATATAATTAGCAAAATTTGGAAAAAGCTGGCTGAGTGGATGGAAAGTTTGAAGGGCAAGGCTGGATTGGC
TTTGGAAGTGCTTGCACAACATGCTATCTTTGCCCTTGGAGCCATAGTCGTGGGAGGAGTTGTCGTCCTC
GTTGAAAAAGTACTAGTAGCCTGCAAAGTTATTCCCAATTGTGGGATTGTGCTAGGTGCTTTTTTAACTC
TTTTCTTTGCCAGCTTAGGGTTGACGGCTCTTGAATGCACAGCTGAAGAAATTTTCCGAATGCACCAGTG
TTGCAAGGGTGCTATATACAGCATGTACTCAGTAAAAGAGCCCATGAATGAAGCCGAAGGAAGTTCCGTA
ACCATGGGAGTATTGCAGGGGCTTGACAATGCAATATCTGCTCTCACGAGAGTCGGTCAGAGCATGATTA
GCTTCAAACTTGGGAGCTTTTCGTACTATGCCAAGATTGCTCAGGGATTTGACCAACTTGCTCGAGGAAA
GAAAGCTATAGGTGAACTCACTGGTTGGCTCATCGATCTGGTAGGAGGTGTTTATTCCAAGGTCTCTGGA
CAGGAGAGCACTTTCTTCGATGAACTGTCAACTATAGTATGCCTTGATGTTAGATCATGGCTGTTAAAGA
GCAAGCGCGTGAGATTGCAAGTTGAGACTATGGCCATTGGTGATAGAATCACTCTTGATACTATTTCCAA
ACCTACAGGAATGCAAGGCCATAAAATTCTCATTACTGCAGCCGGTGTGCCGAGGAAGACTTCTGCTGAT
TTCACAATGTGTATCAAAGAGGAAGTTTCTAAGTTAGAGGAAGTACATCAGCGCACTGCTTGCGCTGGTA
TTAATGAAGGAATGCGCCAGTTTCCTTTCTGGGTATACATCTTTGGTGCTTCACAATCTGGGAAGACTAC
TATCGCCAATTCTGTTATCATCCCTTCACTTTTAGAGGAGATGAACCTTCCCAAGACTTCAGTGTATTCC
AGGCCTAAAACAGGAGGTTTCTGGAGTGGTTATGCAAGACAGGCGTGTGTTAAAGTTGACGATTTTTATG
CCATTGAGCAAACGCCGAGTCTTGCTTCTTCTATGATAGATGTGGTGAATTCTGAACCATATCCTCTAGA
CATGGCCTATTTACATGAAAAAGGCATGTCTATGGATTCACCACTTGTTGTGACGACTGCAAACACTGTC
AAGCCTCCTACTAATGCTGGTATTACTGATGAGGCTTCTTTTTTTAATCGCCGCGCAGCTGTTATAGAAG
TGCGCAGAAAAGATAACACTCATTTCACGCCCCGTGCATATGATAATTGCATCGAAGTGAGGTTTTTGCA
CAACAAGTGTGCATATGTTGATTCTGAGGGCATCCCTCAAGGTCCTGCTGTAAACACGCCCATGGAAGAA
GGGTGGATTTCTCCTAGTGAGGCAGTTGCCACACTCAAAAATCTTCTAGGAGAACACGTCCTTGCTGAAG
AAGAAAAATTGTTGGATTATCGTGAAAGAATTGGCAACGATCATCCTATCTACAATGCAGCACAAGAATT
CATAGGTAACATGCATTATCCTGGACAGTGGTTAACCACTGAACAGAAAAATACCTATGGAATCAATGAG
GAAGGATTCTCTTTTCTTGCGGTCGATGGAAAAATGTACAAGTACAATGTGCTTGGTAAACTGAATCCTT
GTGAAACAGTACCACCACATCCCAATGTAATCCCATGGTTGGAAGAAAAGACATTATCAATTGTGCATTG
GGATGCGCATAAACACATAGCTACTGGTCCTCGAAATGCTTTAGTTTCTTGCTTTTTGCAAGGTCTTGTG
CAGGATCAGAGTCGTGTCCAAAGTGTTGATCTGATGGGCAAAGATAGTTCACCTGAACAGCAAGCTTTTT
TCAAACGGTTGACCCTGTCTGAGAGAATCTATCTCAGATTGTGTCAAATTCGCATTGATGCTGTAAAGAA
AGAACAATTGAGTAGCGTATCTAGAGGAGCTCTAGACGTGCTGCGAGATTGCATGTATAAAAGTAAGGCC
AAACTTGTGGAGAATTATTCTTTATTGTTGACTTTGGTCGCAATTTTGGTCTTAATTGCTACTGCCTATT
CTTTGATTTCCACTTTGATCGGGCTAGCTGGGTGCTCGAGTTTCGCTGGAGGAATGGTTGCTTTAAATCA
TGTTTCTAATGCTTCCATTCCATGTTCAGAACCCCGGCTTGAGGAAGGTTACATTCCTAGAAATAAGTTT
GTGTCGCGTATTTCTAGGACGAGAGGAGACGGTCCTGCACAAGGCCAAGGAGATCATGAAGAATTGGTCA
CTGAACTCTATTACTATTTTGATGGAGTTAAGAGACTTATTTCTTGTTGTTGGTTTAAGGGACGTTCCCT
CTTATTGACAAGACACCAAGCAATGGCCATTCCTATAGGAAATGAAATTCAAGTCATCTATGCTGATGGC
ACTGAAAGAAAGCTTGTTTGGCCAGGTAGGCAAGAAGACCGCTCATGCAAGGGATATATTGAATTTCCTG
ATAATGAGCTTGTTGTATTTGAGCATGCTAGGCTTTTAACCATGCCTATCAAATATGAGAAGTTTTTTGT
GGATGATCCTGATCATCAGATTTCTCCCAACGTCGCCGTCAAGTGTTGTGTCGCGCGGCTTGAGGATGGA
ATCCCCCAATTCCATTTTTGGAATAAGTACGCTTCTGCGAGAAGTGATGTACACACTATCAAGGATGAAG
GGGGAAGTGCAGTATATCAGAATAAAATCAGGAGATACATAATATATGCCCATGAGGCTAAAAGGAATGA
TTGTGGGGCCATCGCTGTTGCCGAAATACAGCGTACTCCTAAAGTTCTTGCCATGCTTGTTTCTGGGATT
GGCAACGTGACCTATTCTTCTGTGATTCCAAGCTATAGCTCCTCATTTGTGAGGGGTGACGTGCCTTATG
TACCAGAAGATGGGATCAAGACAAATGGATATAGGAAAGTTGGGTATCTTATGGCAAAAGATGCTCCGCA
TGTTCCAAGCAAAACGGCATTCATGAAAGTGCCGGATGAAATTTGCTTTCCTTATCCTAATCCAAAACAG
CCTGCCATTCTGAGCGCAGAAGATGAACGGTTAATAGGAACTGTTCATGAAGGATATACCCCCATCCGCG
AAGGCATGAAAAAATTTGCTGAACCAATGCACTTGCTTGATGCACAACTGCTTGATGAAGTTGCAGGCGA
CATGGTTCATACATGGTTTGATGCTGGGGAAATTTTGGAAGATGTGCCTCTGAGCATTGCCATTAATGGT
GATGTGGAAGAGGAATATTTTGATCCTATTGCCATGGATACTTCTGAAGGGTATCCTGAAGTTTTACAGA
GAAAGAATGGAGAGAAAGGTAAAGCTCGATTCTTCGTTGGAGAGCCAGGGGCAAGAGAATTTGTACCTGG
GTGTGGACCAGAAAGAGCTTATCTGAGCCTTGAAGAAGAGTGCAAGACGCGCATCCCTTCTTTGGTCAGT
ATTGAGACTCCTAAAGATGAGAGATTGAAGCGATCTAAAATTGAAACTCCAGGAACTAGGCTGTTCTCCG
TTTTACCCTTGGCATACAATTTGCTCCTACGAGTAAAATTTTTGTCTTTTTCCCGCTTACTGATGAAGAA
AAGGAGTCATTTACCCTGCCAAGTAGGTATCAATCCTTATAGTCGCGAGTGGACTGATTTGTATCACCGG
TTAGCGGAAAAATCGGATGTGGGATACAATTGTGACTATAAAGGATTTGATGGCCTAATTACAGAGCAAA
TTTTAGCCGTTGTTGCAACAATGATAAATGCAGGATTTCGTAATCCTGTGAGTAATCAGCAGCGGTCTAA
TCTTTTGATGGCCATTAGTGGTCGGCTCTCAATTTGTGGCAGCCAGGTTTATGAAACCGAAGCGGGTATT
CCTTCAGGATGTGCATTGACAGTTGTCATAAACTCTATATTCAATGAGTTGTTAATGCGCTATTGTTATA
AGAAAATTGTGCCCCCAATTTATCGAGAGTGTTTTGATAGATGTGTCGTTCTGATCACCTACGGTGACGA
TAATGTGTTTACAGTGTCACAATCTATCATGACGAGCTTCACTGGCGATGCTCTCAAAGCTGAGATGGCC
AATCTGGGAGTAACAATTACTGATGGTAAGGACAAAAGTCTTGCCACAATTCCAGCTCGCCCACTTCTGG
AATTGGAATTCTTGAAACGTGGGTTCAAGAAAGGAAACGGAGGCTTGATATATGCGCCCCTAGAGAAGCT
GTCCATCATGAGCTCACTTGTGTATATTCGTAGTGATGGTTCAGATATGTTGCAGAAACTCGTTGATAAT
GTTAACACAGCTCTTGTTGAGTTATATCTGCATCAAGATAGGGAGTATTCAGAAAGCGTCCGAGATTTCT
ATCTGGAAAAACTTCCCCCCGGATCTTATAAAGAATTGACAACATGGTATGAAGCACAGATCTTCCATGA
ATGCCAACTCAGTGGGGAAAGTGGGTGGAAGCCCCAGGGATTGATAGAAGTTAGTCATGGTGCCAGTTTT
GCTAGTTTTGTGCAACAGAATGGGACTGAACTGGAACGCCATGACATTTGTCCTGGGCTGGCTATATCTG
GATCTAAATATATAGCCAGGGAGGAAGAGATACTGATGTCTCTTAGCTCTCTTTTGCCGGGTGATATCAA
TGCTGTGAAGCTCACTCTTAAATGTGGGGATGGTATTGGCCGTCTCCCTTCAAAAGCTAGTGTGTTGAGC
CAAAGAAAGCCCGGAATTGTTATGCAATTGTGCGCGAGAGCAATCAAAGAAAAGAAAACTCTCGTCATTC
GTGATGAAAGGCCCTATATTGGAGGATGGGCCATGGCTTGTATTTGTGGGGAAAGTTTTGGTTTTTCCAT
TAAGGATACCCTAGCACTTTATGCCAATCTCATGGGACCTAATAGGAAGAATGGACTTGCTACTTATTTC
ACGGATTTCGACAGTCCTGTTCATGTGAAGAAAATTCATGCCATTACTAATGGAGAAGAAGGAGTAGCTA
TGCTAAAAGATTCTTTTGCTTTCTGTGAACCCACCACCATTGCGGCCACTTCATGCGATACGAGAAAGGA
AATGGTTTCTCACCTACCCACATCATTTCCAAATATTGTTCTGATTGGTGGGATTAGTTACCCCAAGGAG
GGGGGGGAACCTGGCGCGCTGTACTCTCCCACTGATGTAGTTATGTCCAAAAAGTTGCAGGGCGTATACG
TCAGTGAAGCTGTTCTAAAGTGTTGTTTGAGATGCCCTGGTGCTGCTGTTAAAACAGTCCTTCAGACTTC
CTCTCCTGGGAGTAGTTTGTCTCAAGCTCATTTTAGGAGTTTACGCCGAGTACAATCACATCGGTGCATG
CGTAAATCATAAATCGCGCTTCCTTCAAGCATGGTACTGGGATAACCATCGTTAAATAACCCAGTTTTAG
CACTGCTCATACTCTGTTGGGTGCTTCATATTTTAGAGTATTTTGTATTATATTTATACTTAGCTTGTTT
ACTGCTTTTGTGTGTTTATTTTCATGCATTTAGTGGCGACAGTGTGTTGTTTGTCCTTTGGACACACTTG
CCTTGTTGGACACAAAAAGATTTTATCCTTCTTTTTACTGCTTTTATAGATTTT

>NC_006056.1 Arabis mosaic virus RNA 2, complete sequence
ATGAAAATTCTCGTGGGGTTTTCATATAAACGCAGCCCACGACTTTTCTAATCAAGAGTTTAAGAAACTC
AAGTTTGATATAGCCAATCCGTTAAGAGCGGAAACAAAATCAAACCGTTAAGAGCGGTATCAAGGCGAAG
AGTTTAAGAAACTCACAATTGCTTTTCTTTATTCCTTACTTATTTACGCGTTTTATTTGTTTAGTGTTTA
TTTTGTTTGTATATTTAGTGCGGCATATTGTTACGTTAATTTCTCTGCCCGCAAGGGCATTTTCTCTTTT
TCCTTTTCTGGCCTTATGGCCAAATTTTATTACTCCGACAGGCGTTTAGCCTGTTGGGCTGCTGGAAAGA
ACCCTCACCTTGGGGGTTCTATTGAGTCATGGCTGGCGGCCATTAAATCTGACTCCTCCTTCCGCCAAAC
TGTTAAGGAGGATGTACAGGTGAACAGATTGCAGCCTACGGCTGTCAGGATGTTTTCCTGGAAAGTGGGG
TCTGGGCCCATTGACAACCCGGAAAAGTGCAACTGGCACTACGTCCTCACGGGCGAGGTGCCAGCGCAAC
CGACCGAGCCGGTAAAAGCTCGAGAGGTGGTGGTGCCACCTGTGAAGGTCATTCCTTCACCGCCCCCTGT
GCCAAGGCCTTACTTTAGGCCAGTTGGGGCTTTTGCACCGACCCGGTCCGGGTTTATACGGGCCACTGTG
GAAAGACTCTCCCGGAAACGGGAAGAGTCGAGAGCTGCGGCACTCTTTGCCGAATTACCCTTGGAGTACC
CACAAGGTGCTCCATTGGTTGTCCCCCGTGGTTTCGCGGCCATGAGGTGGACTTATCATGCCACCTGGAG
GCGGTGGTATGACGCCAGTGATGAGCGCGCTTTGCGCGTTCATCCTGGTGGCCCTGCTCTGCCCCCCCCC
CCCCCCCCTCCCCCAATCCAAAAACCACCCTCTTTTGAGGAGAGGTTACAGGCTGCTCTTGAAAGGCAGT
CCTGTGCTAGGGCTTTTGCCCTAGAAACCTCGCTAGGCCTTAACATGGCCTGGCTGGGAACGGCTGCTAT
CCCCAGCACTTCTGTGTGCTGTGCTGATGGCAGGACTACTGGGGGGCAAACTATTGCCCAGGAGGCTGAT
CCTATTAATCATAGGGTCACTTCCAATACAGCCCCTGGTAGGGCACAATGGATCTCAGAGCGCCGCAGTG
CTCTGAGAAGAAGGGAGCAAGCAAATAGCTTGCAAAGTCTTGCTGCTCAAACTGACATGACATTTGAGCA
GGCCAGGAATGCGTATCTTGGTGCTGCTGACATGGTTGAGCAAGGCCTACCGTTACTACCTCCATTGAGG
AATGCCTACGCACCTCGTGGTCTATGGAGGGGACCTTCCACTAGAGCCAATTATACTCTTGATTTTAGGC
TCAATGGAATTCCCACCGGGCAAAATACTTTAGAAATATTGTATAATCCGGTGGCAGATGAGGAAATGGA
CGAATACCGTGACAGGGGTATGTCAGCGGTCGTGATTGATGCACTGGAAATTGCTATCAATCCTTTTGGA
ATGCCAGGCAATCCGACCGATCTTACTGTCGTAGCGACATATGGGCATGAACGTAACATGGAACGTGCCT
TTATTGGCTCTTCGTCGACCTTTCTTGGGAATGGTTTGGCGAGAGCTATTTTCTTTCCTGGTTTGCAATA
TAGTCAGGAAGAACCTAGGCGCGAATCTATTATTCGCCTGTATGTTGCTTCTACTAATGCCACTGTTGAT
GCTGATTCTATATTAGCAGCCATTAGTGTTGGCACTCTACGCCAGCACATTGGTTCGCTTCATAATAGAA
CAGTGGCAAGTTCTGTGCATGCTGCTCAGGTGCAGGGCACTACTTTAAGAGCTACTATGATGGGTAATGC
CGTTGTGGTTTCTCCTGAAGGAAGTCTTGTGACTGGAACCCCTGAAGCTAATGTTCAAATTGGAAGTGGT
TCTAGCATGCGAATGGTTGGTCCCCTGGCATGGGAAAACGTTGAAGAACCAGGCCAGACTTTTACCATAA
GAAACCGCTCTCGGTCTATGCGAGTAGATCGGAATGCCGACGTTGGAGTTGCTCTTCCTCGGATGAGTAC
TACAACGCGGGGTCTTGCTGGTAGAGGTTCTGTGCAGGTGCCTAAAGATTGCCAGGCAGGGAGATATCTG
AAAACCCTTGATCTTAGAGATATGGTGAGTGGGTTTTCAGGTATACAGTATGAAAAGTGGATCACTGCTG
GACTTGTTATGCCAGATTTTAAAGTGGTGATCCGCTATCCAGCCAATGCCTTCACGGGTATTACGTGGGT
TATGAGCTTTGATGCTTACAACCGAATAACTAGTAGTATCACAACTACTGCTAGCCCTGCGTATACCCTT
TCGGTCCCTCATTGGCTCTTACATCATAAAAATGGGACTACCTCATGTGATATTGATTATGGGGAGCTTT
GCGGTCACGCGATGTGGTTTAATGCCACTACTTTTGAAAGCCCTAAACTTCATTTCACATGCCTCACTGG
AAATAACAAGGAACTTGCTGCGGATTGGGAATTCGTGGTTGAGTTGTATGCTGAGTTTGAGGCAGCAAAA
ACTTTTCTTGGAAGGCCTAACTTTGTTTATAGTGCTGATGCATTTAATGGGTCTTTCAAGTTTTTGACTA
TCCCCCCACTGGAATATGACTTAAGTACCACCAGTGCTTACAAGAGTGTGTCCCTTCTTTTGGGTCAAAC
TCTTATTGATGGAACTCATAAGGTATATAATTATAACAATACGCTTTTGAGTTACTATCTTGGTATAGGT
GGTGTGGTCAAGGGCAGAGTGCATATATGTAGCCCTTGTACTTATGGCATAGTCCTAAGAGTTGTTAGTG
AATGGAACGGGGTCACTAACAATTGGAATCAACTATTTAAATACCCCGGATGTTATATCGGTGAAGATGG
GAACTTTGAGATTGAAATACGTTCTCCCTATCATCGAACTCCACTACGTTTATTGGACGCACAGGCAGCT
AGTGCTTTTACGAGTACGCTGAATTTCTATGCGATTTCAGGGCCAATTGCCCCAAGTGGAGAAACTGCAA
AAATGCCAGTGGTAGTGCAGATTGATGAAATTGCACTTCCAGATCTTTCTGTTCCGTCCTTCCCCAATGA
TTATTTTTTATGGGTGGACTTTTCAGCATTTACTGTTGATGCTGAAGAGTATGTAATAGGGTCCAGGTTT
TTTGATATTTCCTCTACTACTAGTACTGTCCACCTTGGAGATAATCCTTTTGCCCACATGATAGCTTGTC
ATGGACTCCATCATGGTATCCTTGATCTTAAGTTAATGTGGGATTTGGAGGGCGAATTTGGAAAGAGTTC
CGGTGGAGTTACCATTACAAAATTGTGTGGTGATAAAGCTACTGGCATGGATGGTGCATCCCGTGTTTGT
GCTTTGCAAAATATGGGATGTGAAACTGAACTGTACATAGGTAATTTTGCTGGTGCCAATCCTAATTCAG
CATTATCTTTGTACAGTCGATGGCTTGCCATTAAGTTGGATAAGGCTAGGAGCATGAAGATGCTCCGAAT
TTTATGCAAGCCAAGAGGGAATTTTGAGTTTTATGGTAGAACTTGTTTCAGAGTTTAAATTCCCAAGCGT
CTTGAGAATCTGACGTTAAAAGACTCATTTTGTATTATATTTATATTTAGCTTGTCTACCGCTTATGTGT
GTTGTTTTTCATACTTTTAGTGGCGACAGTGTGTTGTTTGTCCTTTGGACACACTTGCCTTGTTGGACAC
AAAAAGATTTTGCTTTCTTTTTACTGCTTTTATTTATTTT

>NC_006057.1 Arabis mosaic virus RNA 1, complete sequence
ATGAAAATTTTTGTGGAGTTTTTATATAAACGCATTCCACAATATTTCAGATCAAGAGTTTAAGAAACTC
AAAATTGTTACAATCAATCCGTTAAGAGCGGAATCAAAATCAAACCGTTAAGAGCGGTATCAAGTGAAGA
GTTTAAGAAACTCATTGTCCTACTCTGCAATTTATTTACGCCGTATTTGTTTAGTTAATATTTTGTTGTT
TTAGGGCTTCTGCCACTATGTGGCAAATTTCTGAGGGTTCCCAGTGCTGCTGCACTGGGAAAACCTGGTC
CAATGCCGAGGCTAAGGAAGCCCGGTATGTCTGCAACTGTATTCTCAGTTGCAGGCTTGTTAAGGTTGAG
GTAGTACCTCAACTTCCGAAGAGCAGGATAGCGCCTGCTCAAGACAAAGCAGAGAGGATAACACCTCTTT
GCAATTCAAATGGTGGGGCAGCGCCCACCATCCCGAAATCCAAAAGGGCCTTTGAGCCCCGCACACCTTT
GATCAAGCAAAGGTGTGATGTTGTCGTCAGGGTTGGCCCACCGGCTGATCTTGACTTGGTATACCCTGCT
CTTGTGCAGGAAGAGGTGGCAATCCCACCTACTGAAAAGGTTCTGCAGCCTACCTTAAAGGCTGAAGTGA
GGGTGCCCATTTTTTGTGCACCCAAACGGATGGTGGCTTTTCCCAAGCCACCTACTAAAATTGCATCCAA
GAGGGATGCTCTACAGTTCCCTGCTGGGGCTGTAGCTTTTAATGGCATCAATTTTATCGATGCCAAGGGA
AAAGTCGTCCTATCTGAGGGCGCAAAGAGGATTCTCAAGGGAATCCGCGTTGCTAAACAGCAACGTCAAA
GAACCGCGCGCAGATCTGCTGCGTGCAAAAAGGTTCGTAAAGCCAGAGATCTGGCTTTATTCAAGCGCTT
GTCTGAAGAGTGCACCTTCCAGGATCTGCCTGGGGGTTTTGCCGGTGAAATTCCGGCCGGTCATGCCTGC
TACCGAAAGGTAGCAGCTCCCACTACCTCCTTTAAAAAGGAGGTTTCCAAAGGAAAGAAGGCTAAAAAAC
CTTCTACGCCAGTGCTGCCAGCACAGGATTTTTCCTGTGTTGACAGTTTTGACTGGGGGGAGAAGTCCTC
TCCAGTTGAAATTGAGGACGACTGGGTCCTCATAGAAAAACCTGTCCTACAAAGGCAGGCTGCGCACTCT
GCGCAGGGGAGGGCAACTGAAGCCCTCACTAGATTTGCCGCCTCAGGCGGCTTTACTGTTAAAGCCCACC
AAAAGGTGGAGGAGCTAGCCTCATCTGGAGAGGCTGGACACTTGATAGCGGGAGAGTTTGCAGAGCTCTG
CCTGAGATCTTTGGTGTATAATGATGCACCCGTCCTTTCTGCCTCTATTGAAGAGCTTATTACTGAACAA
GATTTTAAAGATGCCATAGAGCTCTTCAATATAGAGTTAGCTGAGTTGCCAACTGATTCCACTACATGTG
GGCAATTTAATGATTGGGCTTCTGCAGCCAAAAAGATGGCTAAAGGAGTAGGATCCATAGTTGGTGATTT
CGCTCGCATGTCGGGGGCCGGTGTGCTTATTACTTTTGATAGGTGCATCGAATACTTACAGAAAAAAGCT
TTGACATTTTGTCAAAAAGTGTTCAATGCTACCATGGCCCCCTATCTGAGCCACTTAGCTGAGGCTTCCA
ATATAATTAGCAAAATTTGGAAAAAGCTGGCTGAGTGGATGGAAAGTTTGAAGGGCAAGGCTGGATTGGC
TTTGGAAGTGCTTGCACAACATGCTATCTTTGCCCTTGGAGCCATAGTCGTGGGAGGAGTTGTCGTCCTC
GTTGAAAAAGTACTAGTAGCCTGCAAAGTTATTCCCAATTGTGGGATTGTGCTAGGTGCTTTTTTAACTC
TTTTCTTTGCCAGCTTAGGGTTGACGGCTCTTGAATGCACAGCTGAAGAAATTTTCCGAATGCACCAGTG
TTGCAAGGGTGCTATATACAGCATGTACTCAGTAAAAGAGCCCATGAATGAAGCCGAAGGAAGTTCCGTA
ACCATGGGAGTATTGCAGGGGCTTGACAATGCAATATCTGCTCTCACGAGAGTCGGTCAGAGCATGATTA
GCTTCAAACTTGGGAGCTTTTCGTACTATGCCAAGATTGCTCAGGGATTTGACCAACTTGCTCGAGGAAA
GAAAGCTATAGGTGAACTCACTGGTTGGCTCATCGATCTGGTAGGAGGTGTTTATTCCAAGGTCTCTGGA
CAGGAGAGCACTTTCTTCGATGAACTGTCAACTATAGTATGCCTTGATGTTAGATCATGGCTGTTAAAGA
GCAAGCGCGTGAGATTGCAAGTTGAGACTATGGCCATTGGTGATAGAATCACTCTTGATACTATTTCCAA
ACCTACAGGAATGCAAGGCCATAAAATTCTCATTACTGCAGCCGGTGTGCCGAGGAAGACTTCTGCTGAT
TTCACAATGTGTATCAAAGAGGAAGTTTCTAAGTTAGAGGAAGTACATCAGCGCACTGCTTGCGCTGGTA
TTAATGAAGGAATGCGCCAGTTTCCTTTCTGGGTATACATCTTTGGTGCTTCACAATCTGGGAAGACTAC
TATCGCCAATTCTGTTATCATCCCTTCACTTTTAGAGGAGATGAACCTTCCCAAGACTTCAGTGTATTCC
AGGCCTAAAACAGGAGGTTTCTGGAGTGGTTATGCAAGACAGGCGTGTGTTAAAGTTGACGATTTTTATG
CCATTGAGCAAACGCCGAGTCTTGCTTCTTCTATGATAGATGTGGTGAATTCTGAACCATATCCTCTAGA
CATGGCCTATTTACATGAAAAAGGCATGTCTATGGATTCACCACTTGTTGTGACGACTGCAAACACTGTC
AAGCCTCCTACTAATGCTGGTATTACTGATGAGGCTTCTTTTTTTAATCGCCGCGCAGCTGTTATAGAAG
TGCGCAGAAAAGATAACACTCATTTCACGCCCCGTGCATATGATAATTGCATCGAAGTGAGGTTTTTGCA
CAACAAGTGTGCATATGTTGATTCTGAGGGCATCCCTCAAGGTCCTGCTGTAAACACGCCCATGGAAGAA
GGGTGGATTTCTCCTAGTGAGGCAGTTGCCACACTCAAAAATCTTCTAGGAGAACACGTCCTTGCTGAAG
AAGAAAAATTGTTGGATTATCGTGAAAGAATTGGCAACGATCATCCTATCTACAATGCAGCACAAGAATT
CATAGGTAACATGCATTATCCTGGACAGTGGTTAACCACTGAACAGAAAAATACCTATGGAATCAATGAG
GAAGGATTCTCTTTTCTTGCGGTCGATGGAAAAATGTACAAGTACAATGTGCTTGGTAAACTGAATCCTT
GTGAAACAGTACCACCACATCCCAATGTAATCCCATGGTTGGAAGAAAAGACATTATCAATTGTGCATTG
GGATGCGCATAAACACATAGCTACTGGTCCTCGAAATGCTTTAGTTTCTTGCTTTTTGCAAGGTCTTGTG
CAGGATCAGAGTCGTGTCCAAAGTGTTGATCTGATGGGCAAAGATAGTTCACCTGAACAGCAAGCTTTTT
TCAAACGGTTGACCCTGTCTGAGAGAATCTATCTCAGATTGTGTCAAATTCGCATTGATGCTGTAAAGAA
AGAACAATTGAGTAGCGTATCTAGAGGAGCTCTAGACGTGCTGCGAGATTGCATGTATAAAAGTAAGGCC
AAACTTGTGGAGAATTATTCTTTATTGTTGACTTTGGTCGCAATTTTGGTCTTAATTGCTACTGCCTATT
CTTTGATTTCCACTTTGATCGGGCTAGCTGGGTGCTCGAGTTTCGCTGGAGGAATGGTTGCTTTAAATCA
TGTTTCTAATGCTTCCATTCCATGTTCAGAACCCCGGCTTGAGGAAGGTTACATTCCTAGAAATAAGTTT
GTGTCGCGTATTTCTAGGACGAGAGGAGACGGTCCTGCACAAGGCCAAGGAGATCATGAAGAATTGGTCA
CTGAACTCTATTACTATTTTGATGGAGTTAAGAGACTTATTTCTTGTTGTTGGTTTAAGGGACGTTCCCT
CTTATTGACAAGACACCAAGCAATGGCCATTCCTATAGGAAATGAAATTCAAGTCATCTATGCTGATGGC
ACTGAAAGAAAGCTTGTTTGGCCAGGTAGGCAAGAAGACCGCTCATGCAAGGGATATATTGAATTTCCTG
ATAATGAGCTTGTTGTATTTGAGCATGCTAGGCTTTTAACCATGCCTATCAAATATGAGAAGTTTTTTGT
GGATGATCCTGATCATCAGATTTCTCCCAACGTCGCCGTCAAGTGTTGTGTCGCGCGGCTTGAGGATGGA
ATCCCCCAATTCCATTTTTGGAATAAGTACGCTTCTGCGAGAAGTGATGTACACACTATCAAGGATGAAG
GGGGAAGTGCAGTATATCAGAATAAAATCAGGAGATACATAATATATGCCCATGAGGCTAAAAGGAATGA
TTGTGGGGCCATCGCTGTTGCCGAAATACAGCGTACTCCTAAAGTTCTTGCCATGCTTGTTTCTGGGATT
GGCAACGTGACCTATTCTTCTGTGATTCCAAGCTATAGCTCCTCATTTGTGAGGGGTGACGTGCCTTATG
TACCAGAAGATGGGATCAAGACAAATGGATATAGGAAAGTTGGGTATCTTATGGCAAAAGATGCTCCGCA
TGTTCCAAGCAAAACGGCATTCATGAAAGTGCCGGATGAAATTTGCTTTCCTTATCCTAATCCAAAACAG
CCTGCCATTCTGAGCGCAGAAGATGAACGGTTAATAGGAACTGTTCATGAAGGATATACCCCCATCCGCG
AAGGCATGAAAAAATTTGCTGAACCAATGCACTTGCTTGATGCACAACTGCTTGATGAAGTTGCAGGCGA
CATGGTTCATACATGGTTTGATGCTGGGGAAATTTTGGAAGATGTGCCTCTGAGCATTGCCATTAATGGT
GATGTGGAAGAGGAATATTTTGATCCTATTGCCATGGATACTTCTGAAGGGTATCCTGAAGTTTTACAGA
GAAAGAATGGAGAGAAAGGTAAAGCTCGATTCTTCGTTGGAGAGCCAGGGGCAAGAGAATTTGTACCTGG
GTGTGGACCAGAAAGAGCTTATCTGAGCCTTGAAGAAGAGTGCAAGACGCGCATCCCTTCTTTGGTCAGT
ATTGAGACTCCTAAAGATGAGAGATTGAAGCGATCTAAAATTGAAACTCCAGGAACTAGGCTGTTCTCCG
TTTTACCCTTGGCATACAATTTGCTCCTACGAGTAAAATTTTTGTCTTTTTCCCGCTTACTGATGAAGAA
AAGGAGTCATTTACCCTGCCAAGTAGGTATCAATCCTTATAGTCGCGAGTGGACTGATTTGTATCACCGG
TTAGCGGAAAAATCGGATGTGGGATACAATTGTGACTATAAAGGATTTGATGGCCTAATTACAGAGCAAA
TTTTAGCCGTTGTTGCAACAATGATAAATGCAGGATTTCGTAATCCTGTGAGTAATCAGCAGCGGTCTAA
TCTTTTGATGGCCATTAGTGGTCGGCTCTCAATTTGTGGCAGCCAGGTTTATGAAACCGAAGCGGGTATT
CCTTCAGGATGTGCATTGACAGTTGTCATAAACTCTATATTCAATGAGTTGTTAATGCGCTATTGTTATA
AGAAAATTGTGCCCCCAATTTATCGAGAGTGTTTTGATAGATGTGTCGTTCTGATCACCTACGGTGACGA
TAATGTGTTTACAGTGTCACAATCTATCATGACGAGCTTCACTGGCGATGCTCTCAAAGCTGAGATGGCC
AATCTGGGAGTAACAATTACTGATGGTAAGGACAAAAGTCTTGCCACAATTCCAGCTCGCCCACTTCTGG
AATTGGAATTCTTGAAACGTGGGTTCAAGAAAGGAAACGGAGGCTTGATATATGCGCCCCTAGAGAAGCT
GTCCATCATGAGCTCACTTGTGTATATTCGTAGTGATGGTTCAGATATGTTGCAGAAACTCGTTGATAAT
GTTAACACAGCTCTTGTTGAGTTATATCTGCATCAAGATAGGGAGTATTCAGAAAGCGTCCGAGATTTCT
ATCTGGAAAAACTTCCCCCCGGATCTTATAAAGAATTGACAACATGGTATGAAGCACAGATCTTCCATGA
ATGCCAACTCAGTGGGGAAAGTGGGTGGAAGCCCCAGGGATTGATAGAAGTTAGTCATGGTGCCAGTTTT
GCTAGTTTTGTGCAACAGAATGGGACTGAACTGGAACGCCATGACATTTGTCCTGGGCTGGCTATATCTG
GATCTAAATATATAGCCAGGGAGGAAGAGATACTGATGTCTCTTAGCTCTCTTTTGCCGGGTGATATCAA
TGCTGTGAAGCTCACTCTTAAATGTGGGGATGGTATTGGCCGTCTCCCTTCAAAAGCTAGTGTGTTGAGC
CAAAGAAAGCCCGGAATTGTTATGCAATTGTGCGCGAGAGCAATCAAAGAAAAGAAAACTCTCGTCATTC
GTGATGAAAGGCCCTATATTGGAGGATGGGCCATGGCTTGTATTTGTGGGGAAAGTTTTGGTTTTTCCAT
TAAGGATACCCTAGCACTTTATGCCAATCTCATGGGACCTAATAGGAAGAATGGACTTGCTACTTATTTC
ACGGATTTCGACAGTCCTGTTCATGTGAAGAAAATTCATGCCATTACTAATGGAGAAGAAGGAGTAGCTA
TGCTAAAAGATTCTTTTGCTTTCTGTGAACCCACCACCATTGCGGCCACTTCATGCGATACGAGAAAGGA
AATGGTTTCTCACCTACCCACATCATTTCCAAATATTGTTCTGATTGGTGGGATTAGTTACCCCAAGGAG
GGGGGGGAACCTGGCGCGCTGTACTCTCCCACTGATGTAGTTATGTCCAAAAAGTTGCAGGGCGTATACG
TCAGTGAAGCTGTTCTAAAGTGTTGTTTGAGATGCCCTGGTGCTGCTGTTAAAACAGTCCTTCAGACTTC
CTCTCCTGGGAGTAGTTTGTCTCAAGCTCATTTTAGGAGTTTACGCCGAGTACAATCACATCGGTGCATG
CGTAAATCATAAATCGCGCTTCCTTCAAGCATGGTACTGGGATAACCATCGTTAAATAACCCAGTTTTAG
CACTGCTCATACTCTGTTGGGTGCTTCATATTTTAGAGTATTTTGTATTATATTTATACTTAGCTTGTTT
ACTGCTTTTGTGTGTTTATTTTCATGCATTTAGTGGCGACAGTGTGTTGTTTGTCCTTTGGACACACTTG
CCTTGTTGGACACAAAAAGATTTTATCCTTCTTTTTACTGCTTTTATAGATTTT

>AJ630200.1 Arabis mosaic virus partial RdRp gene for polyprotein, genomic RNA
TATCCTGAAGTCCTTCAGCGAAAAGCGGGAGAAAAGGGCAAAGCCCGATTCTTTGTTGGGGAACCCGGAG
CACGTGAATTTGTGCCTGGGTGTGGACCTGAAAGAGCTTATTTGAGTCTAGAAGAGGAATGCAAAGTGCG
TGTCCCTTCTCTTATAAGTATTGAAACCCCAAAAGATGAGAGGCTTAAGAGATCCAAAATCGAAACTCCT
GGTACTAGGTTGTTCTCTGTTTTGCCTTTGGCATACAACCTACTATTGAGAGTAAAATTTTTATCCTTTT
CTCGTTTGCTGATGAAGAAGAGAAGCCACTTGCCTTGTCAAGTAGGTATCAATCCGTATAGTCGTGAATG
GACTGATCTGTATCATCGTCTGGCAGAACAGTCGGACATTGGATATAATTGTGACTATAAAGGATTTGAT
GGTCTAATCACAGAGCAAATTTTGGCTGTCGCTGCAACAATGATAAATACGGGGTATCGCAACCCTGTTG
GCAATCAGCAACGATCCAATCTTTTGCTAGCTATATGTGGCAGGCTCTCAATTTGTGGAAACCAAGTTTA
TGAAACAGAAGCTGGTATTCCTTCAGGCTGTGCGTTAACAGTTGTCATAAATTCTATATTTAATGAGCTG
TTGATGCGTTACTGTTTCAAGAAAATTGTTCCTCCAGTCTACCGGGAATGCTTTGATAGATGTGTTGTGT
TGGTCAC

>DQ029101.1 Arabis mosaic virus isolate Hosta coat protein gene, partial cds
CCAGTGCCTACAAGAGTGTGTCCCTTCTTTTGGGTCAAACTCTTGTAGATGGAACTCACAAGGTGTATAG
CTACAACAATACACTTTTGAGTTACTATCTAGGTATTGGTGGTGTGGTCAAGGGCAAAGTGCATATATGT
AGCCCTTGTACTTATGGCATAGTCCTAAGAGTTGTTAGTGAATGGAACGGGGTCACTAACAACTGGAATC
A

>DQ187315.1 Arabis mosaic virus isolate hop satellite-encoded protein mRNA, complete cds
TATGAAAAATTTCTATGGAGCTCTCATATTACCGTACTCCCAGAACTTCCGTGGAAGTTCTGGTGCCGAG
TGAGTATGCGAAGCTGTTTACCCAAAAGCAGCTCCAACGCATGCTCATACTTGCGTGTAAGCACCGTGCA
CGCGAGGCCGCCAAGGCGGTAAGTAAACGGACCTCCCGAGACCGAAATGGGAGTAAAAGAATGGGTCAGG
GTCTTCCTGCTGAGACCCCAAAAGTGTCGTTGGGACACGTCAAGCAGTGTGACGGAGGGGCGAGTCTAAC
CCCAGTGAAGTCCAAGCGTGCTTTGCGGCGGAAACGCCGTAGGGCTGCTAAGAAGGCGAAAGCCAAGACC
GGGACTATACCCGTTAAAAAAGCTGGGCCAACCACCCAGATGGAGGTACCTAAGGGGCGGGCAAGCTATT
TGTCTAGCCTGCTTTCTGGGGTATCATCCGTGAAATCCAAATGGGATGATGAGCACATCCCCAAAACAAA
AAATGCTCCAGGCACCAGCGAGGGTAAGTTCACCCTCACTTCTATGACGCCGGCTGAGTGCCGGGGGCTG
ACTGATGCAAAATACCACCCCTTAACCGGGTCCCATCTCGGGGCCCATGGGTTTTGCACTTTCAGTCGTC
AGGGTTGTGGTGCGTGCAGTATTTGTGCAGGCAAATACACGCATGCCCTCTGGAATAAGAGATTTGATCT
CGTTAACTCTTCGCGAGTTATCAAGGTCGAATCAATGAATCTTCCAGAGTCCGACGAGATGGCCAGTGCT
AGTGCCACAGAACCCCCTGGGTTTTGGGTCCCTGAAGAAATTCAGGCTCCTCGTGAGAATGCACGGCCCA
TAAAAAGGTGCGATGTGGCGACACTCGCACGCGTAACTCCTGTTGTCAGGATGTTGCGTCAGGTGGATCC
CACTCTTGTGGACCACCGACTATTATGGGAGGCTGCCTTTAGGACGGTTTTTCCTCAGCGCAAGTGCGCG
TATCCCTTCGGTTGCTTTGGCGAGCTTGACGGTATGGGAAAGCCGGGAAACTGGGCATCGTTTGTTTATA
GTCTGGCGTAAGCTGGGATTTTGGTTGCTCATTAGTCAACTC

>DQ187316.1 Arabis mosaic virus isolate J86 satellite-encoded protein mRNA, complete cds
ATGAAAAATTTTCTATGGCTCTTACGCAACGGCGGAAGCAGCCATCTTTGACTCACTCACCAAGAGTTCC
TACGGAACTCTTGGTACCTACCGAGTATGCTAGACTGTTTTCCAAGAAACAGCTCGAGCGCATGCTCGCA
TTGGCGTGTAAGCACCGTGCACGTCAAGCTGCTCAGGCAGTAAGTAAACGGACCTCCCGAGACCGAAATG
GGAGTAAAATAATGGGTCAGGGTCCTTCTGCTGTGGCCCCGCGAGTGTCGCTTGGACACAAACAGCAGTT
CGACGGAGGGGCGAGTCTAACCCCAATGAAGTCAAAGCGTGCGGTGCGGCGTGCAAGGCGCCGTGCTGCC
GCTAAAAAGGCGAAAGCCAAGACCGGGACCTTACCCGTACAAAAGGTTGGGCCATTGCGTGTCCAAGCTG
TGGGGTTCACGGGCCGGGCGAGTTATTTGTCTAGCCTGGTTTTGGGGACTTCCCACAGCAAAACCAAAAT
GGAGGTGGTGAGCTCACCTCCCCAAACAAAAAGAGCTCCCATCGTCGATAAGGGTGCTTTTACCCTTACT
TCTATCACACCGGCTGAGTGCCGGGAGAGGGCTGGGCGCAATTTCCACCCCATTACGGGTTCCTTCCGAT
CTGCGAATGTGGCCCTTAATGCGTTTTGCGTCCGCTCTCGTGAGGGATGCGGCGAGTGCAAGGCCTGTGT
GGACAGGTATTGCTCCCTGCGGTTCGTCAGGAGCTTTGATCAGATTGGCACTTCGCGTGTCATCCAGGTC
GAAGCTGTGAATGGCGATCCAGCCGGAGAGATGGATAGCCCTAGTGCTACGGAACCTCCTGGGTTCTGGG
CTCCTGCAGAAATGCAGGCTCCTTCGGGAGAGGGGCGATCCCTTAAAAGGTGCGATGTGGTGACACTCGC
ACGCGTGACACCCGTTTTACGGATGTTACGTAGAGCTGACCCCACTCTTGTGGACAGCAAACTTTTATGG
GAATCCGCTTTCCGGACGGTTTTTCCTCAGCGCAAGTGCGCGTATCCTTATGGTTGCTTCGCGAGTGGGA
GTAACTGTGGGTAGGGAAAACTGAAGGTGGGACTTCGTTTGTTTATAGTCTGGCGTAAGCTGGGATTTTG
GTTGCTCATTAGTCAACTC

>DQ187317.1 Arabis mosaic virus isolate NW satellite-encoded protein mRNA, complete cds
ATGAAAAATTTTCTATGGCTCTTATGCAACCGCAGAAGCAGCCATCTTTGACTCACTCACCAAGAGTTCC
TATGGAACTCTTGGTACCTACCGAGTATGCTAGACTGTTTTCCAAGAAACAGCTCGAGCGCATGCTCGCA
TTGGCGTGTAAGCACCGTGCACGTCAAGCTGCTCAGGCAGTAAGCAAACGGACCTCCCGAGACCGAAATG
GGAGTAAAATAATGGGTCAGGGTCCTTCTGCTGTGGCCCCGCGAGTGTCGCTTGGACACAAACAGCAGTC
TGACGGAGGGGCGAGTCTAACCCCGATGAAGTCGAAGCGTGCGGTGCGGCGTGCAAGGCGCCGTGCTGCC
GCTAAAAAGGCGAAAGCCAAGACCGGGACCTTACCCGTACAAAAGGTTGGGCCATTGCGTGTCCAAGCTG
CGGGGTCTACGGGCCGGGCGAGCTATTTGTCTAGCCTGGTTTCAGGGGCTTCCCTCAGCAAAACCAAAAT
GGAGGTGGTGAGCTCACCTCCCCAAACAAAAAGAGCTCCCAGCGTCGATAAGGGTGGTTTCACCCTTACT
TCCCTCACACCGGCTGAGGCCCGGGAGAGGGCTGGGCGCAGTTTCCACCCCATTACGGGTTCTTTCCGAT
CTGGGAATGAGGCCCTTAATGCGTTCTGCGCCCGCTCTCGTGGCGGATGCGGCGAGTGCAAGGCCTGTGT
GGACAGGTATTGCTCCCTGCGGTTCGTTAGGAGCTTTGATCAGATTGGCACTTCGCGTGTCATTCAGGTC
GAAGCTGTGAATAACGATCCAGCCGGAGAGATGGATAGCCCTAGTGCTACGGAACCTTCTGGGTTCTGGG
CTCCTGCAGAAATGCAGGCTCCTTCGGGAGAGGGGCGATCCCTTAAAAGGTGCGACGTGGTGACACTCGC
ACGCGTGACACCCGTTTTACGGATGTTACGTAGAGCTGACCCCACTCTCGTGGACAGCAAACTTTTATGG
GAATCCGCTTTCCGGACGGTTTTTCCTCAGCGCAAGTGCGCGTATCCTTATGGTTGCTTCACGAGTGGGA
GTAGCCGTGGGTAGGGAAAACTGAAGGTGGGACTTCGTTTGTTTATAGTCTGGCGCAAGCTGGGATTTTG
GTTGCTCATTAGCCAACTC

>DQ187318.1 Arabis mosaic virus isolate P116 satellite-encoded protein mRNA, complete cds
TATGAAAAATTTCTATGGATTCTCGTATTACGGCGAATCCATCTTTGCACTCTCCCAGGGTCTCCGTTGA
GATCCTGGTCCCTACCAAGTATGCGAAGTTGTTTACCCTTAAGCAACTCGCTCGCATGCTTGCATTGTCG
TGTAGGCACCGTGCACGGCAAGCCGTTAATTCGGTAAGCAAACGGACCTCCCGAGACCGAAATGGGAGTA
AAACAATGGGTCAGGGACCTCCTGCTGTGGGCCCGCAAGTGTCGAAGGGACACAAACAGCAGTTTGATGG
AGGGGCTAGCCTAGCCCCAGTGAAGTCAAAGCGTGCAGCGCGTCGTGAAAAGCGCCGCGCTGCAGCTAAA
AAGGCGAAAGCCAAGGCCGAGACCACACTCGTAAAAAAGGGTGGGCCTAGTGTCCACGCCCCAGTGAGGC
CGAAGCAGGCGACTTATTTGTCTAGCTTGCTTTCGAATCCACTTGGGGCAAAACCCAAAATGGGGACCCT
GAGCAAGTCCCCCCAAACAAAAAATGCTCCCAGGGTCAACGAGGGTGGTTTCACCCTCACTTCTATCTCA
CCGGCTGAGTGTCGGGCGGAGTCCGGGCGGAGGTTTCACCCCTTAACTGGTACCTGTTTGGGTAACCTGG
GGTTCTGCACGCGCTCCCGAGAGGGTTGTGGCTCTTGCGCTGCCTGTGAAGCCAGGTCAGCGCATCGCGG
TTTCGACCGGAGTTTTGACGTGATTGGCACTTCTCGTGTCCTTCGCGTCGATTCAATGAAGGCAGAAACC
TCTGATGATATGGCCAGTCCTAGTGCTTCAGAGCCTGTAGGGTTCTGGGCTCCTGCTGAAAAGCAGGCCC
CCCGGGAGGGACGCCCCATAAAAAGGTGCGATGTGGTGACACTCGCACGCGTGGTTCCGGTTATGCGGAT
GCTGCGTAAGGTTGATCCCACTCTTGTGGACAACCGGCTATTATGGGAGGCTGCTCGTCAGACAGTCTTT
CCTCAGCGCAAGTGCGCGTATCCAGTTGGTTGCTTTGGTGACCATTGGTAGGGAAGATTGCTGTGGGACA
TCGTTTGTTTATAGTCTGGCGTAAGCTGGGATTTTGGTTGCTCATTAGCAACTC

>DQ187319.1 Arabis mosaic virus isolate P119 satellite-encoded protein mRNA, complete cds
ATGAAAAATTTCTATGGATTTTCGTGCTAACGCAGATTCATCTTTACACTCTCCCAGGGTCTCCGTTGAG
ATTCTGGTCCCTACCAAGTATGCGAAGTTGTTTACCCTTAAGCAACTCACTCGCATGCTTGCATTGTCGT
GTAAGCACCGTGCACGGCAAGCCGTTAATCCGGTAAGCAAACGGACCTCCCGAGACCGAAATGGGAGTAA
AACAATGGGTCAGGGACCTCCTGCTGTGGGCCCGCAAGTGTCGAAGGGACACAAACAGCAGTTTGATGGA
GGGGCTAGCCTAGCCCCGGTGAAGTCAAAGCGTGCAGCGCGCCGTGAAAAGCGACGCGCTGCCGCTAAAA
AGGCGAAAGCCAAGGCCGAGACCACACTCGTTAAAAAGGGTGGGCTTAGTGTCCACACCCCGATGAGGCC
GGAGCGGGCGACTTATTTGTCTAGCTTGCTTTCGAAATCAATCGGGGTAAAACCCAAAATGGGGACTCTG
AGCAAGTCCCCCCAAACAAAAAATGCTCCCAGAGTCAACGAGGGTGGTTTCACCCTCACTTCTATCTCAC
CGGCTGAGTGTCGGGAGGAGTCCAATCGGAGATTTCACCCCATAACTGGTACTTTCATGGGTACCCAGGG
GTTCTGCTTGCGCTCCCGAGAGCGTTGTGGCTCTTGCGCGGCTTGTGAGTCCAGGTCAGCGCAACTCGGT
TTTGATCGGAGTTTCGACATGATTGGCACTTCTCGTGTCCTTCGTGTCGGTTCAATGAAGAAAGAAACCT
CTGATGATATGGCCAGTCCTAGTGCTACAGAGCCTGCTGGGTTCTGGGCTCCTGCTGAAAAGCAGGCCCC
TCGGGAGGGACGCCCCATAAAAAGGTGCGATGTGGTGACACTCGCACGCGTGGTTCCGGTTCTCCGGATG
CTGCGTAAGGTTGATCCCACTTTTGTGGACAACCGGCTATTATGGGAGGCCGCACATCAGACAGTTTTTC
CTCAGCGCAAGTGCGCGTATCCGGTTGGTTGCTTTGGCGATCACTGGTAGGGAAGGCTGCTGTGGGACAT
CGTTTGTTTATAGTCTCACGCAAGTGGGGATTTTGGTTGCTCTTTAGCCAACTC

>AM238665.1 Arabis mosaic virus partial CP gene for coat protein, genomic RNA
CGATATTTCCTCTACTACTAGCACTGTAGCCCTTGGAGATAATCCTTTCGCTCACATGATAGCTTGTCAT
GGACTCCATCATGGAATCTTAGACCTTAAGTTAATGTGGGACCTGAAGGCCGAATTCGGAAAGAGTTCTG
GTGGTTGTACCATCACG

>EF426853.1 Arabis mosaic virus isolate Ta polyprotein P2 gene, complete cds
ATGAAAATTTTTGTGGGGTTTTCATATAAACGCAACTCACAATTCTTTTTGCCAAGAGTTTAAGAAACTC
AAGTTTGTCCATTTTAAGTCCGTCATAAGCGGAAACAGGGTCAAACCGTTAAGAGCGGTACCAGAGCGAA
GAGTTTAAGAAACTCACCATTGCTTTCTTTTTCTTTCTAACTTACGCGTTGTATTTATTTAGTGTTTGTT
TTGTCTGTCTTATAGGAAGCCTATTTTGTTTTCCTTTCTTTTCTGCCCTTATGGGCAAATTTTACTATTC
CAACAGGCGCCTTGCCTGTTGGGCTGCTGGAAAGAACCCCCATTTAGGGGGTTCTGTCGAATCATGGCTG
GCGGCCATTACTACTGATTCCTCCTTCCGCCAAACTGTCAAGGAGGACGTACAGGAAAACAGGGATGAGC
CTACAGCCATCCGGATGTTTTCCTGGAAAATTGGGTACGGGCCCATTGACAACCCGGAAAAGTGCAATTG
GCACTTCGTCCTCACGGGCGAGAGGCCAGCACAACCAAGTGAGCTGGTCGAAGCTCAGAAGGTGGTGGTG
CCACCTGTGAAGGTAATTCCTTCACCGCCCCCTATGCCAAGGCCTTACTTTAGGCCAGTTGGGGCTTTTG
CACCGACCCGGTCCGGGTTTATACGGGCCACTGTGGAAAGACTCTCCCGTGAACGGGAAGAGTCAAGAGC
TGCGGCACTCTTTGCCGAGTTGCCATTAGAATACCCTCAGGGTGTTCCTTTGGTCGTTCCCCGTGGCTTT
GCTGCCATGCGGTGGACCTATCATACCACCTGGAGGAGATGGTATGATACTAGTGATGAACGTGCTTTGC
GTGTTCATCCTGGTGGTCCGGCACTGCCTCCTCCTCCTCCCCCTCCCTCAATCCAAAAACCACCCTCTTT
TGAAGAGAGGTTGCGAGCTGCCCTTGAGAGGCAGTCTTGTGCTAGGGCTTTTGCCCTAGAAACTTCTCTA
GGCCTTAATATGGCCTGGGTGGGAATGGCTGCCATTCCCAGCACTTCTATCTGTTGTGCTGATGGCAGGA
CTACTGGTGGGCAAACAATTGCTCAAGAGGCTGATCCTATTAATCATAGGGTCGCCTCCAATACAGCCCC
CGGTAGGGCAGCTTGGATTTCAGAGCGTCGCAGTGCTCTGAGAAGAAGGGAACAGGCGAATAGTCTGCAA
GGCCTAGCTGCTCAAACAGATATGACATTTGAGCAGGCCAGGAATGCATATCTTGGTGCTGCTGATATGA
TTGAGCAAGGCCTACCGTTACTACCTCCTTTGAGGAATGCTTATGCGCCTCGGGGTTTATGGAGGGGACC
TTCCACCAGAGCCAATTTCACTCTTGATTTCAGGCTTAATGGCATTCCCACTGGGCAAAATACCTTAGAA
ATTTTGTATAACCCAGTGGCAGATGAGGAAATGGATGACTACCGTGACAGGGGTATGTCGGCAGTTGTGA
TTGATGCATTGGAAATTGCTATTAATCCTTTTGGAATGCCAGGTAATCCAACTGATCTTACTGTCGTTGC
AACATATGGGCACGAGCGCAATATGGAACGCGCTTTCATTGGTTCTTCGTCTACTTTTCTTGGAAATGGG
CTGGCACGAGCTATCTTCTTTCCTGGTTTACAATATAGTCAAGAGGAACCACGGCGTGAATCCCTTATCC
GTCTTTATGTTGCTTCAACTAATGCAACGGTTGATGCTGATTCTATATTGGCAGCCATTAGTGTTGGCAC
TTTGCGCCAGCACATTGGTTCTCTTCATAATAGAACAGTGGCAAGTACCGTCTATGCTGCGCAAGTGCAA
GGCACTACTTTAAGGGCAACTATGATGGGCAATGCCGTCGTAGTTTCCCCTGAAGGAAGTCTCGTGGTAG
GAACTCCTGAAGCAAATGTCCAAATAGGAGGTGGTTCCAGTATGCGCATGGTTGGCCCATTGGCATGGGA
GAATGTCGAGGAACCAGGGCAAACCTTCACCATAAGAAACCGCTCTCGGTCTATGCGTGTAGACCGTAAT
GCTGATGTTGGAGTTGCTCTTCCTAGAATGAGCACTACAACGCGGGGTCTTGCTGGTAGGGGTTCTGTTC
AAGTCCCCAAGGATTGCCAAGCGGGAAAATATTTGAAAACTCTTGATTTGAGAGACATGGTTAGTGGGTT
TTCAGGTATTCAATATGAAAAGTGGATTACTGCTGGACTTGTTATGCCAGAATTTAAAGTAGTGGTTCGC
TATCCAGCCAATGCCTTTACGGGTATTACGTGGGTTATGAGTTTTGACGCTTATGATCGTATAACTAGCA
GTATTTCTACTGTTGCTAGTCCTACGTATACTCTTTCTGTCCCCCATTGGCTGTTGCATCATAAAAATGG
GACAACCTCATGTGAAATAGATTATGGAACTTTGTGCGGTCATGCCATGTGGTTTAATGCCACGACTTTT
GAGAGTCCCAAACTTCATTTCACATGTCTCACTGGGAACAATAAGGAACTCGCTGCAGACTGGGAATTTG
TGGTTGAGTTATATGCTGAGTTTGAAGCAGCGAAAACTTTTCTTGGAAAGCCCAATTTTATTTACAGCGC
TGATGCTTTTAATGGGTCTTTCAAGTTTCTAACTATCCCACCTCTGGAATATGACCTAGGTACTACAAGT
GCCTACAAGAGTGTGTCCCTCCTTTTAGGCCAAACTCTTGTAGATGGAGCTCATAAGGTATATAACTATA
ATAATACTCTTTTGAGTTTCTATCTTGGCATTGGCGGTGTTGTTAAGGGCAGAGTTCACATATGTAGCCC
TTGTACTTATGGCATAGTCCTGAGAGTTGTTAGTGAATGGAATGGGGTCACTAATAACTGGAACCAACTG
TTTAAATACCCCGGGTGCTATGTAGATGAGAATGGGAATTTTGAAATTGAGATACGTTCTCCCTATCATC
GAACTCCACTGCGTTTGAGAGATGCACAAGTGGCGAGCTCTTTTACGAGCACGCTAAACTTCTATGCAAT
TTCTGGGCCAATTGCCCCAAGTGGAGAAATAGCCAAAATGCCAGTGGTTGTGCAAATTGATGAGATAGCA
CTTCCCGATCTTTCCGTTCCCTCTTTTCCTAATGATTATTTCCTATGGGTAGATTTTTCTGCTTTCACTG
TTGATGTTGAAGAATATGTGATAGGGTCGAGGTTTTTTGATATTACCTCTACCACCAGCAGAGTCTCCCT
TGGGGATAATCCGTTTGCCCACATGATAGCTTGCCATGGACTCCATCATGGAATTCTTGATCTTAAGTTA
ATGTGGGATTTGGAAGGAGAGTTTGGAAAGAGTTCTGGTGGCGTTACTATCACAAAATTGTGTGGTGACA
AAGCTACTGGCATGGATGGAGCATCCCGTGTTTGTGCACTACAGAATATGGGGTGTGAAACTGAATTGTA
CGTAGGTAATTTTGCTGGTGCCAATCCAAATACAGCATTGTCCTTGTACAGTCGATGGCTTGCAATAAAG
TTAGATAAAGCCAGAAGCATGAAAATGCTTAGGATTTTATGCAAGCCGAGAGGAAACTTTGAATTCTATG
GTCGTACATGTTTCAAGGTTTAATTCGTCTTGGGTATCTGACGTTAAAAGACCCAATATGTGTTATATCT
GCATTTAGTTTGTTTACTGCTTTAGTGTGTTTTTCTTCATGCTTTTAGTGGCGACAGTGTATTGTTTGTC
CTTTGGATACACTTGCCTTGTTGGACACAAAAAGATTTTCTTTATCTTTTTTCTGCTTTTGTAGTTTTAT

>AB279739.2 Arabis mosaic virus genomic RNA, segment RNA2, complete sequence, isolated from butterbur
ATGTTAAAAAATTTATAGGAATCATATTAAGGCGATCCCCTTAATACCTGTTACTGTGACTTGTTTTCCG
ACGAAGCGTTTAAGAAACGCACCAAAACGAAGAGTTTAAGAAACTCATTAGTGTCCAAGGCGAAGAGTTT
AAGAAACTCATTTTCATATACCGCATTTCAATTTTACGTTCTATTTATTTAAGTACTTTAAAATTGCGTT
TATTTTGATTTTGTTTTGTTTCCTTTTCGTTTTCTTGACCTTTATGGTCAAATTTTATTACTCCAACAGG
CGTCTGGTCTGTTGGGCCGTTTCTAAGAACCTCCATCTGGGAGGTTCTGTAGAACAATGGCTCCAGTGTG
TGGAGGACTCTGCCTTTAGGGCAGAGGTTAAATCTGATGTGGTTGCTAACCGTGACCACCCAACGGCTAT
CCGCACCTTCTCATACAAGGTGGGGTATGGCCCAATTGACGACCCCAGATATGCTGACTGGGGTTACGTT
TTGACTGGGGTTGCCACCCCAGGACTTAGGGGAGGAGTTGTTCCCCCACCGACCGAGCCGGTTAAAGCTC
ATGAGGTTGTGGAGGTGCCACAACCGAGGGTGGAGATTCCATCGCCACCTCCTGTTCCCACTTACACTCT
TTACAGGAGTGTGGGTGCTTTCGCACCTACAAGGTCCGGATTTATCCGGGCCATTGTGGAAAGACTCCGC
CGGAAAAGGGCGGAGTCAACAGCTGCGGCACTGTTTGCCGAACTTCCTTTGGAGTATCCGCAAGGTGCTC
CATTAAAGCTGACCGTCATCCAGAAAATGGGGATGGTCCGCTACCAGAGCTGGAAGCTCTGGTATGATAC
TTCTGATGCCCGGATTTCTGGGCATTACAAGGGAGTGTCTCCTTTTCCCCCCCCTCCCCCACCACCGAAA
CCCCTGACTTTCAGGGAAAAGCTTGCTGCAGCTTGCAGCAGGCAGGTGTCGGGGAGGATTTTCTCCTTCC
AGACCTCCCTGGGCCTTAATATGGCCCAGACGTGTAGAGTTGCTATTCCTAGCATCTCTATATGCTGTGC
CTCTTCTAGGGGCACGGATGGTCGTACTACTGGCGGGCAAACTGTTGCCCAAGAAGCGGACCCACTCTAC
CATAGAGTGGCGTCTAATACCGCGCCCGCCAGGCAGGCATGGATCTCCGAACGCCGTCAGGCTATTAGGA
GACGTGAGCAAGCCAACAGCTTGCAGAGCCTTGCTGCTCAGACTGATCAACCGGTCACGTTTGAGCAGGC
ACGAAATGCATATCTCGGAGCTGCCGAGATGATTGATCAAGGCTTGCCGTTGTTGCCCCCTTTGCGTAAT
GCGTATGCGCCTAGGGGTTTGTGGAGGGGTCCCTCGACAAGAGCCAATTATACTCTTGATTTTCGGCTCA
GTGGGATACCCACCGGTGAGAATACCCTCGAAATTCTCTATAATCCGGTCGCAGACGAGGAAATGGACGA
ATACCGTGACAGGGGTATGTCCGCTGTGGTGATTGACGCCTTGGAGATAGCAATAAATCCTTTTGGAATG
CCAGGCAATCCCACAGATCTTACTGTCGTAGCGACGTACGGGCATGAGCGAAATGTGGAACGCGCTTTTA
TAGGCTCTGCTTCAACCTTTCTTGGAAATGGGTTGTCGCGAGCCATCTTCTTCCCCGGCTTGCAATATAG
TCAGGAAGAACCAAGGCGCGAATCTATCATTCGCCTGTATGTCGCTTCTACTAATGCCACTGTTGATGCT
GATTCTGTGTTAGCAGCTATTAGTGTGGGGACTTTGCGTCAACACATTGGTTCGCTTCATAATAGAACAG
TGGCAAATTCTGTTCATAATGCGCAAGTGCGTGGCACAACTCTCAGAGCGGCCATGATGGGTAACACCAT
TGTTGTTTCTCCAGAGGGGGGTCTTGTCACCGGAGCTCCTAATGCTAATGTCACAATAGGAGGGAGTTCC
AGTGTGCGCATGGTCGGTCCGCTTGCATGGGAAAATGTGCAGGAACCTGGGAGGCAGTTCACCATCCAGA
GCAGATCTAGGTCTGTTAGGGTGGATCGAAATGCTGATCTCCCCGAAGCCCAACCTCGAACAAGCACAAC
AACTAGAGGTTTGGCTGGGAGGGGGTCTGTCCAGGTCCCAAAAGATTGCAAGGCGGGAGCATTCCTGAAA
ACTCTGAACCTCAGAGATATGATTAGTGGGTTTTCAGGAATCCAGTATGAGAAGTGGATAGCAGCTGGCT
TGGTTATGCCAGATTTTAAGGTTGTAATACGCTATCCGGCCAATGCATTCACGGGGTTAACGTGGGTTAT
GAGTTTTGATGCTTACAACCGAATTACTAGTAGTATTACAACTACTGCTAGTCCCACGTATACCCTTTCA
GTCCCTCATTGGCTTTTGCACCATAAAAATGGGACTACTACATGTGAGGTGGACTATGGGAAGTTGTGTG
GTCACGCAATGTGGTTCTCAACAACCACATTTGAAACTCCAAAACTTCATTTCACATGTTTAACTGGAAA
TAACAAAGCACTCGCAGCGGATTGGGAGTTCGTTGTAGAGTTATATGCGGAATTTGAGGCCGCTGACAGT
TTTCTTGGGAAACCCAATTTTGTGCACAGAAATGGTGCATTTGAGGGTTCCTTTGAATATTTTACTCTCC
CACCCCTTAATTACGCGCTAAACACCATAGCTGCGTATAAAAGTATACCCCTAAACTTGGGGCAAACCTT
GTCTGATGGCACTAGCAAAGTGTATAACTTTAATAATACTTTGCTTAGCTATTACTTAGGTTTGGGGGGA
AAACTTAGGGGAAGGGTGCTTTTCTGTAGCCCCATTTTCTATGGTGTTGTTCTCCGTATTGTGAGCGAGT
GGAATGGAGTAACCAACAATTGGAATCAGCTCTTCAAGTATCCAGGTGTGAACTTGGAACAAGAAGGGCC
ATTCGAAATTGAAATAAGGTCTCCTTTCCACCGTACTCCCATGCGACTGCAAGGCACACAAACAGCGAGT
TCCATGAGCTCGATTAATATGTATGCAGTGTCCGGGCCAATTGCGCCTGGAGGAGAAACGGCTGACATGG
CAGTAGTAGTGCAAATTGATGAAATAGCACTGCCAGATCTCTCAGCCCCGGCTTTTCCTAATGATTTTTT
CCTGTGGGTGGATTTTTCTGCCTTCACTATAGATCAGGAGGAATTTGTTGTGGGTTCCAGATTCTTTGAC
TTTACTTCCACCACATGCACAGTGGCATTAGGGACTAATCCTTTTGCCCACATGATAGCATGCCATGGTT
TACACCGCGGCGTGCTAGAGTTGAAATTGGAGTGGAGTTTGGTTGAGGAGTTTGGGAAGAGTACTGGTAG
TGTTATTCTTACCCACCTCGTGGGAGATAAAGCTACTGGCCTTGATGGCGGATCCCGTGTTTGTGCTATA
CAAGACATGGGTTGTTTGACTGAGCTGTTTGTTGGTAACTTTGCGGGACCCAATCCAAACACAGCTCTTG
ATGCGTATAGCCGTTGGCTGGCGATAAAGCTAGACAAAGCTCGGAGTATGAAAATACTAAGAGTCTTGTG
TCGACCCAAAGGGGATTTTGAATTTTATGGAAGAACTTGTTTCAAAGTATAATCCCCTTGGTTTGTTGTA
ACTTAGTGTAAATAGAGTGTTTACTGCTTTTGTGTGTTTTATTTCATGCATTTAGTGGCGACAGCTAGTT
GTTTGTCCTTTGGACTAGCTTGCTATGTTGGACACAAAAAGATTTTCTTTATTTCTTTTTAGTCTCTTTT
GCATTTTGT

>AB279740.2 Arabis mosaic virus genomic RNA, segment RNA2, complete sequence, ioslated from narcissus
ATGAAAAATTTTGTGGAGTTTTCATATAAACGCAATCCACAACCCTTTCAACCAAGAGTTTAAGAAACTC
AAAATTGTTCTTTGCCAATCCGTTAAGAGCGGAAACAAAGTCAAACCGTTAAGAGCGGTACCAAAGCGAA
GAGTTTAAGAAACTCACAACTGCCTTCTTTTTCTTTCTTACTTACGTGTTTTATTTGTTTAGCGTTTGTG
TAGTCCGCTTCTTTGGAGGAGCATATTGTTTCTTTTAATTTTCTGCCCTTATGGGCATTTTATATTCTAT
CTACCGGTTCATCGATGGTCCGCCACCTGAGCGGACCTTTAATCTATACCAGGGGAACTTCCGCGAAACT
CAGGCTATCCTTAGAGAGGCTGAGGAGGCGCGGCAAAACATGTATAGGTTCCTTGAGCTACCGTTGGAGT
ATCCTCAGGGTGCTCCCTTGGTGTTGCCGACCGAGCCGGTTAAAGCTCAAGAGGTGGTGGTGCCATCTGT
GAAGGTCATTCCTTCACCGCCCCCCATTCCAAGGCCCTATTTCAGGCCAATTGGGGCGTTTGCACCAACC
CAGTCTGGATTTATCCGGGCCACCGTGGAAAGACTTACCCGGGAACGGGATGAGTCAAGAGCTGCGGCAC
TCTTTGCCGAATTGCCTTTGGAGTATCCTCAAGGTGTTCCTTTGGTTGTCCCCCGTGGCTTTGTGGCCAT
GAGGTGGACTTATCATGCCACCTGGAGGCGGTGGTATGACACTAGTGATGAGCGTGCCCTGCATATTCAT
CCTGGTGGTCCTGCTTTGCCTCCATCCCCCCCCCCCCCCCCAATCCAAAGACCATCCTCTTTTGAGGAGA
GGTTGCAGGCTGCCCTTCAAAGGCAGTCCTGTGCCAAGGCTTTTGCCCTGGAAACTTCGCTGGGCTTTAA
TATGGCCTTGGTGGGAAAGACTACTATCCCCAGCACTTCTGTGTGCTGTGCTGGTGGTAGGACTACTGGT
GGGCAAACCATTGCCCAAGAAGCTGATCCTATTAATCATAGGGTCGCTTCCAACACAGCCCCCGGTAGGG
CACAATGGATCTCAGAGCGTCGTAGTGCTCTGAGACGAAGAGAACAGGCTAATAGCCTGCAGGGTCTTGC
TGCTCAAACTGATATGACATTTGAGCAGGCCAGGAATGCGTATCTTGGCGCTGCTGATATGATAGAGCAA
GGCCTACCGTTACTGCCTCCATTGAGAAATGCTTATGCACCTCGTGGTCTGTGGAGGGGACCTTCTACCA
GAGCCAATTACACTTTGGATTTCAGGCTCAATGGAATTCCCACAGGACAAAATACTTTAGAAATATTGTA
CAATCCTGTGGCGGATGAGGAAATGGATGACTACCGTGATAGGGGTATGTCAGCAGTCGTGATTGATGCA
CTGGAAATTGCTATCAATCCTTTTGGGATGCCAGGCAATCCGACTGATCTTACTGTCGTGGCAACGTATG
GGCATGAACGCAACATGGAGCGTGCCTTTATTGGTTCCTCGTCAACCTTCCTTGGGAATGGTTTGGCCAG
GGCTATCTTCTTTCCTGGTTTACAATATAGCCAGGAGGAACCTAGGCGCGAATCTCTTATTCGCCTGTAT
GTTGCTTCTACCAACGCCACTGTTGATGCTGATTCTATCTTGGCAGCCATTAGTGTGGGCACTTTGCGCC
AACACATTGGTTCGCTACACAATAGAACAGTGGCGAGTTCTGTGCATGCTGCTCAAGTGCAAGGCACCAC
TTTGAGAGCTACCATGATGGGTAATGCTGTTGTGGTTTCTCCTGAAGGAAGTCTTGTTACCGGAACCCCC
GAGGCTAATGTTCAAATTGGAGGTGGTTCCAGCATGCGAATGGTTGGTCCTCTGGCATGGGAAAATGTTG
AAGAACCAGGCCAGACCTTTACTATAAGAAACCGCTCCCGGTCTATGCGAGTAGATCGGAATGCTGATGT
TGGAGTTGCTCTTCCTAGAATGAGTACTACAACGCGGGGACTTGCTGGAAGAGGTTCTGTTCAGGTGCCT
AAAGATTGCCAGGCGGGAAAGTACCTGAAAACCCTTGACTTGAGAGACATGATTAGCGGGTTTTCAGGTA
TTCAGTATGAAAAGTGGATCACTGCTGGACTTATAATGCCAGATTTTAAAGTGGTGATTCGCTATCCAGC
CAATGCCTTTACAGGCATTACGTGGGTTATGAGCTTTGATGCCTATAATCGAATAACTAGTAGTATTTCT
ACTACTGCTAGTCCTGCGTACACCCTGTCAGTTCCTCATTGGCTGTTGCATCACAAAAATGGAACAACCT
CATGTGATATTGATTATGGGGAGCTCTGTGGCCATGCTTTGTGGTTTAGTGCCACTACTTTCGAGAGCCC
CAAACTTCATTTCACATGCCTCACTGGAAATAACAAAGAACTTGCTGCAGATTGGGAGTTTGTAGTTGAG
TTATATGCTGAGTTTGAGGCAGCAAAAACTTTTCTTGGGAGACCCAATTTCATTTATAGCGCTGATGCTT
TTAATGGGTCTTTCAAGTTTCTGACTATCCCACCACTGGAATATGACCTGAGTACTACCAGTGCCTACAA
AAGTGTGTCCCTTCTTTTGGGCCAAACTCTTGTTGATGGGACTCATAAAGTGTATAATTATAATAATACA
CTTTTGAGTTACTATCTTGGTGTTGGTGGTGTGGTCAAGGGCAAAGTGCATATATGTAGCCCTTGTACTT
ATGGCATAGTCCTAAGAGTTGTTAGTGAATGGAATGGGGTCACTAACAACTGGAATCAACTGTTTAAATA
CCCCGGGTGTTATATCGATGAGGATGGGAATTTTGAAATTGAAATTCGTTCCCCATATCATCGAACTCCA
CTGCGCTTACTGGATGGACAGGCAGCGAGCTCTTTCACGAGCACGCTGAATTTCTATGCAATTTCGGGGC
CAATTGCCCCGAGTGGAGAAACTGCTAAGATGCCAGTGGTAGTGCAAATTGACGAAATTGCATTACCAGA
TCTTTCCGTCCCGACTTTCCCTAATGATTATTTTCTTTGGGTGGACTTTTCTGCTTTCACTGTTGATACA
GAAGAGTATGTAATAGGGTCGAGGTTTTTTGATATTTCCTCTACCACTAGTACTGTCGCCCTGGGAGATA
ATCCTTTTGCCCACATGATAGCTTGTCATGGGCTCCATTGCGGAGTTCTTGATCTTAAGGTAATGTGGGA
TTTGGAAGGCGAGTTTGGAAAGAGCTCTGGTGGTGTTACTATCACACGTTTGTGTGGTGATAAGGCCACT
GGCATGGACGGAGCTTCTCGTGTCTGTGCTTTACAAGACATGAGTTGTGAAACTGAACTGTATGTTGGGA
ATTATGCCGGTGCTAATCCTAATACAGCACTATCCCTGTACAGTCGTTGGCTTGCTATTAAGCTAGACAA
AGCTAAGAGTATGAAAATGCTCAGAGTGTTGTGCAAGCCAAGAGGAAACTTTGAATTCTATGGAAGAACA
TGCTTTAAGGTTTAGTTTCCTTAAATAGTCTTGGGAATCTGACTATAAAAGACCCACCTGTATTATATTT
ATATTTAGTTTGTTTACTGCTTTTGTGTGTTTAATTTCATGCTTTTAGTGGCGACAGTGTGTTGTTTGTC
CTTTGGACACACTTGCCTTGTTGGACGCAAAAAGATTTTTATTTTCTTTTTACTGCTTTTGTAAATTTT

>AB279741.2 Arabis mosaic virus genomic RNA, segment RNA2, complete sequence, isolated from lily
ATGAAAAATTTTGTGGAGTTTTCATATAAACGCAATCCACAACCCTTTCAACGAAGAGTTTGAGAAACTC
AAAATTGTTCTTTGTCAATCCGTTAAGAGCGGAAACATAGTTAAGCCGTTAAGAGCGGTACAAAAGCGAA
GAGTTTAAGAAACTCACAATTTTCTTCTATTTCCTTCTTACTTACGTGTTTTATTTATTTAGTGTTTGTT
TTGTTTGTTTAATAGGAGGAGTATTTTGCTTCTTTTAATTTTCTGCCCTTATGGGCATTTTATATTCTGT
TTATCGGTGGATTGATGGTCCACCGCCAGCGCCTACCTACAACATATACGGAAATTTCCGTGAAATTCAG
GCTACCTTGAGAGAAGCTGAGAATGCGCGGCAAAACATGTATATGTTTCTGGAGTTACCATTGGAATACC
CTCAAGGTGCTCCTTTGGTGCTGCCGACTGAGCCGGTAAAAGCTCAAGAGGTGGTGGTGCCACCTGTGAA
GGTTATTCCTTCACCGCCCCCTATGCCAAGGTCTTATTCTAGGCCAATTGGGGCGTTTGCACCAACCCGG
TCAGGATTTATCCGGGCCACTGTGGAAAGACTCACCCGGGAACGGGAGGAGTCGAGAGCTGCGGCACTCT
TTGCCGAATTACCTTTGGAGTACCCACAAGGTGCTCCTTTGGTTGTCCCCCGTGGCTTCGCAGCCATGAG
GTGGAACTATCATGCCACCTGGAGGCGGTGGTATGACGCCAGTGATGAGCGTGTTTTATGCGCTCACCCT
GGTGGACCTGCTTTGCCTCCGCCCCCCCCCCCCTTAAAAATCCAAAAACTACCCTCTTTCGAGGAGAGGT
TGCAGACTGCCCTTTTAAGGCAGGCTTGTGCTAGGGCTTCTGCCCTGGAGACCTCGCTGGGCCTTAATAT
GGCCTGGGTGGCCAAGGCTATCATCCCCAGCATTTCAGTATGTTGCGCTGATGGTAGGACTACCGGCGGG
CAAACAATTGCCCAGGAAGCTGATCCTATTAACCATAGGGTTGCTTCCAACACAGCCCCCGGTAGGGCAC
AATGGATCTCAGAGCGCCGCAGTGCTTTGAGACGGAGAGAACAGGCTAATAGCCTGCAGGGCCTTGCTGC
TCAAACGGACATGACGTTTGAGCAAGCTAGAAATGCTTATCTCGGCGCGGCCGATATGATAGAGCAAGGT
CTACCGTTGCTGCCTTCACTGAGAAATGCTTATGCACCTCGTGGTTTATGGAGGGGACCTTCCACCAGAG
CCAATTATACGCTTGATTTTCGGCTCAATGGAATCCCCACCGGACAAAATACTTTAGAAATACTGTATAA
TCCGGTGTCGGACGAGGAAATGGATGACTACCGTGACAGGGGTATGTCAGCGGTCGTGATTGATGCACTG
GAAATTGCTATCAATCCTTTTGGAATGCCAGGCAATCCGACTGATCTTACTGTCGTTACGACATATGGGC
ACGAACGTAATATGGAGCGTGCCTTCATTGGCTCTTCGTCTACCTTTCTTGGAAATGGTTTAGCGAGAGC
TATTTTCTTTCCTGGTTTGCAATATAGTCAGGAAGAACCGAGGCGCGAATCCTTGATTCGTCTATATGTT
GCTTCTACTAATGCCACTGTTGATGCTGATTCTATATTAGCAGCCATTAGTGTTGGCACTTTGCGCCAGC
ACATTGGTTCGCTTCATAATAGAACGGTGGCAAGTTCTGTGCATGCTGCTCAAGTGCAGGGCACTACTTT
GAGAGCTACTATGATGGGTAATGCTGTCGTGGTTTCTCCTGAAGGAAGTCTTGTTACTGGAACCCCTGAA
GCCAATGTTCAAATGGGAGGTGGTTCTAGCATGCGAATGGTTGGTCCCCTGGCGTGGGAAAATGTTGAAG
AACCAGGTCAGACCTTTACCATAAGAAACCGCTCCCGGTCTATGCGAGTAGATCGGAATGCTGATGTTGG
AGTTGCCCTTCCTAGAATGAGCACAACAACGCGGGGTCTTGCTGGTAGAGGTTCTGTCCAGGTACCCAAA
GACTGCCAGGCAGGGAAGTATCTGAAAACCCTTGATTTGAGAGATATGATTAGTGGGTTTTCAGGTATTC
AATATGAAAAGTGGATCACTGCTGGACTTATTATGCCAGATTTTAAAGTGGTGATTCGCTACCCGGCCAA
TGCTTTTACAGGTATTACGTGGGTTATGAGCTTTGATGCCTATAATCGAATAACTAGTAGTATTTCTACC
ACTGCTAGTCCTGCGTATACACTGTCAGTCCCACATTGGCTGTTGCATCACAAAAATGGGACAACCTCAT
GTGATATTGATTATGGAGAGCTCTGTGGCCATGCTTTGTGGTTTAGTGCCACTACTTTTGAGAGCCCCAA
ACTCCATTTCACATGCCTCACTGGAAATAACAAAGAACTTGCTGCAGATTGGGAATTTGTAGTAGAGCTA
TATGCCGAGTTTGAGGCGGCAAAAACTTTTCTTGGAAGACCCAATTTCATTTATAGCGCTGAAGCTTTCA
ATGGATCTTTCAAGTTTCTGACTATTCCACCACTGGAATATGACCTGAGTACTACCAGTGCCTACAAGAG
TGTGTCCCTTCTTCTGGGCCAAACTCTTGTTGATGGGATTCACAAAGTGTACAATTACAATAATACACTT
TTGAGTTACTATCTTGGTATTGGTGGTGTGGTCAAGGGCAGAGTACATATATGCAGCCCTTGTACTTATG
GCATAGTCCTAAGAGTTGTTAGTGAATGGAACGGGGTCACTAACAACTGGAATCAATTGTTTAAATACCC
CGGATGTTATATCGATGAGGATGGGAATTTTGAAATTGAAATTCGTTCCCCATATCATCGAACTCCACTG
CGTTTACTGGATGGACAGGCGGCGAGTTCTTTTACGAGCACGCTGAATTTCTATGCAATTTCAGGGCCAA
TAGCCCCAAGTGGAGAAACTGCCAAGATGCCAGTGGTAGTGCAAATTGATGAAATTGCACTGCCGGATCT
TTCTGTCCCAACTTTCCCAAATGATTATTTCCTTTGGGTGGACTTTTCTGCTTTCACTGTTGATGTAGAA
GAGTATGTAATAGGGTCGAGGTTTTTTGATATTTCCTCTACCACTAGTACTGTCGCCCTGGGAGATAATC
CTTTTGCTCACATGATAGCTTGTCATGGACTCCATCATGGAATCCTTGACCTTAAGTTAATGTGGGATTT
GGAAGGTGAGTTCGGAAAGAGTTCTGGTGGTGTTACTATCACACGTTTGTGTGGTGATAAGGCTACTGGC
ATGGATGGAGCATCTCGTGTTTGTGCTTTGCAAAACATGAGTTGCGAAACTGAACTGTACGTTGGGAATT
ATGCTGGTGCCAATCCTAACACAGCACTTTCCCTGTACAGCCGTTGGCTTGCTATTAAGTTGGACAAAGC
TAAGAGTATGAAAATGCTCAGAGTGTTGTGCAAGCCAAGAGGAAACTTTGAATTTTACGGGAGAACGTGC
TTTAAAGTTTAGTTTCCTCAAATAGTCTTGGGAATCTGACTATAAAAGACCCTACTTGTATTATATTTAT
ATTTAGCTTGTTTACTGCTTCTGTGTGTTTAATTTCATGCATTTAGTGGCGACAGTGTGTTGTTTGTCCT
TTGGACACACTTGCCTTGTTGGACGCAAAAAGATTTTCATTTTCTTTTTACTGCTTTTGTGAATTTT

>EU289226.1 Arabis mosaic virus isolate Fayoum polyprotein gene, partial cds
AATACCCCGGGTGTTACATCGATGAGGATGGGAATTTTGAAATTGAAATACGTCCCCCATATCATCGAAC
TCCACTGCGTTTACTTAGTGCACAGGCGGCGAGCTCATTTACGAGTACGCTGAATTTCTATGCAATTTCA
GGGCCAATTGCCCCAAGTGGAGAAACTGCTAGGATGCCAGTGGTAGTGCAAATCAATGAAATTGCACTTC
CGGACCTTTCTGTTCCATCTTTTCCTGATGATTATTTCCTTTGGGTGGACTTTTCAGCATTTACTGTTGA
TACTGAAGAGTATGTAATAGGGTCTAGGTTTTTTGACATTACCTCGACCACTAGTACTGTCCACCTTGGT
GATAATCCTTTTGCCCATATGATAGCTTGCCATGGACTTCACCATGGAATCCTTGATCTTAAGTTAATG

>EU433920.1 Arabis mosaic virus isolate ArMV-MD segment RNA 2 polyprotein P2 gene, partial cds
AATGATGATGTTGGAGTTGCTCTTCCCAGGATGAGTACTACGACGCGGGGTCTTGCTGGTAGAGGTTCTG
TCCAGGTACCAAAAGATTGCCAGGCGGGAAAATACCTGAAAACCCTTGATTTGAGAGATATGGTAAGTGG
GTTTTCAGGTATTCAATATGAAAAGTGGATCACTGCTGGACTTGTTATGCCAGATTTTAAAGTGGTGATT
CGCTATCCAGCCAATGCTTTTACGGGTATTACGTGGGTTATGAGCTTTGATGCATATAATCGGATAACTA
GTAGTATTTCTACGACTGCTAGCCCTGCGTATACCCTTTCTGTCCCTCATTGGCTGTTGCATCACAAAAA
TGGGACTACCTCATGTGATATTGATTATGGGGAGCTCTGTGGACATGCTATGTGGTTTAGTACCACTACA
TTTGAGAGCCCCAAACTTCATTTCACATGCCTCACTGGAAATAACAAAGAATTAGCTGCGGATTGGGAGT
TCGTAGTTGAATTGTATGCCGAGTTTGAGGCGGCGAAAACCTTTCTTGGAAGGCCTAACTTCATTTATAG
CGCTGATGCTTTTAATGGGTCCTTCAAGTTTTTGACTATCCCACCACTGGAATATGACTTAAGTACAACC
AGTGCCTACAAGAGTGTGTCCCTCCTTTTGGGTCAGACTCTTGTTGATGGGACTCATAAGGTGTATAATT
ATAATAATACACTTTTGAGTTATTATCTCGGCATTGGTGGTGTGGTTAAGGGCAAAGTTCACATATGTAG
CCCTTGTACTTATGGCATAGTCCTAAGAGTTGTTAGTGAATGGAACGGGGTCACTAACAACTGGAATCAA
CTGTTTAAATACCCCGGGTGTTATATCGATGAGGATGGGAACTTTGAGATTGAAATACGCTCTCCCTACC
ATCGAACTCCGCTACGCTTATTGGACGCGCAGTCAGCAAGCTCATTTACGAGTACGTTGAATTTCTACGC
GATTTCAGGGCCGATTGCCCCAAGCGGAGAGACTGCCAGGATGCCAGTGGTAGTGCAAATTAATGAAATA
GCATTACCGGACCTTTCAGTACCGTCCTTCCCCAATGATTATTTCCTTTGGGTTGACTTTTCTTCATTCA
CTGTGGATGTGGAGGAGTATGTGATAGGGTCGAGGTTTTTTGATATTTCCTCTACTACTAGCACTGTAGC
CCTTGGAGATAATCCTTTCGCTCACATGATAGCTTGTCATGGACTCCATCATGGAATCTTAGACCTTAAG
TTAATGTGGGATCTGGAGGCCGAATTCGGAAAGAGTTCTGGTGGTGTCACTATCACACATTTGTGTGGTG
ATAAAGCCACTGGCATGGATGGAGCATCTCGTGTTTGTGCTTTACAGAACATGGGGTGTGAAACTGAACT
GTATGTAGGAAATTTCGCTGGTGCCAATCCAAACACAGCACTTTCCTTGTACAGCCGATGGCTTGCTATT
AAGCTAGACAAAGCTAAAAGTATGAAAATGCTTAGGGTTTTGTGCAAGCCTAGGGGGAATTTTGAATTTT
ACGGCAGAACTTGCTTTAAAGTTTGAATTCCCTCCCGCGTCTTGAGAATCTGACGTTAAAAGACTCAATT
TGTATTATATTTATATTTAGCTTGTTTACCGCTTTTGTGTGTTTATTTTCATGCATTTAGTGGCGACAGT
GTGTTGTTTGTCCTTGG

>EU617326.1 Arabis mosaic virus isolate Lv segment RNA1, complete sequence
ATGAAAAATCTCTGTGAGTTCTCATATAAACGTGAATTTACATCTTTTCAAACCAAGAGTTTAAGAAACT
CAAAATTGTTCTTTGCCAATCCGTTAAGAGCGGAAACAAAGCCAAATCGTTAAGAGCGGTACCAAACGAA
GAGTTTAAGAAACTCATTGCTTTACTTTTCTGTATTTTTACGCCGTATTTATTTAGTTTTCATATTGTTT
CGTTAAAGCTTTAGCCACTATGTGGCAAATTTCTGAGGGTTCCCAGTGCTGTTGCACTGGGAAATCCTGG
TCCAATGCCGAGGCCAAAGAGGCCCGGTATGTCTGCGATTGTCTCTTCAATTGCAGACTCGTTAAAGTTG
AGGTAGCGCCTCAACCCCCGAAGAGCAGGATAGCGCCTGCTCAACAGAAGAAGGAGAGGATAGCGCCTCT
TCAAAACTCGAATGGTAGGATAGCGCCTACCACCCCCAAATCCAAAAGGGCTTCTGTGCCCGACGTGCCT
TTGGTAAAACAAAGGTGCGATGTTGTTGTGAGGGTTGGCCCGCCGGCCAACCTAGAGTTGATATACCCTG
CCCTCGTGCGGGAAGAGGTGGCAACCCCACCTACTGAAAAGGTTCTGCAGCCTACCATAAAGGCTGATAT
CGGGGTGCCAGTTTCTATGGCACCAAAATGGATGGTGGCTATCCCTAAGCCACCCGTTAAAACTGCTCCC
GAAGTGGAGAAAACACAGTTCCCAAAAGGAGCTGTGTGCTATAATGGCACCAACTTTTTGGATGCCAAGG
GAAAAGTCGTCCTATCTGAGGGCGCAAAGAGGGTTCTTAAGGGAATCCGCGTTGCTAAGCAGCAACGTCT
TAGGGCTGCACGCAGATCTGCTGCGTGTAAGAAAATCCGCAAGGCCAGGGCTCTGGCTTTGTATGAGCGC
TTGTCTGAAGAGCGCGCCTTCCAGGAGCTGCCTGGAGGGTTTGCTGGTGAAATGCCAGTTGGCTTTTTTA
GCTACGGTAAAACCGTAGCCATTCCCACTGCCACCCCTAAAAAGGTGGTTTCCAAAAGAAAGAGGGCCTC
AAAGCCTTCTACTGTTGCTGTTCCAGTGCAGGATTTTTCCTGCATTGATGCCTTCGACTGGGGGGAGAAA
TCCTTCTCCGTCAAGGAAGTAATTGAGGATGACTGGATCCTCATTGAAAAACCTGTCCTGAAAAGGCAGG
CTGTACATTCTGTGCAGGGGAGGGCAACTGAAGCCCTTACTAGATTTGCCGCCTCAAGCGGCTTTACAGT
TAAAGCCCACCAAAAGGTGGAGGAGTTAGCCTTGTCTGGAGAGGCTGGCCATTTGATCGCAGGGGAATTT
GCGGATCTCTGCTTAAGATCTCTGGTGTACAATGACGCACCTGTGTTGTCCGCCTCTATTGAAGAGCTTG
CCTGTGAGCAAGATTTTAAAGATGCCATTGAGCTCTTCAATATTGAACTTGCTGAATTGCCAACTGATTC
CACTACTTGTGGGCGGTTTAATGATTGGGCCGCTTCTGCCAAAACTATGGCAAAAGGAGTGGGCTCTCTA
GTTGGTGATTTAGCCCGTGCGACTGGGGCCGGTGCACTTATCACTTTTGATAAGTGCCTCGAGTATTTAC
AAGAGAAAGCATTGACACTTTGCCAAAAAGTGTTTAATGCCACCATGGCCCCCTACCTAAGTCACCTTGC
TGAAGCTTCCAATATAATAAAGAAAATTTGGAAGAAACTTGGTGAGTGGATGGAAAGCTTAAAGGGTAAA
GCTGGGTTGGCCTTGGAAGTGCTTGCACACCATGCCATCTTTGCTCTTGGAGCTATTGTTGTGGGAGGAG
TTATTGTCCTCGTTGAGAAGGTGCTAGTAGTCTGCAAAGTTATTCCCTCTTGTGGAATTGTGCTAGGTGC
TTTCTTAACTCTCTTCTTTGCCAGTCTTGGATTGACTGCTCTTGAGTGTACCGCTGATGAGATTTTTAAA
ATGCATCAGTGCTGTAAAGGTGCTATTTATAGCATGTACTCAGTGAAGGAGCCTGTGTGTGAAGGTGAAG
GAGACTCCACAACAAGGGGAGTTTTACAGGGGCTAGACAATGCCATATCTGCCCTGACAAGAGTCGGTCA
AAGCATGATTAGCTTCAAGCTTGGGAGCTTTTCCTACTATGCTAAGATCGCCCAAGGATTTGATCAACTT
GCTCGAGGAAAAAGAGCGATAGGTGAACTTGCTAGTTGGCTCATTGATCTTGTGGGAAGTGTTTATTCTA
AAGTCTCTGGACAGGAAAGCACTTTCTTTGATGAGTTATCTACGATAGTTTGCCTTGACGTTAGATCGTG
GCTACTGAAAAGTAAGCGCGTGAGACTGCAAGTTGAAACAATGGCTATTGGAGATAGAATAACGCTTGAT
ACTATCTCTAAATTGCTGGAAGAAGGTCATAAAATCCTTGTGACTGCTGCTGGTGTGCCCAGGAAAACCT
CTGCAGATTTTACAATGTGCATCAAAGAGGAGGTTTCCAAGTTGGAAGAGGTACATCAAAGAACTGCCTG
CGCCGGTATAAATGAAGGTATGCGCCAGTTTCCATTCTGGGTATACATTTTTGGCACTTCACAGTCTGGG
AAGACTACTATTGCAAATTCTGTCATCATTCCTTCTTTGCTAGAAGAGATGAATCTTCCCAAGACTTCTG
TGTACTCTAGGCCCAAGACAGGGGGTTTCTGGAGTGGATATGCTAGACAGGCGTGTGTTAAAGTTGACGA
CTTTTATGCTATTGAGCAAACGCCTAGTCTAGCTTCTTCTATGATAGATGTGGTGAATTCTGAACCATAT
CCATTGGACATGGCCTATTTGCATGAAAAGGGCATGTCTATGGATTCACCACTTGTTGTGACCACTGCTA
ATACGGTGAAGCCTCCTACCAATGCTGGTATTACTGATGAGGCCTCTTTCTTTAACCGTCGCGCTGCAGT
CATAGAAGTGAGGAGAAAAGACAATACCCACTTTACACCCCGTGCATATGACAATTGCATTGAAGTGAGG
TTTCTGCACAACAAGTGTGCATATGTTGATTCGGAGGGTGTTCCCCAGGGGCCTACTGTCAATACCCCCA
TGGAAGAAGGATGGATTTCTCCCAGTGAAGCTGTCGCTACATTGAAAAATTTGTTGGGAGAACACGTTCT
TGCTGAAGAAGAGAAGCTGATGGACTACAGAGAAAGGATTGGTAATGACCATCCTATCTATAATGCAGCT
CAAGAATTCATAGGTAATATGCATTATCCTGGAGAGTGGATAGATGCTGATCGCAAGAAAACCTATGAAA
TTGAAGATGAAGGGTTTTCTTTCCTTGCTGTCGATGGAAAGATGTATAAGTACAATGTACTCGGGAAATT
AAACCCTTGTGCCGTGCCTCCAACACATCCCAATGTTATTCCCTGGTTAGAGGAGAGAACATTAGACAAG
GTACATTGGGATGTGCATAAACATATAGCCACTGGTCCCAGGAATGCTCTCGTGGCCTGCTTTCTGCAGG
GTCTCGTACAGGATCAGAGCTATGTTCAGAGTGTGGAGATTATGGGCAAAGACAGCTCGCCGGAACAGCA
AGCCTTTTTCAAACGATTGAGCCTATCTGAGAGGATTTATCTCAGATTGTGCCAGATTCGGATTGATAAG
GTCAAGAAAGAGCAATTGAGTGGGCCTTCAAGAGGAACCTTAGATGTCCTGCGAGACTGTATGGCCAAGA
GTAAAGCTAAGCTTGCTGAGAATTATTCTCTTTTACTTACTCTAGTTGCAGTTCTGGTACTAATTGCCAC
GGCCTACTCGTTGATCTCCACACTAGTTGGTCTAGCCGGGTGTACAAGTTTTGCTGGAGGTATGGTAGCG
ATGAATCAAGTTTCAAATGCTTCTATGCCATGTTCAGAACCCCGGTTGGAGGAAAGATACTCTGCTAGAA
ATCGTTTTGTGTCGCGGATTTCTAGGGTTAGAGGAGACGGCCCGGCCAAGGGCCAGGGAGAACATGAGGA
ATTAGTTACTGAGCTCTATTATTATTTTGATGGAGTGAAGAGATTGATTTCTTGTTGTTGGTTTAAAGGG
CGCTCCCTTCTAATGACAAGACACCAAGCGTTGGCCATTCCTGTCGGAAATGAAGTGCAAGTTATCTATG
CTGATGGCACTGATAGGAAACTCATATGGCCAGGGAAACAAGAAGATGGATCATGCAAAGGGTACATTGA
ATTCCCTGAAAATGAACTTGTAGTGTTTGAGCACGCTCGTCTTTTGACGATGCCCATCAAATATGAGAAG
TACTTTGTTGATGATCCTGATCGCCAAATCTCTCCCAATGTTGCGGTGAAATGCTGCGTAGCTCGACTTG
AGGAGGGGCTCCCCCAGTTCCATTTTTGGAATAAGTATGCCACCGCTAGGAGTGACGTGCATACTGTTGT
TGATGAAGGGGGGAGTGCAGTGTACCAGAACAAGATCAGAAGGCATATTATATATGCCCATGAAGCAAAA
AGAAATGATTGCGGGGCTATTGCTGTTGCTGAAATACAGCGTACCCCTAAAGTTATTGCAATGTTGGTCT
CTGGTTCTGGGAATGTGACCTATTCTTCTGTGATACCAAATTACAGTTCATCCTTTGTTAGGGGTGATGT
GCCTTACGTGCCAGAAGATGGGATTAAAACTAATGGGTATAGGAAAGTTGGGTATTTAATGCGAAAAGAT
GCCCCGCATGTTCCAAGCAAGACGGCATTTATGAAAGTGCCGGACGAAATATGCTTTCCTTATCCAAATC
CGAAGCAGCCTGCCATCCTAAGCGCCGAAGATGATCGACTAAAGGGTACTGTCCATGAAGGGTATACCCC
GATACGGGATGGCATGAAGAAGTTTGCTGAACCAATGCACCTACTTGATGAGAAATTACTTGATGAAGTG
GCGGGTGACATGGTTCAAACGTGGTTCGACGTTGGGGAATTTTTAGAAGACGTGCCTCTAAACACTGCTA
TTAACGGTGATGTTGATGAGGAATATTTTGACCCCATGGCCATGGATACATCTGAAGGATATCCTGAAGT
CCTTCAGCGAAAAGCGGGAGAGAAGGGTAAAGCCCGATTCTTTGTTGGGGAACCCGGAGCACGTGAATTT
GTGCCCGGGTGTGGACCTGAAAGAGCTTATTTGAGTCTAGAAGAGGAATGCAAAGTGCGTGTCCCTTCTC
TTATAAGTATTGAAACCCCAAAAGATGAAAGGCTTAAGAGATCTAAGATTGAAACTCCTGGTACTAGGTT
GTTTTCTGTTTTACCTTTGGCATACAACCTACTATTGAGAGTAAAATTTTTGTCTTTCTCTCGTTTGTTA
ATGAAGAAGAGAAGCCACCTACCCTGCCAAGTAGGCATCAACCCGTATAGTCGCGAGTGGACTGATCTGT
ACCATCGTCTGGCAGAACAGTCAGACATTGGATACAATTGCGACTATAAGGGATTTGATGGTCTAATCAC
AGAGCAAATTTTGGCCGTTGTTGCAACAATGATAAATACAGGGTATCGCAACCCCGTTAGTAATCAGCAA
CGATCCAATCTTTTGTTAGCTATATGTGGTCGACTCTCAATTTGTGGAAACCAGGTTTATGAAACGGAAG
CTGGTATTCCTTCAGGATGTGCATTAACAGTTGTTATAAACTCTATATTCAATGAACTGTTAATGCGTTA
CTGTTTCAAGAAGATTGTTCCTCCAGTCTACCGGGAATGCTTTGATAGATGTGTTGTGTTAATCACCTAT
GGTGATGACAATGTTTTTACTGTCTCACAGTCTATCATGGAAAGCTTCACCGGAGATGCGCTTAAAGCCG
AGATGGCTAATGTAGGAGTTACAATTACTGATGGTAAAGACAAAAGTCTTGCCACAATTCCAGCGCGCCC
ACTACTGGAATTGGAATTTTTGAAGCGTGGGATCAAGAAGGGAAATGGAGGCATGATTTATGCTCCCCTT
GAAAAACTGTCCATCATGAGCTCACTTGTGTACATTCGTAGTGATGGATCAGATATGCTGCAGAAGCTTG
TCGACAATGTAAATACTGCTTTAGTCGAGTTGTTTTTGCACCAGGATAAGGAGTATTTTGACAGTGTCCG
CAATTTCTACCTTGAGAAGCTTCCCCCAGGATCTTATAAAGAATTGACAACATGGTATCAGGCTCAAACC
TTTCATGAATGTCAACTTAGCGGGGAAAGTAATTGGAAACCCCAGGGACTAATAGAGATTAGTCATGGTG
TTGGTTTTGCCAGTTTTGTTCAACAAGATGGAACGGAGTTGGAACGCCATGACATTTGTCCTGGGTTGGC
TATATCTGGAGCTAGATATATTGCCAAGAAAGAAGAGATACTGATGTCTCTTAGCTCCCTTTTGCCAGGT
GATGTCAATGCGCACAAACTTGAATTAAAATGTGGTGATGGTATTGGCCGTCTCCCTTCCAAAGCTAGTG
TGTTGGCCCAGAGGAATCCTGGAATTGTAATGCGGTTGTGTAAGCAAGCCCTTGAAGAGAAAAAAACCCT
CGTCATTCGTGATGAGAGACCTTACATTGGAGGATGGGCTATGGCTTGCATTTGTGGAGAGAGTTTTGGC
TTTTCCATCAGGAGCACCCTGGCATTATATGCCAATCTGTTAGGTCCTGATCGGAAAAATGGATTGGCTG
GTTATTTTTCGAATTTTGAAAGTCCAGTCCATGTGAAGAAAGTTCATGCCATTACTAATGGAGAGGAAGG
AGCCACTGAGTTGAAAGAGGTTTTCACCTTGTGTGAACCAAAGATTGTTAGGGCTTCTTCTTGTGAAACG
AGAACGGAAATGTTGGCTCACCCATCTGAGGCATTTCCCAGTGTGGTTCTGATTGGGGGAATTAGCTACC
CTAAGGAAGGTGGGGAACCTGGAGCTTTATACTCCCACACTGATGTTACTATGTCCAAGAAGAATAAGGG
CGTGTACGTCAGTGAGGCCATTTTGAAGTGTTGTCTGAGATGTCCTGGTGTCGCCACCAAGACGGTTCTC
CAGACTACTGAAATTGGGAGTAGTCTTTCTAAAGCTCATTTGAAGAGTTTGCGCCGATTACAAACGCACC
AGTGTGTGCGTAGGTAGCTCTTCACCAAGAATGGTACTGGGATAACCATCAATAAATAACCCAGTTTTCG
TACTGCTCATGCTCTTGTGGGTACGTCATATTTAGAGCAATTTGTGTTATATTTATATTTAGCTTGTTTA
CTGCTTTTGTGTGTTTAATTTCATGCATTTAGTGGCGACAGTGTGTTGTTTGTCCTTTGGACGCACTTGC
CTTGTTGGACGCAAAAAGATTTTACTTTTCTTTTTACTGCTTTTGTATTTTTTC

>EU617327.1 Arabis mosaic virus isolate Lv segment RNA2, complete sequence
ATGAAAAATTTCTGTGAGTTCTCATATAAACGTGAATTTACATCTTTTCAAACCAGGAGTTTAAGAAACT
CAAAATTGTTCTTTGCCAATCCGTTAAGAGCGGAAACAAAGCCAAACCGTTAAGAGCGGTACCAAAGCGA
AGAGTTTAAGAAACTCATCATTGCCTTCTTTTTCTTTCTTACTTACGTGTTTTATTTATTTAGCGTTTGT
TTTGTTTGTTTTATAGGAGGAGCGTTTTGTTTCTCTTTCTTTTCTGCCCTTATGGGCAAATTTTATTTTA
GTAACAGGCGTCTTGCCTGTTACGCACAGGCTACGAACCGCCACCTGGGTGGTTCTTTTGAACAATGGCT
CCAGTGCATGGAGGACTCAGCCTTTAAGGCTGAGGTTAAAGCCCGCGTCCAATCGGAGCGAGAGGAAATC
CGTGTTAAGCGGCTTTTTTCCTATCCAGTTGGCAGAGGGCCTGCTGAGGACCCCCGTGGGGTCAACTGGG
CATACATATGCCTGGGGACTACTGCCCATTGGGCTGGTGTTCCCGGGGATATGGTGTCTATTCCCAAGCC
TCCTGTGGCTCCCAAGGTGGTGGTGCCACCTGTGAAGGTTATTCCTTCACCGCCCCCTGTGCCAAGGCCT
CATTTTAGGCCAATTGGGGCGTTTGCACCAACCCGGTCCGGGTTTATACGGGCCACTGTGGAAAGGCTCA
CCCGGGAACGGGAAGAGTCAAGAGCTGCGGCACTCTTTACCGAATTGCCATTGGAGTACCCTCAAGGTGC
TCCCTTGGTGGTCCCTTGTGGCTTTGCTGCCATGAGATGGACTTATCATACCACCTGGAGGCGGTGGTAT
GACGCCAGTGATGAGCGTGCTTTACGCGTTCATCCTGGTGGCCCTGCCTTACCTCCACCCCCTCCCCCTC
CCCCAATCCAAAAACCACCCTCTTTTGAGGAGAGGTTGCAGGCTGTCCTCCAAAGGCAGTCCTGTGCTAG
GGCTTTTGCCCTGGAAACCTCGCTGGGCCTTAATATGGCCTGGGTGGGCACGGCTACCATCCCCAGCATT
TCTGTGTGCTGTGCTGATGGTAGGACTACTGGTGGGCAAACGATTGCCCAGGAAGCTGATCCTATTAACC
ATAGGGTTGCTTCTAACACAGCCCCCGGTAGGGCACAATGGATCTCGGAGCGCCGCAGTGCTCTGAGACG
GAGGGAACAGGCTAACAGCCTGCAGGGTCTTGCTGCTCAGACTGACATGACATTTGAGCAGGCCAGGAAT
GCGTATCTTGGTGCTGCTGATATGATAGAGCAAGGCCTACCGTTACTACCTCCCTTGAGGAATGCTTATG
CACCTCGTGGTCTATGGAGGGGACCTTCCACCAGAGCCAATTATACTCTTGATTTCAGGCTTAACGGAAT
CCCCACCGGACAAAATACTTTAGAAATATTGTATAATCCGGTGTCGGACGAGGAAATGGATGACTACCGT
GACAGGGGTATGTCAGCAGTCGTGATTGATGCGCTGGAAATTGCTATCAATCCTTTTGGAATGCCAGGCA
ATCCGACTGATCTTACTGTTGTAGCAACGTATGGGCACGAACGTAACATGGAACGTGCCTTTATTGGTTC
TTCGTCTACCTTTCTTGGAAATGGTTTGGCGAGAGCTATCTTCTTTCCTGGTTTACAATATAGCCAGGAA
GAACCTAGGCGCGAATCTATTATTCGCCTGTATGTTGCTTCTACCAACGCCACTGTTGATGCTGATTCTA
TTCTTGCGGCCATTAGTGTGGGCACTCTACGCCAACACATTGGTTCGCTACACAACAGAACAGTGGCGAG
TTCTGTACACGCTGCTCAAGTGCAGGGCACAACCTTGAGAGCTACTATGATGGGTAATGCTGTTGTAGTT
TCTCCCGAGGGAAGTCTCGTTACTGGAACCCCTGAAGCTAATGTCCAAATCGGAGGAGTTTCGAGTATGC
GTATGGTTGGTCCCCTGGCATGGGAAAATGTTGATGAACCAGGGCAGACCTTTACTATAAGAAACCGCTC
CCGGCCTATGCGAGTAAACCGGAATGCTGATGTTGGAGTTGCTCTTCCTAGAATGAGTACTACAACGCGG
GGTCTTGCTGGTAGAGGTTCTGTCCAGGTACCTAAGGATTGCCAGGCGGGAAAATACTTGAAAACCCTTG
ACCTAAGAGACATGGTCAGTGGGTTTTCGGGTATACAGTATGAGAAGTGGATCACTGCTGGACTTGTTAT
GCCTGATTTTAAAGTGGTGATTCGCTATCCAGCCAATGCCTTTACAGGTATTACGTGGGTTATGAGCTTT
GATGCCTATAACCGGATTACTAGCAGCATTTCTACTACTGCTAGTCCTGCGTATACTCTGTCGGTCCCTC
ATTGGCTGCTGCATCATAAGAATGGGACGACCTCATGTGATATTGATTATGGGGAACTTTGTGGTCACGC
CATGTGGTTTAGTGCCACTACTTTTGAAAGCCCCAAACTTCATTTCACATGCCTCACTGGAAATAACAAG
GAGCTTGCTGCAGATTGGGAGTTTGTAGTTGAGCTATATGCCGAGTTTGAGGCGGCAAAAACTTTTCTTG
GAAGGCCCAACTTCATTTATAGCGCTGATGCTTTTAATGGATCTTTCAAGTTTCTGACAATCCCACCACT
GGAATATGACCTGAGTACTACCAGTGCCTACAAGAGTGTGTCCCTGTTATTGGGCCAGACTCTTGTTGAT
GGGACTCACAAGGTGTATAATTATAATAATACTCTTCTGAGTTATTATCTTGGCATTGGTGGCGTGGTCA
AGGGCAAAGTGCATATATGTAGCCCTTGTACTTATGGCATAGTCCTAAGAGTTGTTAGTGAATGGAACGG
GGTCACTAACAACTGGAATCAACTTTTCAAATACCCCGGGTGTTACATCGATGAGGATGGGAATTTTGAA
ATTGAAATTCGTTCCCCATATCATCGAACTCCACTGCGCTTATTGGATGCACAGGCAGCGAGCTCTTTTA
CGAGTACGCTGAATTTCTATGCAATCTCAGGGCCAATTGCCCCAAGTGGAGAAACTGCTAAGATGCCAGT
GGTCGTGCAAATCAATGAAATTGCGCTTCCTGATCTTTCAGTCCCATCCTTCCCTAATGATTATTTCCTA
TGGGTTGACTTTTCAGCGTTCACCGTGGACACTGAGGAGTATGTGATAGGGTCGAGGTTTTTTGATATTT
CCTCAACTACTAGCACTGTAGCCCTTGGAGATAATCCTTTTGCCCACATGATAGCTTGTCATGGATTACA
TCATGGAATCCTTGATCTTAAGTTAATGTGGGATTTGGAGGGTGAGTTTGGTAAGAGCTCTGGTGGTGTT
ACTATCACACATTTGTGTGGTGATAAAGCCACTGGCATGGATGGAGCTTCCCGTGTGTGTGCTCTACAAA
ACATGGGTTGTGAAACTGAGCTGTATGTAGGGAATTTCGCTGGTGCTAATCCTAACACTGCGTTAAACCT
GTACAGCCGATGGCTTGCTATCAAGCTGGATAAGGCTAAGAGTATGAAAATGCTCCGAGTTTTGTGCAAG
CCAAGAGGGAACTTTGAATTCTATGGTAGAACATGTTTTAAGGTTTAATTCCCTCCAATAGTCTTGGGAA
TCTGACTATAAAAGACCCACTTGTGTTATTTTTATATTTAGCTTGTTTACTGCTTTTGTGTGTTTAATTT
CATGCATTTAGTGGCGACAGTGTGTTGTTTGTCCTTTGGACGCACTTGCCTTGTTGGACGCAAAAAGATT
TTACTTTTCTTTTTACTGCTTTTGTAAATTAC

>EU741688.1 Arabis mosaic virus RNA-dependent RNA polymerase mRNA, partial cds
CTTCTGAGGGGTATCCTGAAGTCCTTCAGAGAAAAGCTGGAGAAAAAGGCAAAGCCCGATTCTTTGTAGG
GGAGCCTGGAGCACGGGAATTTGTGCCTGGGTGTGGTCCTGAAAAAGCTTATCTGAGTCTAGAAGAGGAA
TGCAAAACGCGTGTCCCTTCTCTTATAAGCATTGAAACCCCAAAAGATGAAAGGCTCAAGAGGTCCAAAA
TTGAAACTCCAGGTACGAGGTTGTTTTCTGTGCTACCTTTAGCATACAATCTTTTACTTAGAGTAAAATT
TTTGTCTTTCTCCCGCTTGTTGATGAAGAAGAGAAGCCACTTGCCCTGCCAGGTGGGCATC

>GQ369526.1 Arabis mosaic virus isolate ba segment RNA1-I, complete sequence
ATGAAAAATTTTTGTGAGTTCTATATTAAAGGCGATCCCCTTTAATCTCATAAGCAAGAGTTTAAGAAAC
TCAAATTTTCATAGTCAATCCGTTAAGAGCGGAAACAAAGCCAAACCGTTAAGAGCGGTACTAAAAGAAG
AGTTTAAGAAACTCATTGCTTTATTTTTCATTTCATTTACGCTGTATTTGTTTAGTTTTTGTTTTGTTTA
ATTAAAGCTTTCGCCACGATGTGGCAAATTTCTGAAGGCTCCCAGTGCTGTTGCACTGGGAAGTCCTGGT
CTAATGCCGAGGCCAAAGAGGCTCGGTATGTCTGCGATTGTTTATACAATTGCAGGCTTGTCAAAGTTGA
GGTAGCGCCTCAGCCTCCGAAGAGTAGGATAGCGCCTGCTCAACAAAAGAAGGAGAGGATAGCGCCTCTT
CAAAACTCGAATGGTAGGATGGCGCCTACCACCCCCAAATTCAAAAGGGCTTCCGTGCCCGACGCACCTT
TGGTTAAACAGAGGTGTGATGTTGTTGTGAGGGTTGGCCCGCCGGCTAACCTAGAGTTGGTATACCCTGC
CTTAGTGCAGGAAGAGGTGGCAACCCCACCTACTGAAAAGGTCCTGCAGCCTACCACAAAGGCTGATGTT
AGGGTGCCAGTTTGCTGTGCGCCTAAATGGATGGTGGCTATCCCCAAGCCACCGGTTAAAACTGCTCCCA
GAGTGGAGCAAACACAGTTCCCTAAGGGAGCTGTGTGTTATAACGGCACCAACTTTTTGGATGCCGCGGG
GAAAGTCGTCCTATCTGAGGGCGCAAAGAGGATTCTCAAGGGAATCCGCGTTGCTAAGCAGCAACGTCAA
AGGGCTGCACGTAGATCTGCTGCGTGCAAGAAAGTTCGCAAGGCCAGGGCTCTGGCTTTGTATAAGCGCT
TGTCTGAAGAGCGCACCTTTCAGGAGCTGCCTGGAGGATTTGCGGGTGAAATTCCTGCTGGTTTCTTTAG
CTACGGTAAAACCGTAGCTTCTCCCATTGCCACCCCTAAAAAGGTGGTTACCAAAAGAAAGAGGGTGTCA
AAGCCCTCTACTATTGCTGTTCCAGTGCAGGACTTTTCCTGCATTGATGCCTTCGATTGGGGGGAGAAAT
CCTTCCCAAATGAGGAAGCCATCGAGGACGATTGGGTCCTTGTGGAAAAACCTGTTTTGAAAAGGCAGGC
TGCACACTCTGTGCAGGGGAGGGCGACTGAAGCCCTTACAAGATTTGCCGCTTCAAGCGGCTTTACAACA
AAAGCCCACCAAAAGGTGGAAGAGCTAGCCTCATCTGGAGAGGCTGGCCACTTGTTAGCAGGAGAGTTCG
CAGAGCTCTGTCTGAGATCCCTGGTGTATAATGATGCACCCATTTTATCTGCCTCTATTGAAGTGCTTGC
TTGTGAGCAAGATTTTAAAGATGCCATAGAGCTCTTCAATATTGAACTGGCTGAAATACCAACTGATTCC
ACCACGTGTGGACGGTTTAATGAATGGGCTTCTTCTGTCAAGACTATGGCAAAAGGAGTTGGTTCCTTAG
TTGGTGATTTTGCCCGAGGAGCTGGGACCCTAACGCTCATAACCTTTGATAAGGCTATTGAGTATTTACA
GGAGAAGGCGCTGACACTTTGCCAAAAAGTGTTCAATGCTACCATGGTCCCTTATTTGAGTCACCTCGCT
GAAGCTTCTGATATTATAAAGAAAATTTGGAAGAAGCTTAGTGAGTGGATGGAAAGCTTAAAGGGCAAGG
CTGGATTGGCTTTGGAAGTGCTCGCACACCATGCCATCTTTGCTCTCGGAGCTATTGTCGTTGGAGGAGT
TGTAGTCCTCGTTGAAAAAGTACTTGTAGCTTGTAAAGTTATTCCCACTTGTGGAATTGTGCTAGGTGCT
TTTTTAACTCTTTTCTTTGCCAGTCTGGGATTGACGGCTCTAGAGTGCACTGCTGATGAAATTTTTAAAA
TGCACCAATGCTGCAAAGGTGCTATCTACAGCATGTACTCAGTTAAAGAGCCTGTGTGTGAAGGCGAAGG
AGACTCCACGACAAAAGGAGTTTTACAGGGGCTAGATAATGCTATATCTGCCCTGACTAGAGTTGGGCAA
AGTATGATTAGCTTCAAATTGGGAAGCTTCTCGTACTATGCCAAGATTGCCCAAGGATTTGATCAACTTG
CTCGTGGAAAGAGAGCAATAGGCGAACTTACTAGCTGGCTCATTGATCTTGTTGGAAGTGTTTACTCTAA
AGTCTCTGGACAGGAGAGCACTTTCTTTGATGAGTTATCTACTATAGTTTGTCTTGACGTCAGATCGTGG
CTGTTGAAAAGCAAGCGCGTGAGACTGCAAGTTGAAACTATGGCCATTGGAGATAGAATAACGCTTGATA
CTATTTCCAAATTGCTTGAAGAAGGCCATAAAATCCTTGTCACTGCTGCTGGTGTGCCTAGGAAAACCTC
CGCTGATTTTACAATGTGCATTAAAGAGGAGGTTTCCAAGCTGGAAGAGGTCCACCAAAGAACTGCCTGC
GCCGGCATAAATGAAGGTATGCGCCAGTTTCCATTCTGGGTATACATTTTTGGCGCCTCACAGTCTGGGA
AGACTACCATTGCTAATTCTGTCATTATTCCTTCTTTATTAGAAGAGATGAATCTTCCCAAGACTTCTGT
GTACTCCAGACCCAAGACAGGGGGTTTCTGGAGCGGATATGCTAGGCAGGCGTGTGTTAAAGTCGATGAT
TTCTATGCTATTGAGCAAACGCCCAGTCTAGCTTCTTCCATGATAGATGTGGTGAATTCTGAACCATACC
CACTGGATATGGCCTATCTGCATGAAAAAGGCATGTCCATGGATTCACCACTTGTCGTGACGACTGCAAA
TACTGTGAAGCCCCCTACTAATGCTGGTATTACTGATGAAGCTTCTTTCTTTAATCGTCGCGCTGCTGTC
ATAGAAGTGAGAAGAAAGGACAATACCCACTTTACACCCCGTGCATATGACAATTGCATTGAAGTGAGGT
TTTTGCACAACAAGTGTGCTTATGTCGATTCTGGGGGTGTCCCCCAAGGGCCTGCCGTTAACACGCCCAT
GGAAGAAGGATGGGTTTCTCCCAGTGAAGCTGTTGCTACACTGAAAAATCTTTTGGGAGAACACGTCCTT
GCTGAAGAAGAAAAGCTGCTGGACTATCGTGAGAGGATTGGTAATGACCATCCTATTTACAACGCAGCTC
AGGAATTCATAGGTAACATGCACTATCCTGGACAGTGGTTAACCACTGAACAAAAGAATACCTATGGAAT
CAATGAAGAAGGGTTCTCTTTCCTTGCTGTTGACGGAAAGATGTACAAGTACAATGTACTTGGAAAGCTG
AACCCCTGTGAGACCACTCCACCACATCCCAATGTGATTCCTTGGCTGGAGGAAAAAACATTGACTGTAG
TGCATTGGGATGTGCACAAACACATAGCTACTGGTCCGCGTAATGCCCTAGTGTCCTGCTTCTTGCAAGG
CCTAGTCCAAGACCAGAGCCGTGTCCAGAGTGTTGAGCTAATGGGAAAAGATAGCTCACCAGAACAGCAA
GCGTTTTTCAAAAGACTGAGCCTTTCTGAGAGAATTTATCTCAGATTGTGCCAGATTAGGATCGATGCTG
TTAAAAAGGAACAATTGGGTGGGCCATCTAGAGGAACTCTAGATGTCTTGAGAGACTGCATGGCCAAAAG
CAAAGCTAAGTTGTGTGAGAACTATTCTCTCCTTCTTACTTTGGTTGCAGTTTTAGTGCTGATTGCTACA
GCCTACTCTTTGATTTCTACTCTGGTTGGACTAGCCGGGTGTACAAGCTTTGCTGGAGGAATAGTTGCTA
TGAAGCAAGTTTCAAATGCTTCTATTCCATGTTCAGAACCCCGGTTAGAGGAAAGATACTCAGCTAGGAA
CCGTTTTGTGTCGCGGATTTCTAGAGCTAGAGGTGATGGCCCAGCTAAGGGCCAGGGAGAACACGAGGAA
TTGGTCACTGAACTCTATTATTATTTTGATGGAGTGAAGAGATTAATTTCCTGTTGCTGGTTTAAAGGGC
GCTCCCTACTGATGACGAGACACCAGGCGTTGGCCATTCCTATCGGAAATGAAGTGCAGGTTATCTATGC
TGACGGCACCGATAGGAAACTTGTATGGCCAGGAAAACAAGAAGACGGTTCTTGCAAGGGATACATCGAA
TTTCCTGAAAATGAACTTGTCGTATTTGAGCATGCTAGGCTTTTGACTATGCCTGTCAAATATGAAAAGT
ATTTTGTGGATGATCCCGACCGTCAAATCTCTCCCAATGTTGCTGTTAAATGCTGCGTAGCACGACTTGA
GGAGGGGCTTCCCCAATTCCATTTTTGGAATAAGTATGCTTCTGCAAGGAGTGACGTGCATACTGTTGTT
GATGAAGGGGGGAGTGCAGTGTATCAGAACAAGATCAGGAGGCATATTATATATGCCCATGAGGCCAAAC
GAAATGACTGCGGGGCTATTGCTGTAGCTGAAATACAGCGGGTTCCCAAGGTTATTGCTATGCTTGTGTC
TGGTGCCGGAAATGTATCCTATTCTTCTGTGATTCCAAATTATAGTTCCTCCTTTGTTAGGGGGGACGTG
CCTTATGTGCCAGAAGATGGGATAAAGACTAATGGGTATAGGAAAGTAGGGTATCTGATGCGAAAAGATG
CCCCACATGTTCCAAGCAAAACGGCATTTATGAAAGTGCCTGATGAAATTTGCTTTCCATACCCTAATCC
AAAGCAGCCAGCCATCCTGAGCGCAGAAGATGAAAGATTAAAGGGTACTGTCCATGAAGGATATACCCCG
ATTCGGGATGGTATGAAAAAATTTGCTGAACCAATGCACCTGCTGGATGAGAAATTGTTAGATGAAGTAG
CAGGTGATATGGTTCACACATGGTTTGACGTAGGGGAATTTCTTGAAGATGTCCCTCTAAATATTGCCAT
TAATGGTGATGTGGATGAGGAGTATTTCGACCCTATGGCCATGGACACATCTGAAGGATATCCAGAAGTC
CTTCAGAGGAAAGCAGGGGAGAAAGGGAAAGCCCGTTTCTTTGTTGGGGAACCTGGTGCACGAGAGTTTG
TGCCTGGGTGTGGACCTGAAAGAGCTTATTTGAGTCTAGAAGAGGAATGCAAAACGCGTGTCCCTTCTCT
TATAAGTATTGAAACCCCAAAAGATGAGAGGCTTAAAAGGTCTAAAATTGAAACTCCAGGTACGAGGTTG
TTTTCCGTGCTGCCTTTGGCATACAATCTTTTGCTTAGAGTCAAATTTTTATCTTTTTCCCGCCTGTTAA
TGAAGAAGAGAAGCCACTTGCCTTGTCAGGTAGGCATCAACCCTTATAGTCGCGAATGGACTGATTTGTA
CCACCGTTTGGCAGAAATGTCGGATGTTGGTTACAATTGTGACTACAAGGGGTTTGATGGTCTAATTACT
GAGCAAATTTTGGCCGTTGTTGCGACAATGATAAATGCGGGGTATCAAAACCCTGTTGCTAATCAACAAC
GTTCCAATCTTTTGCTAGCTATAAGTGGCCGGCTCTCTATTTGTGGAAACCAGGTTTATGAAACAGAAGC
CGGTATTCCTTCTGGATGTGCACTAACAGTGGTCATAAATTCTATATTTAATGAACTGTTAATGCGCTAC
TGTTTCAAGAAGATTGTCCCTCCTGTCTACCGGGAATGCTTTGATAGATGCGTCGTTTTGATCACCTATG
GTGATGATAATGTTTTCACCGTATCGCAATCAATCATGGAAAGCTTCACTGGAGATGCTCTTAAAGCCGA
GATGGCTAATCTAGGAGTGACAATTACTGATGGCAAAGATAAGAGTCTTGCCACGATTCCAGCACGCCCT
CTGCTGGAGTTGGAATTTTTGAAAAGAGGGTTCAAGAGAGGGAATGGAGGCATGATTTATGCTCCCCTGG
AAAAACTGTCCATCATGAGTTCACTTGTGTATATACGTAGTGATGGGTCAGATATGTTGCAGAAATTAGT
CGACAATGTAAATAGTGCTTTAGTCGAGTTGTTTTTGCACCAGGACAGGGAGTATTCAGAGAGTGTCCGA
AATTTCTACCTTGAGAAGCTTCCCCCAGGGTCTTATAAAGAATTGACAACATGGTATCAGGCTCAGACCT
TCCATGAATGTCAACTTAGTGGGGAGAGCAACTGGAAACCCCAGGGATTAATTGAAATAAGCCATGGTGC
TGGTTTTGCCAGTTTCGTCCAACAGGATGGAACTGAGTTGGAGCGCCATGACATTTGTCCTGGGTTGGCT
ATATCTGGAGCTAGGTATATTGCCAAGAAAGAAGAGATACTGATGTCTCTTAGCTCCCTTTTGCCAGGTG
ATGTCAACGCTACTAAGCTTGAACTCAAATGTGGAGATGGTATAGGCCGTCTTCCCTCTAAAGCTAGTGT
GTTGGCACAACGGAAGCCTGGTATCGTGATGAGGTTATGCAAGCAGGCCCTCGATGAGAAAAAGACTCTT
GTCATTCGTGATGAGAGACCTTATATTGGAGGGTGGGCTATGGCTTGCATTTGTGGAGAGAGTTTTGGCT
TTTCCATTAGGGATACCCTGGCACTTTATGCCAACTTGTTAGGTCCCGAGCGGAAAAATGGATTGGCTGG
ATATTTTTCAAACTTTGAAAGTCCAGTCCATGTGAAGAAAGTTCACGCCATTACTAATGGAGAAGAAGGA
GCTGCTATGCTGAAGGAGGTGTTCACTTTTTGTGAGCCCAAGATATATGCAGCTACTTCTTGTGACACGA
GGAGGGAAATGTTGACTCATCCACCTGAGTCCTTTCCTAATATTGTTTTAATTGGGGGAGTCAGTTTCCC
AAAAGAAGGTGGAGAACCCGGAGCTTTGTACTCCCACACTGATATCACTATGTCCAAAAAGACTAAGGGC
GTTTATGTCAGTGAGGCCATATTAAAGTGTTGTCTGAGGTGTCCTGGTGTTAGTACCAAGACAGTCCTTC
AGACTTCCACTGTTGGGAGTAACTTATCTAAAGCTCATTTGAAAAGCCTGCGCCAATTACAAACGCATCA
GTGTGTGCGTAGGTAGCTCTTCATCTAACCAGGCAAGCCGGCAGACTACGTGTGCTGCTACCATGGAACT
ACATGGTCTAGAATGGTACTGGGATAACCATCAATAAATAACCCAGTTTTCGCGCTGCTCATGCTCTTGT
GGGCGCGTCATATTTAGAGCAACTTGTATTATATTTATATTTAGCTTGTTTACTGCTTTTGTGTGTTTAA
TTTCATGCTTATAGTGGCGACAGTGTGTTGTTTGTCCTTTGGACACACTTGCCTTGTTGGACGCAAAAAG
ATTTTATTTTCTTTTTACTGCTTTTGTAAATTTC

>GQ369527.1 Arabis mosaic virus isolate ba segment RNA1-II, complete sequence
ATGAAAAAATTTCTGTGAGTTCTATATTAAAGGCGATCCCCTTTAATCTCATAATCAAGAGTTTAAGAAA
CTCAAATTTTCATAGTCAATCCGTTAAGAGCGGAAACAAAGCCAAACCGTTAAGAGCGGTACTAAAAGAA
GAGTTTAAGAAACTCATTGCTTTATTTTTCATTTCATTTACGCTGTATTTGTTTAGTTTTTGTTTTGTTT
AATTAAAGCTTTCGCCACGATGTGGCAAATTTCTGAAGGCTCCCAGTGCTGTTGCACTGGGAAGTCCTGG
TCTAATGCCGAGGCCAAAGAGGCTCGGTATGTCTGCGATTGTTTATACAATTGCAGGCTTGTCAAAGTTG
AGGTAGCGCCTCAGCCTCCGAAGAGTAGGATAGCGCCTGCTCAACAAAAGAAGGAGAGGATAGCGCCTCT
TCAAAACTCGAATGGTAGGATGGCGCCTACCACCCCCAAATCCAAAAGGGCTTCCGTGCCCGACGCACCT
TTGGTTAAACAGAGGTGTGATGTTGTTGTGAGGGTTGGCCCGCCGGCTAACCTAGAGTTGGTATACCCTG
CCTTAGTGCAGGAAGAGGTGGCAACCCCACCTACTGAAAAGGTCCTGCAGCCTACCACAAAGGCTGATGT
TAGGGTGCCAGTTTGCTGTGCGCCTAAATGGATGGTGGCTATCCCCAAGCCACCGGTTAAAACTGCTCCC
AGAGTGGAGCAAACACAGTTCCCTAAGGGAGCTGTGTGTTATAACGGCACCAACTTTTTGGATGCCGCGG
GGAAAGTCGTCCTATCTGAGGGCGCAAAGAGGATTCTCAAGGGAATCCGCGTTGCTAAGCAGCAACGTCA
AAGGGCTGCACGTAGATCTGCTGCGTGCAAGAAAGTTCGCAAGGCCAGGGCTCTGGCTTTGTATAAGCGC
TTGTCTGAAGAGCGCACCTTTCAGGAGCTGCCTGGAGGATTTGCGGGTGAAATTCCTGCTGGTTTCTTTA
GCTACGGTAAAACCGTAGCTTCTCCCATTGCCACCCCTAAAAAGGTGGTTTCCAAAAGAAAGAGGGTGTC
AAAGCCCTCTACTATTGCTGTTCCAGTGCAGGACTTTTCCTGCATTGATGCCTTCGATTGGGGGGAGAAA
TCCTTCCCAAATGAGGAAGCCATCGAGGACGATTGGGTCCTTGTGGAAAAACCTGTTTTGAAAAGGCAGG
CTGCACACTCTGTGCAGGGGAGGGCGACTGAAGCCCTTACAAGATTTGCCGCTTCAAGCGGCTTTACAAC
AAAAGCCCACCAAAAGGTGGAGGAGCTAGCTGCCTCTGGCGCAGCTGGCCACTTGATTGCAGGAGAGTTT
GCAGAGCTCTGCCTGAGATCTTTGGTGTACAATGATGCACCTACCTTATCTGCCTCTATTGAAGAGCTTG
CTTGTGAGCAAGATTTTAAAGATGCTATTGAGCTCTTCAATATTGAACTTGCTGAGTTGCCAACTGATTC
CACCACCTGTGGACGGTTTAATGACTGGGCTTCTGCTGCCAAAACTATGGCGAAAGGAACTGGTTCTTTA
GTTGGCGATTTAGCTCGCTTGGCTGGGGCTGGTCTTGTCATTACATTTGACAAGGCCATTGAATATTTAC
AGGAAAAGGCATTGACACTTTGCCAAAAAGTGTTCAATGCCACCATGGCCCCCTATGTTAGCCACTTGAG
TGAAGCTTCCGACATTATTAAGAAAATTTGGAAGAAGCTCAGTGAATGGATGGAAAGCTTAAAGGGTAAA
GCTGGACTGGCCTTGGAGGTGCTTGCACACCATGCCATCTTTGCTCTTGGAGCTATTGTTGTGGGAGGAG
TTGTTGTCCTTGTTGAGAAAGTGCTAGTAGCTACCAAAGTTATCCCCACTTGTGGAATTGTGCTAGGTGC
TTTCTTAACTCTCTTCTTTGCCAGTCTTGGATTGACGGCTCTTGAGTGCACTGCTGATGAAATTTTCAAA
ATGCACCAATGTTGTAAAGGTGCTATCTACAGCATGTACTCTGTTAAGGAGCCTGTGTGTGAAGGAGAAG
GGGACTCCACGACAAAAGGAGTTTTACAGGGGCTTGACAATGCTATATCTGCCCTGACGAGAGTTGGGCA
AAGTATGATTAGTTTCAAACTTGGAAGCTTTTCATATTATGCCAAGATTGCACAAGGGTTTGATCAACTT
GCTCGTGGAAAGAGAGCAATAGGTGAACTTACTAGTTGGCTCATCGATCTTGTTGGAAGTGTTTATTCTA
AAGTCTCTGGACAAGAGAGCACTTTTTTTGATGAGTTATCTACTATAGTTTGTCTTGATGTCAGATCGTG
GCTGCTTAAAAGTAAGCGCGTGAGACTGCAAGTTGAAACAATGGCCATTGGGGATAGAATAACGCTTGAT
ACTATCTCCAAACTACTGGAAGAAGGCCATAAAATCCTTGTCACTGCTGCGGGTGTGCCCAGGAAAACCT
CTGCTGATTTTACAATGTGCATCAAAGAAGAGGTTTCCAAGCTGGAAGAGGTACACCAAAGAACTGCCTG
CGCCGGCATAAATGAAGGTATGCGCCAGTTTCCTTTCTGGGTATACATTTTTGGCGCTTCACAGTCTGGG
AAGACTACCATTGCTAATTCTGTCATCATTCCCTCTTTGTTAGAGGAGATGAATCTTCCCAAGACTTCAG
TATACTCCAGGCCCAAAACAGGGGGTTTTTGGAGCGGATATGCTAGACAGGCGTGTGTCAAAGTTGATGA
TTTTTATGCTATTGAGCAAACGCCCAGTTTAGCTTCTTCTATGATAGATGTGGTGAATTCTGAACCATAT
CCATTGGACATGGCCTACCTGCATGAAAAGGGCATGTCCATGGACTCACCACTTGTCGTGACGACTGCAA
ATACTGTGAAGCCTCCTACCAATGCTGGTATTACTGATGAGGCTTCTTTCTTTAATCGTCGCGCCGCTGT
TATAGAAGTGAGGAGAAAGGACAATACCCACTTTACACCCCGTGCATATGATAATTGCATTGAAGTGAGG
TTCCTGCACAATAAGTGTGCATACGTTAATTCTGAGGGTGTTCCCCAGGGGCCTGCTGTCAATACCCCCA
TGGAAGAAGGATGGGTTTCTCCCAGCGAAGCTGTTGCTACGCTGAAAAATTTATTGGGAGAGCACGTCCT
TGCTGAAGAAGAAAAGCTGCTGGATTACCGTGAGAGGATTGGTAATGACCATCCTATTTATAATGCAGCT
CAAGAGTTCATAGGTAACATGCATTATCCAGGTCACTGGATAACAACTGAAGACAAAAATACCTATGGAA
TCAAGGATGAGGGGTTTTCCTTCCTTGCTGTGGACGGAAAAATGTACAAGTATAACGTGCTTGGAAAATT
AAACCCCTGTGAAGTTGTTCCACCACATCCCAATGTTATCCCTTGGTTAGAAGAGAAAACATTAACAATG
GTGCATTGGGATGTGCATAAACATATAGCCACTGGTCCCAGGAATGCTTTAGTTTCCTGCTTTTTGCAGG
GTCTTGTGCAGGACCAGAGTCGTGTCCAGAGTGTGGAGCTCATGGGCAAGGACAGCTCACCTGAACAGCA
GGCGTTTTTTAAGAGATTGAGCCTTTCTGAGAGAATATATCTCAGGTTGTGCCAAATTCGCATAGATGCT
GTTAAGAAGGAGCAACTGAGTGGGCCATCTAGGGGAACCCTAGATATTTTGAAGGACTGTATGGCCAAGA
GTAAGGCTAAATTAGTAGAAAATTATTCTCTACTTCTTACTCTGGTTGCAGTTCTTGTGTTAATTGCTAC
GGCCTATTCACTGATCTCCACTCTGGTGGGTCTAGCCGGGTGTACAAGCTTTGCTGGAGGTTTGGTATCA
ATGAAGCAAGTTTCTAATGCTTCCATGCCATGCTCAGAACCCCGGTTAGAAGACCGATATGCAGCTAGAA
ACCGTTTTGTGTCGCGGATTTCTAGAGCTAGAGGAGACGGCCCTGCTAAGGGCCAGGGAGAACACGAAGA
ACTAGTCACTGAACTCTATTATTATTTTGATGGGGTGAAGAGGCTCGTTTCTTGTTGCTGGTTTAAAGGG
CGCTCCCTTTTGATGACTAGACACCAAGCGTTGGCCATTCCTGTCGGAAATGAAGTGCAAGTTATTTATG
CTGACGGCACTGATAGGAAACTCGTATGGCCAGGAAAACAGGAAGACGGAACCTGCAAGGGATACATCGA
ATTCCCAGAGAATGAACTTGTTGTATTTGAACATGCTCGTCTGTTGACGATGCCAATCAAATATGAAAAG
TATTTTGTTGATGATCCCGACCGTCAAATTTCTCCCAATGTCGCTGTCAAATGCTGCGTGGCACGACTTG
AGGAAGGACTCCCCCAGTTTCATTTCTGGAATAAATATGCCACTGCCAGAAGTGATGTGCATACCGTTGT
TGATGAAGGGGGGAGTGCAGTCTACCAGAACAAAATTAGGAGGCATATTATATATGCCCATGAAGCTAAA
AGAAATGATTGCGGGGCTATTGCTGTTGCTGAAATACAGCGTACTCCCAAGGTCATTGCAATGCTGGTTT
CTGGTTCTGGAAATATAACCTATTCTTCCGTGATACCGAATTACAGCTCTTCTTTTGTCAGAGGAGATGT
ACCATATGTGCCGGAAGATGGGATTAAGACAAATGGGTATAGGAAAGTAGGGTATCTGATGCGAAAAGAT
GCCCCGCACGTTCCAAGCAAAACGGCATTCATGAGAGTGCCAGATGAGATTTGCTTTCCCTACCCAAATC
CAAAGCAGCCTGCCATCCTGAGTGATGAAGATGAACGTTTAAAGGGTACAATCCATGAAGGATATACTCC
AATTCGGGATGGCATGAGGAAGTTTGCTGAACCAATGCGCCTGCTTGATGAAAAATTGTTGGATGAAGTT
GCAGGTGACATGGTTCACACATGGTTTGAAGTTGGGGAATTTCTTGAAGATGTCCCTCTAAATGTTGCCA
TTAATGGTGATGTGGATGAGGAGTATTTTGACCCCATGGCCATGGATACGTCTGAGGGATATCCAGAAGT
CCTTCAGAGGAAAGCAGGAGAAAAAGGGAAAGCCCGCTTTTTCATTGGGGAACCTGGGTCACGAGAATTT
GTGCCTGGGTGCGGACCAGAAAAGGCTTATTTGAGTCTAGAAGAGGAATGCAAAATGCGTGTCCCTTCTC
TTATAAGTATCGAAACCCCAAAGGATGAAAGGCTTAAGAGATCTAAAATTGAGACTCCAGGTACGAGATT
ATTTTCTGTGCTACCTTTAGCATATAATCTTCTACTGAGAGTTAAATTTTTGTCCTTTTCTCGCCTGTTA
ATGAAGAAAAGAAGCTACTTGCCTTGTCAAGTAGGTATCAACCCCTATAGTCGTGAATGGACTGATTTAT
ACCACCGTTTGGCAGAAATGTCAGATGTGGGTTATAATTGCGACTATAAAGGGTTTGATGGCTTGATCAC
GGAGCAAATATTGGCTACCGTTGCAACAATGATAAATGCGGGATACCGCAATCCTGTGAGCAACCAACAG
CGGTCCAATCTTTTGCTAGCTATTAGTGGTCGGCTATCAATCTGTGGAAACCAGGTCTATGAAACAGAGG
CTGGTATTCCTTCTGGTTGCGCTTTAACAGTTGTTATTAATTCCATATTCAATGAACTGTTGATGCGCTA
CTGTTTCAAGAAAATTGTCCCTCCCATTTACCGGGAATGCTTTGATAGATGTGTTGTTTTAATCACCTAT
GGTGATGATAACGTTTTTACTGTAGCACAGTCTATTATGGAAAGCTTTACTGGTGACGCTCTTAAAGCCG
AGATGGCTACTTTGGGAGTGACGATTACTGATGGCAAGGATAAGAGTCTTGCCACAATTCCAGCACGCCC
TCTGCTAGAATTGGAATTTTTGAAGAGAGGGTTCAAGAAAGGAGATGGAGGCATGATCTACGCTCCCCTG
GAAAAACTGTCCATCATGAGTTCACTCGTGTATATCCGTAGTGATGGGTCAGATATGTTGCAAAAACTAG
TCGACAATGTAAATAGTGCTTTGGTTGAATTGTTTTTGCATCAAGATAGGGAGTATCTGGAAAGTGTCCG
AAATTTCTATCTTGAGAAGCTTCCTCCTGGGTCTTATAAAGAACTGACTACGTGGTATCAGGCTCAGTCC
TTCCATGAGAGTCAACTTTGCGGGGAAAGCAACTGGAAACCCCAGGGATTGATTGAAATTAGTCATGGTG
CTGGTTTTGCTAGTTTTGTCCAACAGGATGGAACAGAGTTAGAACGCCATGATATTTGCCCTGGGCTGGC
TATATCTGGAGCTAGGTATATTGCCAAAAGTGAAGAGATATTGTTGTCTCTTAGCTCCCTTTTGCCGGGC
GATGTCAATGTGCACAAGCTTGACCTTAAATGTGGGGATGGTATTGGCCGTCTTCCCTCTAAAGCTAGTG
TATTGGCACAACGGAAACCCGGAATCGTAATGAGGTTATGCAAGCAGGCCCTTAATGAGAAAAAGACTCT
TGTCATTCGTGACGAGAGACCTTATATTGGAGGTTGGGCTATGGCTTGCATATGTGGAGAGAGTTTTGGT
TTTTCCATTAGGGATACCTTGGCATTATATGCCAATCTGTTGGGACCTAATAGGAAAAATGGGCTGGCAG
GATATTTCTCAAATTTTGAAAGTCCAGTTCATGTGAAGAAAGTTCACGCCATCACTAACGGAGAAGAAGG
AGCTGCTGAGTTGAAAGAAGTGTTCACTTTTTGTGAGCCAAGAATTGTTGCGGCTTCCTTTGGCGAAACA
AGAAAGGAAATGCTGGCTCACCCACCTGAGTCATTTCCTAATGTTGTATTAGTTGGGGGAATTAGTTTCC
CAAAAGAAGGTGGGGAACCTGGAGCTTTATACTCCCACACTGACATAGTTATGTCCAAGAAAACAAAGGG
CGTGTATGTTAGTGAGGCCATTTTGAAGTGTTGTCTAAGATGTCCTGGTGTTACTACCAAGACCGTTCTT
CAGACTTCTACCATTGGGAGTAGTCTTTCCAAGGCTCATTTGAAGAGTTTGCGCCAATTACAAACGCACC
AATGTGTGCGTAGGTGACTCTTCATTTAATTAGGCAAGCCGGTAGACTTCGTGTGCTGCTACCATGGAAC
TACATGGTCTCGTATGGTACTGGGATAACCATCAATAAATAACCCAGTTTTCGCACTGCTCATGCTCTTG
TGGGTGCGTCATATTCAGAGCAATTTGTGTTATATTTATATTTAGCTTGTTTACTACTTCTGTGTGTTTA
ATTTCATGCATTTAGTGGCGACAGTGTGTTGTTTGTCCTTTGGACACACTTGCCTTGTTGGACGCAAAAA
GATTTTATTTTCTTTTTACTGCTTTTGTAGATTTT

>GQ369528.1 Arabis mosaic virus isolate ba segment RNA1-III, complete sequence
ATGAAAACTTTCTGTGAGTTCTATATTAAAGGCGATCCCCTTTAATCTCATAACCAAGAGTTTAAGAAAC
TCAAACTTTCATAGTCAATCCGTTAAGAGCGGAAACAAAGCCAAACCGTTAAGAGCGGTACTAAAAGAAG
AGTTTAAGAAACTCATTGCTTTATTTTTCATTTCATTTACGCTGTATTTGTTTAGTTTTTGTTTTGTTTA
ATTAAAGCTTGCGCCACAATGTGGCAAATTTCTGAAGGCTCCCAGTGCTGTTGCACTGGGAAGTCCTGGT
CTAATGCCGAGGCCAAAGAGGCTCGGTATGTCTGCAATTGTCTTTACAATTGCAGGCTTGTTAAAGTTGA
GGTAACGCCTCAGCCCCCGAAGAGTAGGATAGCGCCTGCTCAACAAAAGAAGGAGAGGATAGCGCCTCTT
CAAAACTCGAATGGTAGGATGGCGCTTACCACCCCTAAATCCAAAAGGGCTTACGTGCCCGACGCACCTT
TGGTTAAACAGAGGTGTGATGTTGTTGTTAGGGTTGGCCCGCCGGCTAGCCTAGAGTTGATATACCCTGC
CTTAGTGCAGGAAGAGGTGGCAACCCCACCTACTAAAAAGGTCCTGCAGCCTACCACAAAGGCTGATGTT
AGGGTGCCAGTTTGCTGTGCACCTAAATGGATGGTGGCTATCCCCAAGCCACCGGTTAAAACTGCTCCCA
GAGTGGAGCAAACACAGTTCCCTAAGGGAGCTGTGTGTTATAACGGCACCAACTTTTTGGATGCCGCGGG
GAAAGTCGTCCTATCTGAGGGCGCAAAGAGGATTCTCAAGGGAATCCGCGTTGCTAAGCAGCAACGTCAA
AGGGCTGCACGTAGATCTGCTGCGTGCAAGAAAATTCGCAAGGCCAGGGCTCTGGCTTTGTATAAGCGCT
TGTCTGAAGAGCGCACCTTCCAGGAGCTGCCTGGAGGATTTGCGGGTGAAATTCCTGCTGGTTTCTTTAG
CTACGGTAAAACCGTAGCTTCTCCCATTGCCACCCCTAAAAAGGTGGTTTCCAAAAGAAAGAGGGTGTCA
AAGCCCTCTACTATTGCTGTTCCAGTGCAGGACTTTTCCTGCATTGATGCCTTTGACTGGAGGGAGAAAT
CCCTACCAGTCGAAGAAGCCATTGAGGACGATTGGGTCCTCGTGGAAAAACCTGTTCTGAAAAGGCAGGC
TGCGCATTCTGCGCAGGGGAGGGCGACTGAAGCCCTTACAAGATTTGCCGCCTCAAGCGGCTTTACTGTC
AAAGCCCACCAAAAGGTGGAGGAGTTGGCTGCTATTGATGCGGCTAGCCACTTGATTGCAGGGGAATTTG
CGGACCTCTGCTTAAGATCTTTGGTGTATAATGATGCACCAACTTTATCCGCCTCTATTGAAGAGCTTGC
TTGTACGCAAGACTTTAGAGATGCTATTGAGCTCTTCAATATTGAACTTGCTGAATTGCCAACGGATTCC
ACTACGTGTGGACGTTTTAGTGACTGGGCTGCTTCTGCCAAAAGCATGGCAAAAGGAGTTGGTTCTCTAG
TTGGCGATCTTGCTCGAGGTGCTGGGGCCGGTGCACTTATCACTTTTGATAAGTGCATTGAGTATTTACA
AGAGAAAGCATTAACGCTTTGTCAAAAAGTGTTCAATGCCACTATGGCCCCCTACATGAGTCATCTCACT
GAAGCTTCTAATATTATAAAGCAAATTTGGAAGAAGCTCAGTGAGTGGATGGAAAGCTTAAAGGGTAAAG
CTGGATTGGCTTTGGAAGTGCTTGCACACCATGCCATTTTTGCCCTTGGAGCTATTGTTGTGGGAGGGGT
TGTTGTCCTTGTCGAGAGGGTACTAGTATACTGTAAAGTTATTCCTTGCTGCGGAATTGTGCTAGGTGCC
TTTTTGACTCTCTTCTTTGCTAGTCTTGGATTGACTGCTCTGGAATGTACCGCTGATGAAATTTTTAAGA
TGCATCAGTGCTGTAAAGGTGCTATTTATAGCATGTACTCAGTGAAGGAGCCTGTGTGCGAAGGCGAAGG
AGACTCCACAACAAAAGGAGTTTTACAGGGGCTAGACAACGCTATATCTGCCCTGACGAGAGTTGGGCAA
AGTATGATTAGCTTCAAACTTGGGAGTTTCTCATATTATGCCAAGATAGCACAAGGGTTCGATCAACTTG
CTCGAGGTAAAAGAGCTATAGGTGAACTTACTAGTTGGCTCATCGATCTTGTAGGAAGTGTTTACTCTAA
AGTCTCAGGACAGGAGAGCACTTTCTTTGATGAGTTATCCACAATAGTTTGCCTTGACGTCAGGTCATGG
TTGCTGAAAAGCAAACGTGTAAGACTGCAAGTTGAAACAATGGCCATTGGAGATAGAATAACGCTTGACA
CTATCTCCAAATTGTTGGAAGAAGGCCATAAAATCCTTGTCACTGCTGCTGGTGTACCTCGTAAAACCTC
AGCTGATTTTACGATGTGTATTAAAGAAGAGGTCTCCAAGTTGGAGGAGGTACACCAAAGAACCGCCTGC
GCCGGCATAAACGAAGGTATGCGCCAATTTCCTTTTTGGGTATACATTTTTGGCGCTTCACAGTCTGGGA
AGACAACTATTGCAAATTCTGTTATCATTCCTTCTTTGTTAGAAGAAATGAATCTTCCCAAGACTTCTGT
ATACTCCAGGCCCAAGACAGGGGGTTTTTGGAGTGGATATGCAAGACAGGCGTGCGTTAAAGTCGATGAT
TTCTATGCTATTGAACAAACGCCTAGTCTTGCTTCTTCTATGATAGATGTGGTGAATTCTGAGCCATATC
CTTTAGACATGGCCTATTTACATGAAAAAGGCATGGCTATGGATTCACCGCTTGTCGTGACAACTGCTAA
TACGGTAAAGCCTCCTACCAATGCTGGTATTACTGATGAGGCTTCTTTCTTCAACCGTCGCGCTGCTGTC
ATAGAAGTCAGAAGAAAAGATAATACTCACTTTACACCCCGTGCATACGATAATTGCATTGAAGTGAGAT
TTTTGCACAACAAGTGTGCGTATATTGATTCGGAGGGTGTTCCCCAGGGGCCTGCTGTCAATACCCCCAT
GGAAGAAGGATGGGTTTCTCCAAGCGAAGCTGTTGCTACGCTTAAAAATTTACTTGGAGAGCACGTTCTT
GCTGAAGAAGAAAAGCTGCTAGATTATCGTGAAAGGATTGGCAACGACCATCCTATTTACAATGCAGCTC
AAGAATTCATAGGTAATATGCATTATCCTGGTCAGTGGTTAACCACTGAACAAAAGAATACCTATGGAAT
CAACGAAGAAGGATTCTCTTTCCTTGCTGTTGATGGAAAGATGTACAAGTACAACGTACTTGGAAAGTTG
AATCCTTGTGCTACAGAACCACCACATCCCAATGTAATTCCTTGGCTAGAGGAAAAAACATTGACTATGG
TACATTGGGATGTGCATAAACACATAGCTACTGGTCCCCGAAATGCCTTAGTGTCTTGCTTTTTGCAGGG
CCTTGTACAGGACCAGAGCCGTGTGCAGAGTGTGGAACTCATGGGGAAAGATAGTTCCCCTGAGCAGCAA
GCGTTTTTTAAACGATTGAGCCTATCTGAGAGGATTTACCTCAGGTTGTGCCAAATTCGAATAGACGCTA
TTAAAAAAGAACAATTGAGTGGGCCTTCAAGAGGAACGTTGGACGTTCTAAGAGAATGCATGGCCAAGAG
TAAGGCTAAGCTTGCAGAGAATTATTCTCTCTTACTTACTCTGGTTGCAGTCTTGGTGCTGATTGCCACG
GCCTACTCATTGATTTCCACACTGGTTGGGCTATCCGGGTGTGCGAGTTTTGCGGGGGGTATGGTAGCAA
TGAAAGACGTTAGAAATGCTTCCATCCCGTGTTCAGAACCCCGGCTAGAAGAAAGATACTCTGCTAGAAA
TCGTTTTGTGTCGCGAATTTCTAGGGCTAGAGGAGATGGCCCAGCTAAGGGCCAGGGAGAACATGAGGAA
TTGGTCACTGAACTCTATTATTATTTTGATGGAGTTAAGAGATTGATTTCTTGTTGCTGGTTTAAAGGGC
GCTCCCTTTTGATGACAAGACACCAAGCGTTGGCCATTCCTGTCGGAAATGAAGTGCAAGTAATTTATGC
TGATGGCACTGACAGGAAACTCGTATGGCCGGGAAAACAAGAAAACGGGTCATGTAAGGGGTACATTGAA
TTCCCCGAAAATGAACTTGTCGTATTTGAGCATGTTAGGCTTTTAACCATGCCCGTCAAATACGAAAAGT
ATTTTGTTGATGATCCGGACCGCCAAATCTCTCCCAACGTTGCTGTCAAGTGCTGCGTGGCACGGCTTGA
GGAGGGGCTTCCCCAGTTTCACTTCTGGAATAAATATGCTTCTGCCAGAAGTGATGTGCATACTGTTGTT
GATGAAGGGGGAAGTGCAGTTTACCAGAACAAGATCAGGAGGCATATTATATATGCCCATGAAGCAAAGA
GGAATGACTGCGGAGCTATTGCTGTTGCTGAAATACAGCGAGTTCCTAAGGTTATTGCGATGCTTGTTTC
TGGTACTGGAAATGTGTCCTATTCTTCTGTGATTCCCAACTACAGCTCCTCTTTCGTTAGAGGAGATGTG
CCATATGTACCAGAAGATGGGATTAAAACTAATGGATATAGGAAAGTGGGGTATCTTATGCGAAAAGATG
CTCCGCATGTTCCAAGCAAAACGGCATTTATGAAAGTGCCAGATGAAATTTGCTTTCCTTATCCAAATCC
GAAGCAGCCTGCCATCCTTAGCGAGGAAGATGTTCGATTGAAGGGTACTGTCCACGAAGGATATACCCCG
ACACGGGATGGCATGAAGAAATTCGCAGAACCCATGCACCTGCTTGACGAGAAATTGCTTGATGAAGTAG
CAGGTGACATGGTACAAACATGGTTTGATGTTGGGGAGTTTCTTGAAGATGTCCCTCTAAATGTTGCCAT
TAATGGTGATGTTGACGAGGAGTATTTTGACCCCATGGCCATGGATACGTCTGAGGGATATCCTGAAGTC
CTTCAGCGAAAAGCAGGAGAAAAAGGCAAAGCCCGATTCTTCGTTGGAGAACCAGGTGCGCGTGAATTCG
TGCCTGGGTGTGGACCAGAGAAAGCTTATTTGAGTCTAGAAGAGGAGTGTAAAACACGCGTCCCTTCTCT
AATAAGCATCGAAACTCCAAAAGACGAAAGGCTTAAGAGGTCTAAAATTGAAACTCCAGGTACAAGGTTG
TTTTCTGTATTGCCTCTGGCGTACAACCTATTACTTAGGGTAAAATTTTTATCCTTTTCTCGTCTGCTAA
TGAAAAAGAGAAGCCACTTGCCATGCCAAGTAGGCATCAATCCTTATAGTCGTGAATGGACTGACTTGTA
CCATCGTCTAGCAGAAATGTCAGATGTTGGGTACAATTGTGACTATAAAGGGTTTGATGGCCTTATTACT
GAGCAAATTTTGGCCGTTGTTGCGACGATGATAAATGCAGGGTATCAAAACCCTGTTGCTAATCAGCAAC
GTTCCAATCTTTTGCTAGCTATAAGTGGCCGGCTCTCCATTTGTGGAAACCAGGTTTATGAAACAGAAGC
CGGTATTCCTTCAGGATGCGCATTAACAGTAGTCATAAATTCCATATTTAATGAACTGTTAATGCGGTAC
TGTTTTAAGAAAATTGTTCCTCCTGTCTACCGGGAATGCTTTGATAGATGTGTTGTTTTGATCACCTATG
GTGATGACAATGTTTTTACTGTCTCACAGTCTATCATGGAAAGCTTTACTGGAGATGCTCTGAAAGCCGA
GATGGCTAATTTAGGAGTGACAATTACTGATGGCAAGGACAAGAGTCTTGCCACGATTCCAGCTCGCCCA
CTGCTAGAATTAGAATTTTTGAAGCGTGGGTTTAAGAAAGGAAATGGAGGCATGATTTATGCTCCCCTGG
AAAAACTGTCCATCATGAGTTCACTCGTGTACATTCGAAGTGATGGGTCAGATATGCTGCAAAAGCTTGT
CGACAATGTGAATAGTGCTTTAGTCGAATTGTTTCTGCACCAAGACAGGGAGTATTCAGAAAGTGTCCGA
AATTTCTATCTTGAGAAGCTTCCCCCTGGTTCATACAAGGAATTGACAACGTGGTATCAGGCCCAGGCCT
TCCATGAGTGTCAACTGAGTGGGGAAAGTAACTGGAAACCCCAGGGACTAATAGAGATTAGCCATGGTGC
TGGTTTTGCCAGTTTCGTCCAGCAGGATGGAACTGAGTTGGAACGCCATGACATTTGCCCTGGGTTGGCT
ATATCTGGAGCTAGGTATATTGCCAAAAATGAAGAGATACTGATGTCTCTTAGCTCCCTTTTGCCAGGTG
ATGTTAACGCGACTAAGCTTGAACTCAAGTGTGGAGATGGTATCGGTCGTCTCCCTTCTAAAGCTAGTGT
GTTAGCACAGAGGAAACCTGGAATTGTAATGAGGTTGTGCAAGCAAGCCCTAGATGAGAAAAAGACTCTC
GTTATTCGTGATGAGAGGCCTTACATTGGAGGATGGGCCATGGCTTGTATTTGTGGAGAGAGTTTTGGTT
TTTCCATTAGGGACACCTTGGCACTTTATGCCAATCTCTTGGGTCCCAAACGGAAAAATGGACTGGCTGA
ATATTTTTCAAATTTTGAAAGTCCAGTCCATGTGAAAAAGGTTCACGCCATAACTAATGGAGAGGAAGGA
GCTGCCATGTTGAAAGAGGTTTTCACTTTTTGTGAGCCAAAAATTTGTGCAGCTACTTCGTGCGACACGA
GGAGGGAAATGTTGGCTCATCCACCTGAGCTATTTCCCAATATTGTCTTGATTGGGGGGGTTAGTTTCCC
TAAAGAAGGTGGAGAACCTGGAGCTTTATACTCCCACACTGACATAGTTATGTCCAAGAAAACAAAGGGC
GTGTATGTTAGTGAGGCCATTTTGAAGTGTTGTCTAAGATGTCCTGGTGTTACTACCAAGACCGTTCTTC
AGACTTCTACCATTGGGAGTAGTCTTTCCAAGGCTCATTTGAAGAGTTTGCGCCAATTACAAACGCACCA
ATGTGTGCGTAGGTGACTCTTCATTTAATTAGGCAAGCCGGTAGACTTCGTGTGCTGCTACCATGGAACT
ACATGGTCTCGTATGGTACTGGGATAACCATCAATAAATAACCCAGTTTTCGCACTGCTCATGCTCTTGT
GGGTGCGTCATATTCAGAGCAATTTGTGTTATATTTATATTTAGCTTGTTTACTGCTTCTGTGTGTTTAA
TTTCATGCATTTAGTGGCGACAGTGTGTTGTTTGTCCTTTGGACACACTTGCCTTGTTGGACGCAAAAAG
ATTTTATTTTCTTTTTACTGCTTTTGTAGATTTT

>GQ369529.1 Arabis mosaic virus isolate ba segment RNA2-IV, complete sequence
ATGAAAAATTTTGTGGAGTTTTCATATAAACGCAATCCACAACCCTTTCAACCAAGAGTTTAAGAAACTC
AAAATTGTTCACAGCCAATCCGTTAAGAGCGGAACAAAAGTCAAACCGTTAAGAGCGGTACCAAAGCGAA
GAGTTTAAGAAACTCATCATTGCCTCCCTTTTCTTTCTTACTTACGTGCTTTATTTATTTAGCGTTTGTG
TAGTCTGCTTCTTTGGAGGAGCGTTTTGTTTCATTTTCTTTTCTGCCCTTATGGGCAAGTTTTACTATAG
TAACAGGCGTTTAGCCTGTTACGCACAAGCTACGAACCGCCATCTGGGCGGTTCTTTTGAACAATGGCTC
CAGTGTATGGAGGACTCAGCCTTTCGAGCTGAGGTTAAAGCCCGTGTCCAAACGGAACGGGAGGAAGTCC
GCGTTAAGCGGCTTTTTTCCCACCCGGTTGGTCGTGGGCCCGCTGAAGACCCTCGCGGGGTCAATTGGGC
ATATATATGCCTGGGAACTACCGCCCACTGGGCTGGCGTACCCGGGGATATGGTGCCTCCCCCCGATCCC
GTGGAGGTTATTAAGGGGGGGGTGCCACCTGTGAAGGTTATTCCTTCCCCGCCCCCTATGCCAAGGCCTT
ACTTTAGGCCAATTGGGGCTTTTGCACCAACCCGGTCCGGGTTCATACGGGCCACTGTGGAAAGACTCAC
CCGGGAACGGGAAGAGTTGCGAGCTGCGGCACTCTTTGCCGAATTGCCTTTGGAGTACCCCCAGGGTGCG
CCTTTGGTTGTCCCCCGTGGCTTTGCAGCCATGCGGTGGACTTATCATACTACCTGGAGGCGGTGGTATG
ACACCAGTGACGAACGCGCTTTGCGTGTCCATCCTGGTGGTCCTGCTTTGCCTCCACCACCCCCCCCTCC
CCCAATCCAAAAACCACCCTCTTTTGAGGAGAGGTTGCAGGCTGCCCTTGATAGGCAGTCCTGCGCTAGG
GCTTTTGCCCTAGAGACTTCACTGGGCCTTAATATGGCCTGGGTGGGAACGGCTGTCGTCCCCAGCATTT
CTGTATGCTGTGCTGACGGCAGGACTACCGGTGGGCAAACAATTGCCCAGGAAGCTGATCCTATTAATCA
TAGGGTCGCTTCCAATACAGCCCCCGGTAGGGCACAATGGATCTCGGAGCGCCGCAGCGCTCTGAGAAGA
AGGGAACAGGCTAATAGCCTGCAGGGTCTTGCTGCTCAAACTGACATGACATTTGAGCAGGCCAGGAATG
CGTATCTTGGTGCTGCCGATATGATAGAGCAAGGCCTACCGTTACTACCTCCACTAAGGAATGCTTATGC
ACCTCGTGGTCTATGGAGGGGACCTTCCACTAGAGCCAATTACACTTTGGATTTCAGGCTCAATGGAATT
CCCACGGGACAAAATACTTTAGAAATATTATATAATCCCGTGGCGGACGAGGAGATGGATGACTACCGAG
ACAGGGGTATGTCAGCAGTCGTGATCGATGCACTGGAAATTGCTATCAATCCTTTTGGAATGCCAGGCAA
TCCGACTGATCTTACTGTCGTGGCAACATATGGGCACGAGCGTAATATGGAGCGTGCCTTTATTGGTTCT
TCATCAACCTTTCTTGGGAATGGTTTGGCGAGAGCTATTTTCTTTCCTGGCTTGCAATATAGTCAGGAAG
AACCTAGGCGCGAATCTCTTATTCGCCTGTATGTTGCTTCTACCAACGCCACTGTCGATGCTGATTCTAT
ACTGGCAGCCATTAGTGTGGGCACTCTGCGCCAACACATTGGGTCACTACATAATAGAACAGTGGCGAGT
TCTGTGCATGCTGCTCAGGTGCAAGGCACTACTTTGAGGGCTACTATGATGGGTAATGCCGTTGTAGTCT
CCCCTGAAGGAAGTCTTGTTACTGGGACCCCAGAAGCCAATGTTCAAATTGGAGGAGGTTCGAGCATGCG
GATGGTTGGCCCCCTGGCATGGGAAAATGTTGAAGAGCCAGGTCAAACCTTTACTATAAGAAACCGCTCC
CGGTCTATGCGAGTAGATCGGAATGCTGATGTTGGAGTTGCTCTTCCTCGGATGAGTACTACAACGCGGG
GTCTTGCTGGTAGAGGTTCTGTCCAGGTGCCTAAAGATTGCCAGGCAGGGAAATACTTGAAAACCCTTGA
TTTAAGAGACATGGTTAGTGGGTTTTCAGGTATTCAATACGAAAAGTGGATCACTGCTGGACTTGTAATG
CCAGATTTTAAAGTAGTGATTCGCTATCCAGCCAATGCCTTTACGGGTATTACGTGGGTTATGAGCTTTG
ATGCCTATAATCGAATTACTAGTAGTATTTCCACTACTGCTAGTCCTGCGTATACCCTGTCGGTCCCTCA
TTGGCTGTTACATCATAAAAATGGGACAACCTCATGTGATATTGATTATGGGGAGCTCTGCGGTCACGCG
ATGTGGTTTAATGCCACTACGTTTGAGAGCCCCAAACTTCATTTCACATGCCTCACTGGAAATAACAAAG
AGCTAGCTGCAGATTGGGAGTTTGTAGTTGAGCTATATGCTGAGTTTGAGGCAGCAAAAACTTTTCTTGG
GAGACCTAATTTCATTTACAGTGCTGACGCTTTTAATGGGTCTTTCAAGTTTCTGACAATCCCACCATTG
GAATATGACCTGAGTACCACCAGTGCTTACAAGAGTGTATCCCTTCTTTTGGGCCAGACTCTTGTTGATG
GGACTCATAAGGTGTATAATTACAATAATACACTTTTGAGTTACTATCTTGGCATTGGTGGTGTGGTCAA
GGGCAAAGTGCATATATGTAGCCCTTGTACTTATGGCATAGTCCTAAGAGTCGTTAGTGAATGGAACGGG
GTCACTAACAACTGGAATCAACTGTTTAAATACCCCGGGTGTTACATCGATGAAGATGGGCGATTTGAAA
TTGAAATACGCTCCCCATATCATCGTACTCCACTGCGCTTACTTGATGGACAGGCAGCGAGCTCGTTTAC
GGGCACGCTGAACTTCTATGCTATTTCGGGGCCAATTGCCCCCAGTGGAGAAACTGCTAAAATGCCAGTG
GTTGTGCAGATTGAAGAAATTGCACTCCGTGATCTTTCAGTCCCAACCTTCCCTAATGATTATTTCCTAT
GGGTTGATTTTTCAGCATTCACTGTGGATACTGAGGAATATGTAATAGGGTCGAGGTTTTTTGATATTTC
CTCAACCACTAGTACTGTGGCCCTTGGAGATAATCCTTTTGCCTATATGATAGCTTGTCATGGACTCCAT
CATGGAATTCTTGACCTTAAGTTAATGTGGAGTTTAGAAGGTGAGTTTGGAAAAAGCTCTGGTGGTGTCA
CTATCACACGTCTGTGTGGTGATAAGGCCACTGGCATGGATGGGGCATCTCGTGTTTGTGCTTTACAGGA
CATGGGGTGCGAGACTGAGCTGTATGTAGGGAACTATGCTGGTGCTAATCCAAACACAGCACTTTCCTTA
TACAGTCGCTGGCTTGCTATTAAGCTGGATAAAGCAAAGAGTATGAAAATGCTCAGAGTTTTGTGCAAGC
CCAGAGGAAACTTTGAATTTTATGGAAGAACGTGCTTCAAAGTTTAGTTTCCTAACAATAGTCTTGGGAA
TCTGACTTTAAAAGACCCATTTGTATTATATTTATAATTAGCTTGTTTACTGCTTTTGTGTGTTTAATTT
CATGCATTTAGTGGCGACAGTGTGTTGTTTGTCCTTTGGACACACTTGCCTTGTTGGACGCAAAAAGATT
TTATTTTCTTTTTACTGCTTTTGTAGATTAC

>GQ369530.1 Arabis mosaic virus isolate ba segment RNA2-V, complete sequence
ATGAAAAATTTTGTGGAGTTTTCATATAAACGCAATCCACAACCCTTTCAACCAAGAGTTTAAGAAACTC
AAAATTGTTCACAGCCAATCCGTTAAGAGCGGAATAAAAGTCAAACCGTTAAGAGCGGTACCAAAGCGAA
GAGTTTAAGAAACTCATCATTGCCTTCTTTTTCTTTCTTACTTACGTGCTTTATTTATTTAGCGTTTGTG
TAGTCTGCTTTTTTGGAGGAGCGTTTTGTTTCGTTTTCTTTTCTGCCCTTATGGGCAAGTTTTACTACAG
TAACAGGCGTCTAGCCTGTTACGCACAAGCTACGAACCGTCATCTGGGCGGTTCTTTCGAACAATGGCTC
CAATGTATGGAGGACTCAGCCTTTAGGGCTGAGGTTAAAGCCCGTGTCCAATCAGAGCGGGAGGAAGTCC
GTGTCAAGCGGCTTTTTTCCTATCCAGTTGGTCGTGGGCCAGCTGAAGACCCCCGTGGGGTCAACTGGGC
ATACATATGTCTGGGGACTACTGCCCATTGGGCTGGAGTTCCCGGGGACATGATAGCCCCAGTTGAACCT
GTGGAGGTTCCGAAGGTGGTGGTGCCACCTGTGAAGGTTATTCCTTCACCGCCCCCCATGCCAAGGCCTT
ACTTTAGGTCAATTGGGGCGTTCGCACCAACCAGGTCCGGGTTTATACGGGCCACTGTGGAAAGACTTAC
CCGGGAACGGGAAGAGTCAAGAGCTGCGGCACTCTTTGCCGAATTGCCGTTGGAGTACCCACAAGGTGCT
CCCTTGGTGGTCCCTCGTGGCTTCGCGGCCATGAGGTGGAACTATCATGCCACCTGGAGGCGGTGGTATG
ACACTAGTGATGAGCGCGCTTTGCGTGTTCATCCTGGTGGTCCTGCTTTGCCTCCACCACCCCCCCCCCC
CCCAATCCAAAAACCACCCTCTTTTGAGGAGAGGTTGCAGGCTGCTCTTCAAAGGCAGTCCTGTGCTAGG
GCTTTCGCCCTGGAAACCTCGCTGGGCCTTAATATGGCCTGGGTGGGAACGGCTACCGTCCCTGGCATTT
CTGTATGCTGTGCAGATGGTAGGACTACCGGAGGGCAAACCATTGCCCAAGAAGCTGACCCTATTAATCA
TAGGGTCGCCTCAAACACAGCCCCCGGTAGGGCACAATGGATCTCGGAGCGCCGCAGTGCTTTGAGAAGA
AAAGAACAGGCTAATAGCCTGCAGGGTCTTGCTGCTCAAACTGATATGACATTTGAGCAGGCCAGGAATG
CGTATCTTGGTGCTGCTGATATGATAGAGCAAGGCCTACCGTTGTTGCCTCCACTGAGAAATGCTTATGC
ACCTCGTGGTCTATGGAGGGGACCTTCCACCAGAGCCAATTACACTTTGGATTTCAGGCTCAATGGAATT
CCCACGGGACAAAATACTTTAGAAATATTGTATAATCCCGTGGCGGACGAGGAAATGGATGACTACCGTG
ACAGGGGTATGTCAGCAGTCGTGATTGATGCGCTGGAAATTGCTATTAATCCTTTTGGAATGCCAGGCAA
TCCGACTGATCTTACTGTTGTAGCAACATATGGGCATGAGCGTAATATGGAGCGTGCCTTTATTGGCTCT
TCGTCGACCTTTCTTGGAAATGGTCTGGCGAGAGCTATTTTCTTCCCTGGCTTGCAATATAGTCAGGAGG
AACCCAGGCGCGAATCACTTATTCGCCTGTATGTTGCTTCTACCAATGCCACTGTTGATGCTGATTCTAT
ATTGGCAGCCATTAGTGTGGGCACTCTGCGCCAACACATTGGTTCGCTACATAATAGAACAGTGGCAAGT
TCTGTGCATGCTGCTCAGGTGCAGGGCACTACTTTGAGGGCTACTATGATGGGTAATGCCGTTGTAGTCT
CCCCTGAAGGAAGTCTTGTTACCGGAACCCCTGAAGCCAATGTCCAAATTGGAGGAGGTTCTAGTATGCG
AATGGTTGGTCCCCTGGCATGGGAAAATGTTGAAGAGCCAGGTCAGACCTTTACTATAAGAAACCGCTCC
CGGTCTATGCGAGTAGATCGGAATGCTGATGTTGGAATTGCTCTTCCTCGGATGAGTACTACAACGCGGG
GTCTTGCTGGTAGAGGTTCTGTTCAGGTGCCTAAAGATTGCCAGGCAGGGAAATACTTGAAAACCCTTGA
TTTAAGAGATATGGTTAGTGGGTTTTCTGGTATTCAGTATGAAAAGTGGATCACTGCTGGACTTGTTATG
CCAGATTTTAAAGTAGTGGTTCGCTATCCGGCCAATGCCTTTACAGGTATTACGTGGGTTATGAGCTTTG
ATGCCTATAATCGGATTACTAGCAGTATTTCTACTACTGCTAGTCCTGCGTATACTCTGTCTGTCCCTCA
TTGGCTTTTGCATCATAAAAACGGGACCACCTCATGTGATATTGACTATGGGGAGCTCTGTGGCCATGCT
ATGTGGTTTAATGCCACTACATTTGAGAGCCCCAAACTCCATTTCACATGCCTCACTGGGAATAACAAAG
AACTTGCTGCAGATTGGGAGTTTGTAGTGGAGTTATATGCTGAGTTTGAGGCAGCAAAAACTTTTCTTGG
GAGGCCCAACTTTATTTATAGCGCTGATGCTTTTAATGGGTCTTTCAAGTTTTTGACAATTCCCCCGCTG
GAATATGACCTAAGTACTACCAGTGCCTATAAGAGCGTATCCCTTCTTTTGGGTCAAACTCTTGTTGATG
GAACTCATAAGGTGTATAATTACAATAATACACTTTTGAGTTACTATCTTGGTATTGGTGGTGTGGTCAA
GGGCAAAGTGCATATATGTAGCCCTTGCACTTATGGCATAGTCCTGAGAGTTGTTAGTGAATGGAACGGG
GTCACTAACAACTGGAATCAACTGTTTAAATACCCCGGGTGTTACATCGATGAGGATGGGCGATTTGAAA
TTGAAATACGTTCCCCATATCATCGAACTCCACTGCGCTTACTTGATGGACAGGCGGCGAGCTCATTTAC
GAGTACGCTGAATTTTTATGCCATCTCTGGGCCAATAGCCCCAAGTGGAGAAACTGCTAAGATGCCAGTG
GTCGTGCAGATTGAAGAAGTTGCACTTCCTGATCTTTCAGTTCCAACCTTCCCTAATGATTATTTCCTAT
GGGTTGATTTTTCAGCGTTCACTGTGGATACTGAAGAATATGTAATAGGGTCGAGGTTTTTTGATATTTC
CTCAACTACTAGTACTGTAGCCCTCGGAGATAATCCTTTTGCCCACATGATAGCTTGTCATGGACTCCAT
CATGGAATCCTTGATCTTAAGTTAATGTGGGATTTGGAAGGTGAGTTTGGAAAGAGTTCTGGTGGTGTTA
CTATCACAAAACTTTGTGGTGATAAGGCTACTGGCATGGATGGTGCTTCTCGTGTGTGTGCTTTGCAAAC
CATGGGGTGCGAAACTGAACTGTACATTGGGAATTTTGCTGGCGCAAACCCCAATACGGCGCTTTCCTTG
TACAGTCGTTGGCTTGCCATTAAATTAGACAAAGCAAAGAGTATGAAAATGCTCAGAGTTTTGTGCAAGC
CCAGAGGAAACTTTGAATTCTACGGAAGAACGTGCTTCAAAGTTTAGTTTCCTCATGATAGTCTTGGGAA
TCTGACTTTAAAAGACCCATTTGTGTTATATTTATATTTAGCTTGTTTACTGCTTTTGTGTGTTTAATTT
CATGCTTATAGTGGCGACAGTGTGTTGTTTGTCCTTTGGACACACTTGCCTTGTTGGACGCAAAAAGATT
TTATTTTCTTTTTACTGCTTTTGTAAATTTAT

>HQ834962.1 Arabis mosaic virus isolate DU13 segment RNA2 polyprotein P2 gene, complete cds
ATGAAAAATTCTGTGGAGTTTTCATATAAACGCAATCCACAGTTCTTTCAGCGAAGAGTTTAAGAAACTC
ACCAGTGTTTGAAATCAATCCGTTAAGAGCGGAGCAAAAATCAAACCGTTAAGAGCGGTGTCATAGCGAA
GAGTTTAAGAAACTCAGTAGCCATAGCTTCCTCTCACCCCCTATACCAAGTGCTTTATTTATTTAGTTTG
ATAGTTGGGGTTTTGATAGGTGGCCTTGCTGGCCTTTCTTATCTTTTGTTTCATTTTGTTTTTCGTTTTT
TACCTGCCCGTATGGGCAAGTTTTATTATTCCAACAGGCGTCTTGCCTGTTGGGCTGCTGGAAAGAGTCC
CGATGTTAGGGGCTCTATTGAACAATGGCTGGCGGCCATTACTACCGATTCCTCCTTCCGCCAAACTGTT
AAGGAGGATGTCCAGGCAAACCGGAGTGAGCCAACGGCCATCCGGATGTTTTCCTGGAAAGTGGGAACTG
GGCCCATTGACAACCCAGAAATGTGCAATTGGCACTACGTCCTCACGGGCGAAGAGCCAGCACAGCCGAC
CGAGCCGGTTAAAGCTCAAGAGGTGGTGGTGCCACCTGTGAAGGTCATTCCTTCACCGCCCCCTATGCCA
AGGCCTCATTTTAGGCCAATAGGGGCTTTTGCACCAACCCGGTCCGGGTATATACGGGCCACTGTGGAAA
GGCTCTCCCAAGAGCGGGAAGAGTCGAGAGCTGCGGCACTCTTTGCCGAGTTGCCTTTGGAGTACCCTCA
GGGTGCTCCTTTAGTAGTCCCCCGTGGTTTTGCCGCCATGAGGTGGACTTATCATACCACCTGGAGGCGG
TGGTATGACACTAGTGACGAGCGCGCTCTGCGCGTCCATCCTGGTGGTCCTGCTTTACCTCCTCCTCCCC
CCCCTCCCCCAATCCAAAAACCACCCTCTTTTGAGGAGAGATTGCGAGCTGCCCTTGAAAGGCAGTCTTG
TGCCAGGGCTTTCGCCTTGGAAACTTCGTTGGGCCTTAACGTGGCCTGGGTAGGAATGGCTACCATCCCT
AGCACTTCTATATGTTGTGCCGATGGTAGGACTACCGGTGGGCAGACAATAGCTCAAGAAGCCGACCCTA
TTAACCATAGAGTTGCTTCTAATACAGCTCCCGGTAGGGCTACATGGATCTCGGAGCGCCGTAATGCTCT
GAGAAGGAGAGAGCAGGCCAATAGCCTGCAAGGCCTTGCTGCTCAGACTGATATGACGTTTGAGCAAGCT
AGAAATGCTTATCTTGGCGCTGCTGATATGATTGAGCAAGGTCTGCCTTTGTTGCCTCCCTTGAGAAATG
CTTATGCACCTCGTGGTCTATGGAGAGGACCCTCTACCAGAGCTAACTTCACTCTGGATTTTAGGCTCAA
TGGTATTCCTACTGGGCAAAATACTTTGGAAATTTTATATAACCCAGTAGCAGATGAGGAAATGGAAGAA
TATCGTGACAGGGGTATGTCAGCAGTCGTGATTGACGCACTTGAGATTGCCATCAATCCCTTTGGGATGC
CTGGAAATCCGACTGATCTTACTGTCGTGGCAACATATGGGCATGAGCGTAATATGGAACGTGCCTTTAT
TGGCTCTTCGTCAACCTTTCTTGGTAATGGTTTGGCCAGAGCCATTTTCTTCCCAGGTTTGCAATATAGC
CAGGAAGAACCTAGGCGCAATTCTATTATTCGCCTGTATGTTGCTTCTACTAATGCCACTGTTGATACTG
ATTCTATATTAGCGGCCATTAGTGTTGGCACTCTACGTCAGCATATTGGCTCGCTCCACAATAGAACAGT
GGCTAGCTCAGTACACGCTGCACAAGTACAAGGCACCACTTTGAGGGCCACTATGATGGGTAATTCTGTT
GTGGTTTCACCCGAAGGAAGTCTTGTAGCTGGAACTCCAGAAGCTAATGTTCAAATTGGAGGTGGTTCCA
GCATGCGAATGGTTGGGCCCTTGGCCTGGGAAAATGTTGAAGAACCAGGACAAACCTTTACCATAAGAAG
CCGCTCCCGGTCTATGAGAGTAGATCGGAATGCTGATGTTGGAGTTGCCCTTCCTCGGATGAGTACTACA
ACGCGGGGACTTGCTGGGAGAGGTTCTGTTCAGGTACCTAAAGATTGCCAGGCAGGGAGGTACTTGAAAA
CTCTTGACTTGAGAGATATGGTTAGTGAGTTTTCAGGCATCCAGTATGAGAAGTGGATCACTGCCGGTCT
CATTATGCCAGAATTTAAAGTTGTGATTCGCTATCCAGCCAACGCTTTTACGGGTATTACGTGGGTTATG
AGTTTTGATGCTTATAATCGAATTACGAGCAGTATCTCTACCACTGCTAATCCCGTGTACACCCTTTCGG
TTCCACATTGGCTGTTACATCATAAGAATGGAACCACTTCGTGCGATATTGATTATGGGGAGCTTTGTGG
TCATGCGATGTGGTTTAGTGCCACCACTTTTGAAAGCCCCAAACTTCATTTCACATGCCTCACTGGGAAT
AATAAAGAACTTGCTGCAGATTGGGAGTTTGTAGTGGAGCTATATGCTGAGTTTGAGGCAGCAAAAACAT
TTCTTGGGAGACCCAATTTTGTCTATAGTGCTGGAGCTTTCAGTGGGTCTTTCAATTTTCTCACTGTTCC
CCCTCTGGAGTATGACCTTAGTACTACCAGTGCTTATAAGAGTGTTTCCTTGCTTCTGGGTCAAACTCTT
ACTGATGGAACTCATAAGGTGTATAATTATAATAACACATTGTTGAGTTTCTTTCTTGGCATTGGAGGCG
TAGTCAAGGGCAGAGTGCACATATGTAGCCCTTGTACTTATGGCATAGTCCTAAGAGTTGTTAGTGAATG
GAACGGGGTCACTAACAACTGGAATCAATTGTTTAAATACCCCGGGTGTTATGTCGATGAAGACGGGAAC
TTTGAAATCGAAATTCGTTCTCCCTATCATCGAACTCCATTGCGTTTATTAAATGCACAAGCAGCTAGCT
CGTTTACGAGCTCTCTGAATTTTTATGCAATTTCGGGGCCAATTGCCCCAAGTGGAGAGACAGCCAGGAT
GTCAGTGGTAGTGCAAATTAATGAAATTGCACTCCCAGACCTTTCCGTTCCTTCTTTCCCTGATGATTAT
TTCCTTTGGGTGGATTTTTCAGCATTTACTGTTGATGCTGAGGAATATGTGATAGGGTCTAGGTTTTTTG
ACATTACCTCGACTACTAGTACTGTCCATCTTGGAGATAATCCTTTTGCCCACATGATAGCTTGTCATGG
ACTCCACCATGGTATTCTTGACCTCAAGTTAATGTGGGATTTGGAAGGTGAGTTTGGGAAGAGTTCTGGT
GGTGTTACCATCACGAAGTTGTGTGGTGATAAGACTACTGGTATGGATGGTGCATCTCGTGTTTGTGCGT
TGCAAAATATGGGATGTGAAACTGAGCTATATATAGGTAATTTTGCTGGTGCTAATCCTAACACAGCATT
ATCTCTATATAGCCGATGGCTCGCTATCAAATTGGATAAAGCCAGGAGTATGAAAATGCTCCGAATTTTG
TGCAAACCGAGAGGGAACTTTGAATTTTATGGCAGAACATGTTTCAGAGTTTGAGCTCTCCAGCGTCTTG
GGAATCTGACGTTAAAAGACCCATTATGTATTATGTTTATTTTAAGCTTGTTTACTGCTTTTGTGTGTTT
TATTTCATACTTTTAGTGGCGACAATGTGTTGTTTGTCCTTTGGACACATTTGCCTTGTTGGACTCAAAA
AGATTTCTTTTTCTTTTTAATGCTTTTATATTCTAT

>JX430772.1 Arabis mosaic virus isolate Canterbury polyprotein (P2) gene, partial cds
TATGCTGAGTTTGAGGCAGCAAAAACTTTTCTTGGAAGACCCAACTTCATTTATAGTGCTAATGCTTTTA
ATGGGTCTTTTAAGTTTCTGACAATCCCACCACTGGAATATGACTTAAGTACTACCAGTGCCTATAAGAG
TGTGTCCCTCCTTTTGGGCCAAACCCTTGTTGATGGGACTCATAAAGTGTACAATTTTAATAATACGCTT
TTGAGTTACTATCTTGGCATTGGTGGTGTGGTCAAGGGCAAAGTGCAAATATGTAGCCCTTGTACTTATG
GCATAGTCCTAAGAGTTGTTAGTGAATGGAACGGGGTCACTAACAACTGGAATCAACTGTTTAAATACCC
CGGGTGTTATATCGATGAAGATGGGAATTTTGAAAT

>JX430773.1 Arabis mosaic virus isolate HawkesBay polyprotein (P2) gene, partial cds
TATGCTGAGTTTGAGGCAGAAAAAAGTTTTCTTGGGAAACCCAACTTCATTTATAACGCTGATGCTTTCA
ATGGGTCTCTCAAGTTTCTGACTATCCCACCACTGGAGTATGACCTGAGTACAACCAGTGCTTACAAGAG
CGTGTCCCTATTATTGGGGCAAACTCTTGTTGATGGTACCCACAAGGTGTATAATTTTAATAATACACTT
TTGAGTTATTATCTTGGCATTGGGGGTATTGTCAAAGGGAAGGTGCACATATGTAGCCCTTGTACTTACG
GCATAGTCCTAAGAGTTGTTAGTGAATGGAACGGGGTCACTAACAACTGGAATCAACTGTTTAAATACCC
CGGGTGTTACATCGAGGAGGATGGGAGCTTTGCTAT

>HE984333.1 Arabis mosaic virus partial gene for polyprotein, RdRp region, segment RNA1, genomic RNA, isolate 8-53
AAATCTCGTTTTTTTGTAGGAGAGCCTGGAGCAAGAGAATTTGTGCCTGGGTGTGGGCCAGAAAAAGCCT
ATCTAATCCTTGAAGAGGAATGTAAGAAACGCATCCCTTCCTTGGTCAGTATTGAAACACCCAAAGACGA
GAGATTGAAGCGGTCAAAAATTGAAACTCCGGGAACTAGATTGTTTTCTGTGTTGCCTTTGGCATACAAT
CTGCTTTTGCGAGTTAAATTTTT

>HE984334.1 Arabis mosaic virus partial gene for polyprotein, RdRp region, segment RNA1, genomic RNA, isolate 14-21
AAAGCTCGTTTCTTCGTTGGAGAACCAGGATCGCGAGAATTCGTGCCTGGGTGTGGGCCAGAGAGAGCTT
ATCAAAGTCTAGAAGAGGAATGCAAGATGCGTGTCCCTGCTTTGGTTAGCATTGAAACTCCTAAAGACGA
AAGGTTGAAGCGGTCTAAAATTGAAACTCCGGGAACTAGGTTATTTTCTGTGCTGCCTTTAGCATACAAT
CTACTTTTGCGGGTGAAATTTT

>HE984335.1 Arabis mosaic virus partial gene for polyprotein, CP region, segment RNA2, genomic RNA, isolate 8-53
GTCCAGTATGAGAAGTGGATTACTGCTGGTCTCATTATGCCAGAATTTAAAGTGGTAATCCGTTATCCAG
CCAATGCTTTTACGGGTATTACGTGGGTTATGAGTTTTGATGCTTATAATCGAATAACTAGCAATATTTC
TATTACTGCTAGTCCCATGTATACTCTTTCTGTCCCTCATTGGCTTTTGCACCATAAAAATGGGACAACC
TCATGTGATATTGATTATGGGA

>HE984336.1 Arabis mosaic virus partial gene for polyprotein, CP region, segment RNA2, genomic RNA, isolate 14-21
GGAATATATCTGAAAACCCTTGATGTTAGAGATATGATTAGTGGGTTTTCAGGTATACAGTATGAAAAGT
GGATCACTGCTGGATTAGTTATGCCAGTTTTTAAAGTGGTGATTCGCTATCCAGCCAATGCCTTTACGGG
TATTACGTGGGTTATGAGCTTTGATGCCTATAATCGAATAACTAGCAGTATTACCACTACTGCTAGTCCC
ACATATACTCTTTCAGTCCCTCATTGGCTTTTGCATCATAAAAGTGGGACAACTTCGTGTGATATTGATT
ATGGGAA

>JQ975057.1 Arabis mosaic virus isolate DU13 segment RNA1, complete sequence
ATGAAAATTTTTGATGTGAGTTTTTATACAAACGCAATCCGCAATCTTTTCAATCAAGAGTTTAAGAAAC
TCAAAAATTCCAACAATTAATCCGTTAAGAGCGGAAACCAAACCAAACCGTTAAGAGCGGTACCAAGAGA
AGAGTCTAAGAAACTCATTGTTTTATTCTGCATTTTATCTACGCCGTATTTGTTTAGTTTATATTTTGTT
GCTTTAAGGCTTTTGCCACTATGTGGCAGATTTCTGAGGGTTCCCAGTGCTGTTGCACTGGGAAAACCTG
GTCTAATGCCGAGGCTAAGGAAGCCCGGTATGTCTGCAACTGTATTCTCAGTTGCAGACTTGTTAAAGTT
GAGGTAGTACCTCAACTTCCGAAGAGCAGGATAGCGCCTGCTCAAAGTGGGGCAGAGAGGGTAACACCTC
TTTGCAATTTGAATGGTGGGATAGCTCCCACCACCCTTAAATCCAAAAGGGTCTTTGTGCCCAACGTGCC
TTTGTTTAAACAAAGGTGTGATGTTGTCGTTAGGGTTGGCCCGCCGGCCAACCTTGACTTGGTGTATCCT
GCTCTTGTGCAGGATGAGGTGGCAACCCCACCTACTGAAAAGGTTCTGCAGCCTACCTTAAAGGCTGATG
TAAGGGTGCCTGTTTCTTGTGCACCAAAGTGGATGGTGGTTTTCCCCAAACCACCCATTAAAATTGCTCC
TAAGGGAGTAGAGCTACAGTTTCCTGCAAAGGCTGTAGCTTTTAATGGTGTCAATTTTGTTGACGCCAAG
GGGAAAGTCGTCCTATCTGAGGGCGCAAAGAGGATTCTTAGAGGAATCCGCGTTGCTAAACAGCAACGTC
AAAGAGCTGCACGCAGATCTGCTGCGTGCAAGGAGGTACGCAAAGCCAGAGATCTGGCTTTGTTTAAGCG
CTTGTCTGAAGAGCGCACCTTTCAGGAACTGCCTGGAGGGTTTATGGGTGAGATTCCCATAGGAAACATG
TGCTATGGCAAGCCCATAGCCTCTCCCAATGCCACCTTTAAGAAGGTGGTTTCCAAAGGTAAGAAGACTG
TGAAGTCTTCTAAGCCAGCTCTGTCAGTGCAGGATTTCTCCTGCATTGAGGATTTTGACTGGGGGGAGAA
ATCCTCTGCAGTCAACATCGAGGATGATTGGATCCTCGTGGAAAAACCTGTCCTGAAAAGGCGGGCTGCA
CACTCTGTGCAGGGAAGGGCTACTGAAGCCCTTACTAGATTTGCCGCCTCAAGCGGCTTTACAGTGAAAG
CCCACCAAAAGGTGGAGGATTTGGCTTCAACTAGTGAGGCCGGTCATTTAATAGCAGGGGAGTTTGCAGA
GCTTTGCCTGAGATCTTTGGTGTACAATGATGCACCCGTTTTATCTGCCTCCATTGAAGAACTTGTTACT
GAACAGGATTTCAAAGATGCTATAGAGCTCTTCAATGTTGAGTTAGCCGAATTGCCAACTGAGTCCACTA
CATGTGGGCGTTTTAATGACTGGGCTTCTACTGCCAAGACGATGGCTAAGGGAGTTGGGTCTATGGTTGG
CGATTTTGCCCGTATGTCTGGGGCTGGTGTGCTTATTACTTTTGATAAGTGCATTGAGTATTTGCAAGAG
AAGGCCTTGACACTTTGTCAGAGAGTGTTTAATGCCACCATGGCCCCCTATTTGAGCCACTTAGCAGAAG
CTTCCAATATAATTAGTAAGATTTGGAAAAAGCTGGCTGAGTGGATGGAGAGCTTAAAGGGCAAAGCTGG
GTTGGCTCTAGAAGTGCTTGCACAACATGCTATCTTTGCCCTTGGAGCCATAGTTGTGGGAGGAGTTGTT
GTCCTCGTTGAGAAAGTACTAGTAGCTTGCAAAATTATTCCCAGTTGTGGGATTGTGCTAGGTGCTTTTT
TAACTCTCTTCTTTGCCAGCTTGGGGTTAACGGCTCTTGAGTGTACAGCTGAAGAAATTTTCCGAATGCA
CCAGTGTTGTAAGGGTGCTATATATAGCATGTACTCCGTGAAAGAGCCCATGAGTGAAGCTGAGGGGAGT
TCCATAACGATGGGAGTACTACAGGGGCTTGATAATGCAGTGTCTGCCCTTACGAGAGTTGGCCAGAGTA
TGATTAGTTTTAAACTTGGGAGCTTCTCATATTATGCCAAGATTGCCCAGGGGTTTGACCAGCTTGCCAG
GGGAAAGAAAGCAATAGGCGAACTCACCAGTTGGCTCATTGATCTTGTAGGGAGTGTTTATTCCAAAGTT
TCAGGACAGGAAAGCACTTTCTTCGATGAATTGTCAACTATAGTGTGCCTGGACGTTAGATCCTGGTTGT
TAAAGAGCAAACGTGTGAGATTGCAAGTTGAAACTATGGCCATTGGTGATAGAATCACTCTTGATACTAT
TTCCAAACTACTTGAAGAAGGCCATAAAATTCTTGTTACTGCAGCTGGCGTGCCCAGGAAGACTTCTGCC
GATTTCACAATGTGTATCAAAGAAGAAGTTTCCAAACTGGAAGAAGTACATCAGCGGACTGCTTGTGCTG
GTATTAATGAGGGAATGCGCCAGTTTCCTTTTTGGGTGTATATTTTTGGTGCTTCTCAATCTGGGAAGAC
TACTATTGCCAATTCTGTTATAATTCCTTCGCTCCTGGAGGAAATGAACCTTCCTAAGACTTCTGTGTAT
TCCAGACCCAAAACAGGAGGTATTTGGAGTGGATATGCAAGGCAGGCATGCGTTAAAGTTGATGATTTCT
ACGCTATAGAGCAAACGCCCAGTCTTGCCTCTTCTATGATAGACGTGGTGAATTCTGAACCATATCCTCT
AGACATGGCCTATTTGCATGAAAAAGGTATGTCTATGGATTCACCACTAGTAGTGACAACTGCAAACACA
GTTAAGCCCCCCACCAATGCTGGTATAACTGATGAGGATTCTTTCTTTAATCGTCGCGCAGCTGTCATAG
AAGTGCGCAGGAAGGACAATACTCATTTCACACCCCGTGCATATGATAATTGCATTGAAGTGAGGTTCTT
GCACAACAAGTGTGCATATGTTGATTCTGAAGGTGTTCCTCAGGGGCCTGCTGTAAATACACCTATGGAA
GAAGGATGGGTTTCTCCCAGTGAGGCTGTTGCTGTACTCAAGAATCTTTTGGGAGAACATGTTCTTGCTG
AAGAGGAAAAATTGTTGGATTATCGTGAAAGAATTGGCAACGACCATCCTATTTACAATGCAGCACAGGA
ATTCATAGGTAATATGCACTATCCTGGACAGTGGTTAACCACGGAACAGAAAAATACCTATGGAATCAAT
GAAGAAGGATTCTCCTTCTTGGCGGTCGATGGGAAAATGTACAAGTACAATGTGCTGGGCAAGTTGAATC
CTTGTGAAACAATACCGCCACACCCCAATGTGGTTCCGTGGTTGGAGGAAAAGACATTGTCAATAGTGCA
CTGGGACGTGCATAAACATATAGCTACCGGTCCTCGAAATGCTTTGGTTTCTTGCTTTTTGCAAGGTCTT
GTGCAGGACCAGAGTCGAGTCCAGAGCGTCGATCTGATGGGCAAAGACAGTTCACCCGAACAGCAAGCCT
TTTTTAAACGGTTGTCCCTATCTGAGAGAATTTATCTCAGACTGTGCCAAATCCGCATTGATGCTGTTAA
AAAGGAACAATTGAATGGCGTGTCTAGAGGAGTTCTAGATGTGCTGCGAGATTGTATGAACAAAAGCAAA
GCCAGGCTTGCAGAGAATTATTCCTTATTATTAACCCTGGTTGCAATTTTGGTCTTAATCGCCACTGCCT
ATTCTTTAATTTCTACTCTGGTTGGACTAGCTGGGTGCTCGAGCTTTGCTGGAGGGTTGGTTGCGTTAAA
CCACGTTTCCAGTGCTTCTATTCCATGTTCGGAACCCCGACTTGAGGAAGGCTATATTCCCAGAAATAAG
TTTGTGTCGCGCATTTCTAGGACGAGAGGAGATGGCCCTGCGCAAGGCCAGGGGGATCATGAAGATTTGG
TCACTGAACTCTATTATTACTTTGATGGGGTTAAGAGACTTATTTCTTGTTGTTGGTTTAGAGGACGTTC
CCTTTTGATGACAAGACATCAAGCGATGGCCATTCCCTTAGGAAATGAGGTTCAGATCATCTATGCTGAT
GGTACTGAAAGAAAACTTGTTTGGCCAGGCAGGCAGGAAGATGGTTCTTGTAAAGGATACATTGAATTTC
CTGATAATGAACTTGTCGTATTTGAACATGCTAGGCTTCTGACTATGCCTGTTAAATATGAGAAGTATTT
TGTGGACGATCCCGACCATCAAATTTCCCCTAACGTTGCCGTAAAATGCTGTGTTGCGCGACTTGAAGAT
GGTCTCCCTCAATTTCATTTTTGGAACAAATATGCTTCTGCCAGAAGTGATGTGCATACCATTAAAGATG
AAGGGGGAAGTGCGGTGTACCAGAATAAAATCAGGAGGTACATAATATATGCACATGAAGCAAAGAGAAA
TGACTGCGGGGCTATTGCTGTCGCTGAAATACAGCGTACCCCAAAAGTTATTGCCATGCTTGTTTCTGGG
ATTGGTAATGTGACCTATTCTTCTGTGATTCCAAATTACAGTTCCTCATTTGTGAGAGGTGATGTGCCTT
ATGTGCCAGAAGATGGGATTAAGACAAATGGGTATAGGAAAATTGGGTATCTTATGGCAAAAGATGCTCC
GCATGTTCCAAGTAAAACGGCATTCATGAGAGTGCCAGATGAAATTTGTTTTCCTTATCCCAATCCTAAG
CAGCCTGCCATTCTGAGTGCAGAAGATGAACGGTTAAAGGGTACCGTCCATGAAGGATATACTCCTGTCC
GGGAGGGCATGAGGAAGTTTGCTGAACCAATGCACCTGCTTGATGCGCAATTACTTGATGAAGTTGCAGG
TGATATGGTTCACACGTGGTTTGATGCAGGGGAGTTCTTAGAAGATGTGCCTCTAAGTGTTGCCATCAAT
GGTGACGTGGATGAGGAATATTTCGACCCCATTGCTATGGATACTTCTGAAGGATATCCTGAGGTGTTAC
AAAGAAAACCTGGGGAAAAGGGGAAAGCTCGTTTCTTTGTTGGGGAGCCAGGGGCAAGAGAATTTGTGCC
TGGATGTGGGCCGGAAAAAGCCTATTTAGTCCTTGAAGAGGAATGCAAGACATGCATCCCTTCCTTGATT
AGTATTGAAACACCCAAAGATGAGAGACTGAAGCGATCGAAAATTGAAACTCCGGGAACTAGATTGTTTT
CTGTGTTGCCTCTGGCATACAATCTACTTTTGCGAGTCAAATTTTTGTCCTTTTCCCGTTTGTTAATGAA
GAAGAGAGGTTACCTACCCTGCCAGGTGGGCATCAACCCTTATAGCCGAGAGTGGACTGACTTATACCAC
CGACTGGCAGAAAAGTCAGACGTGGGATACAATTGCGATTATAAGGGATTTGACGGCCTAATCACAGAGC
AAATTTTAACCGTTATTGCAAAAATGATAAATGCAGGATTTCGTAATCCTGTGAGTAATCAACAGCGGTC
TAATCTTTTGCTAGCTATTAGTAACCGACTCTCAATTTGTGGAAATCAGGTTTATGAAACTGAGTCTGGT
ATTCCTTCAGGGTGCGCATTAACAGTTGTCATTAATTCTATATTCAATGAATTGTTGATGCGCTACTGTT
ATAAGAAAATCGTTCCTCCCATTTACCGTGAATGCTTCGATAGATGTGTTGTCTTAATCACTTATGGTGA
TGACAATGTGTTTACAGTGTCTCAATCCATTATGACGCATTTCACTGGTGATGCTCTCAAAGCTGAAATG
GCTGGTTTGGGGGTAACGATTACTGATGGCAAGGATAAGAGCCTTGCCACAATTCCAGCTCGCCCACTTC
TGGAATTAGAGTTTTTAAAACGTGGGTTCAAAAAGGGGAATGGAGGTTTGATTTATGCTCCCCTGGAAAA
ATTGTCCATCATGAGTTCACTTGTGTATATTCGGAGTGATGGATCAGATATGTTGCAGAAACTCGTTGAT
AATGTGAACACAGCCCTCGTTGAATTGTTTCTGCACCAGGATAGAGAGTATTTGGAAAGTGTCCGGAATT
TCTATCTTGAAAAACTTCCCCCTGGATCTTACAAGGAACTGACAACATGGCATGAAGCCCAAACCTTTCA
CGAGTGTCAACTCAGCGGGGAAAGTGGTTGGAAACCCCAAGGACTAATAGAAGTTAGTCACAATGCTAGC
TTCGCTAGTTTTGTTCAACAGAACGGAACTGAGCTAGAACGTCATGACATTTGTCCTGGGTTGGCCATAT
CTGGGGCTAGATATATTGCCAAGGAAGAGGAGATATTACTGTCCCTTAGTTCCCTTTTGCCAGGTGACGT
TAACGCCGTGAAGCTTACTCTTAAATGCGGAGATGGCATTGGTCGCCTTCCTTCAAGAGCTAGTGTGTTG
AATCAAAGAAAACCTGGTATTGTTATGCAGCTGTGTGCGCGAGCCCTCAAAGAAAAGAAGACTCTTGTTA
TTCGCGATGAGAGGCCCTATATTGGGGGGTGGGCCATGGCTTGCATTTGTGGGGAAAGTTTTGGCTTTTC
CATTAAGGACACCTTGGCGCTTTATGCCAATCTCATGGGACCTAATAGAAAAAATGGACTCGCTACTTAT
TTCACAGACTTTGATAGTCCAATTCATGTGAAGCGAGTCCATGCCGTTACTAATGGGGAGGAAGGAGTAG
CCATGTTGAAAGAGTCTTTTGCTTTCTGCGAACCCACCACTGTTGTAGCTACTTCATGTGACACGAGAAG
GGAAATGGTATCACATTTACCCATGTCGTTCCCAAATGTTGTATTGATTGGTGGGATTAGTTTCCCCAAA
GAGGGAGGAGAACCAGGGGCACTATATTCTTCCACTGACGTTGTTATGTCCAAAAAGTTACAAGGTGTTT
ACGTCAGTGAAGCCATTTTGAAATGTTGCTTGAGATGCCCTGGTGTTGCTGTTAAAACGGTTCTCCAAAC
TTCTTCTCCTGGGAGTAGTTTGTCTCAAGCTCATTTCAGAAGTTTACGCCGGATACAATCACATCGATGT
GTGCGAAAGCCATAAGTGATTCTTCCTCTATGTATGGTACTGGGATAACCATCGTTAAATAACCCAGTTT
TAGCACTGCTCATGCTCTGTTGAGTGCTTCATATTTTAGAGTATTTTGTATTATATTCATATTTAGCTTG
TTTACTGCTTTTGCGTGGTTAATTTCATGCTTTTAGTGGCGACAGTGTGTAGTTTGTCCTTTAGACACAC
TTGCCTTGTTGGACGCAAAAAGATTTTACTTTCTTTTTACTGCCTTTATGTTTTTT

>KC138732.1 Arabis mosaic virus isolate NW segment RNA1 polyprotein 1 gene, complete cds
ATGAAAATTTTTGTGGAGCTTTTATATAAACGCATTCCACAATATTTCAAATCAAGAGTTTAAGAAACTC
AAAATTGTTACAATCAATCCGTTAAGAGCGGAATCAAAATCAAACCGTTAAGAGCGGTATCAAGTGAAGA
GTTTAAGAAACTCATTGTCCTACTCTGCAATTTATTTACGCCGTATTTGTTTAGTTAATATTTTGTTGTT
TTAGGGCTTCTGCCACTATGTGGCAAATTTCTGAGGGTTCCCAGTGCTGCTGCACTGGGAAAACCTGGTC
CAATGCCGAGGCTAAGGAAGCCCGGTATGTCTGCAACTGTATTCTCAGTTGCAGGCTTGTTAAGGTTGAG
GTAGTACCTCAACTTCCGAAGAGCAGGATAGCGCCTGCTCAAGACAAAGCAGAGAGGATAACACCTCTTT
GCAATTCAAATGGTGGGGCAGCGCCCACCATCCCGAAATCCAAAAGGGCCTTTGAGCCCCGCACACCTTT
GATCAAGCAAAGGTGTGATGTTGTCGTCAGGGTTGGCCCACCGGCTGATCTTGACTTGGTATACCCTGCT
CTTGTGCAGGAAGAGGTGGCAATCCCACCTACTGAAAAGGTTCTGCAGCCTACCTTAAAGGCTGAAGTGA
GGGTGCCCATTTTTTGTGCACCCAAATGGATGGTGGCTTTTCCCAAGCCACCTACTAAAATTGCATCCAA
GAGGGATGCTCTACAGTTCCCTGCTGGGGCTGTAGCTTTTAATGGCATCAATTTTATCGATGCCAAGGGA
AAAGTCGTCCTATCTGAGGGCGCAAAGAGGATTCTCAAGGGAATCCGCGTTGCTAAACAGCAACGTCAAA
GAACCGCGCGCAGATCTGCTGCGTGCAAAAAGGTTCGTAAAGCCAGAGATCTGGCTTTATTCAAGCGCTT
GTCTGAAGAGTGCACCTTCCAGGATCTGCCTGGGGGTTTTGCCGGTGAAATTCCGGCCGGTCATGCCTGC
TACCGAAAGGTAGCAGCTCCCACTACCTCCTTTAAAAAGGAGGTTTCCAAAGGAAAGAAGGCTAAAAAAC
CTTCTACGCCAGTGCTGCCAGCACAGGATTTTTCCTGTGTTGACAGTTTTGACTGGGGGGAGAAGTCCTC
TCCAGTTGAAATTGAGGACGACTGGGTCCTCATAGAAAAACCTGTCCTACAAAGGCAGGCTGCGCACTCT
GCGCAGGGGAGGGCAACTGAAGCCCTCACTAGATTTGCCGCCTCAGGCGGCTTTACTGTTAAAGCCCACC
AAAAGGTGGAGGAGCTAGCCTCATCTGGAGAGGCTGGACACTTGATAGCGGGAGAGTTTGCAGAGCTCTG
CCTGAGATCTTTGGTGTATAATGATGCACCCGTCCTTTCTGCCTCTATTGAAGAGCTTATTACTGAACAA
GATTTTAAAGATGCCATAGAGCTCTTCAATATAGAGTTAGCTGAGTTGCCAACTGATTCCACTACATGTG
GGCAATTTAATGATTGGGCTTCTGCAGCCAAAAAGATGGCTAAAGGAGTAGGATCCATAGTTGGTGATTT
CGCTCGCATGTCGGGGGCCGGTGTGCTTATTACTTTTGATAGGTGCATCGAATACTTACAGAAAAAAGCT
TTGACATTTTGTCAAAAAGTGTTCAATGCTACCATGGCCCCCTATCTGAGCCACTTAGCTGAGGCTTCCA
ATATAATTAGCAAAATTTGGAAAAAGCTGGCTGAGTGGATGGAAAGTTTGAAGGGCAAGGCTGGATTGGC
TTTGGAAGTGCTTGCACAACATGCTATCTTTGCCCTTGGAGCCATAGTCGTGGGAGGAGTTGTCGTCCTC
GTTGAAAAAGTACTAGTAGCCTGCAAAGTTATTCCCAATTGTGGGATTGTGCTAGGTGCTTTTTTAACTC
TTTTCTTTGCCAGCTTAGGGTTGACGGCTCTTGAATGCACAGCTGAAGAAATTTTCCGAATGCACCAGTG
TTGCAAGGGTGCTATATACAGCATGTACTCAGTAAAAGAGCCCATGAATGAAGCCGAAGGAAGTTCCGTA
ACCATGGGAGTATTGCAGGGGCTTGACAATGCAATATCTGCTCTCACGAGAGTCGGTCAGAGCATGATTA
GCTTCAAACTTGGGAGCTTTTCGTACTATGCCAAGATTGCTCAGGGATTTGACCAACTTGCTCGAGGAAA
GAAAGCTATAGGTGAACTCACTGGTTGGCTCATCGATCTGGTAGGAAGTGTTTATTCCAAGGTCTCTGGA
CAGGAGAGCACTTTCTTCGATGAACTGTCAACTATAGTATGCCTTGATGTTAGATCATGGCTGTTAAAGA
GCAAGCGCGTGAGATTGCAAGTTGAGACTATGGCCATTGGTGATAGAATCACTCTTGATACTATTTCCAA
ATTGCTGGAAGAAGGTCATAAAATTCTTGTCACTGCAGCCGGCGTGCCTAGGAAGACTTCTGCTGATTTC
ACAATGTGTATCAAGGAGGAAGTTTCTAAGCTGGAGGAAGTACATCAGCGCACTGCGTGCGCTGGTATTA
ATGAAGGAATGCGCCAGTTTCCTTTCTGGGTATACATCTTTGGTGCTTCACAATCTGGGAAGACTACTAT
CGCCAATTCTGTTATCATCCCTTCACTTTTAGAGGAGATGAACCTTCCCAAGACTTCAGTGTATTCCAGG
CCTAAAACAGGAGGTTTCTGGAGTGGTTATGCAAGACAGGCGTGTGTTAAAGTTGACGATTTTTATGCCA
TTGAGCAAACGCCGAGTCTTGCTTCTTCTATGATAGATGTGGTGAATTCTGAACCATATCCTCTAGACAT
GGCCTATTTACATGAAAAAGGCATGTCTATGGATTCACCACTTGTTGTGACGACTGCAAACACTGTCAAG
CCTCCTACTAATGCTGGTATTACTGATGAGGCTTCTTTTTTTAATCGCCGCGCAGCTGTTATAGAAGTGC
GCAGAAAAGATAACACTCATTTCACGCCCCGTGCATATGATAATTGCATCGAAGTGAGGTTTTTGCACAA
CAAGTGTGCATATGTTGATTCTGAGGGCATCCCTCAAGGTCCTGCTGTAAACACGCCCATGGAAGAAGGG
TGGATTTCTCCTAGTGAGGCAGTTGCCACACTCAAAAATCTTCTAGGAGAACACGTCCTTGCTGAAGAAG
AAAAATTGTTGGATTATCGTGAAAGAATTGGCAACGATCATCCTATCTACAATGCAGCACAAGAATTCAT
AGGTAACATGCATTATCCTGGACAGTGGTTAACCACTGAACAGAAAAATACCTATGGAATCAATGAGGAA
GGATTCTCTTTTCTTGCGGTCGATGGAAAAATGTACAAGTACAATGTGCTTGGTAAACTGAATCCTTGTG
AAACAGTACCACCACATCCCAATGTAATCCCATGGTTGGAAGAAAAGACATTATCAATTGTGCATTGGGA
TGCGCATAAACACATAGCTACTGGTCCTCGAAATGCTTTAGTTTCTTGCTTTTTGCAAGGTCTTGTGCAG
GATCAGAGTCGTGTCCAAAGTGTTGATCTGATGGGCAAAGATAGTTCACCTGAACAGCAAGCTTTTTTCA
AACGGTTGACCCTGTCTGAGAGAATCTATCTCAGATTGTGTCAAATTCGCATTGATGCTGTAAAGAAAGA
ACAATTGAGTAGCGTATCTAGAGGAGCTCTAGACGTGCTGCGAGATTGCATGTATAAAAGTAAGGCCAAA
CTTGTGGAGAATTATTCTTTATTGTTGACTTTGGTCGCAATTTTGGTCTTAATTGCTACTGCCTATTCTT
TGATTTCCACTTTGATCGGGCTAGCTGGGTGCTCGAGTTTCGCTGGAGGAATGGTTGCTTTAAATCATGT
TTCTAATGCTTCCATTCCATGTTCAGAACCCCGGCTTGAGGAAGGTTACATTCCTAGAAATAAGTTTGTG
TCGCGTATTTCTAGGACGAGAGGAGACGGTCCTGCACAAGGCCAAGGAGATCATGAAGAATTGGTCACTG
AACTCTATTACTATTTTGATGGAGTTAAGAGACTTATTTCTTGTTGTTGGTTTAAGGGACGTTCCCTCTT
ATTGACAAGACACCAAGCAATGGCCATTCCTATAGGAAATGAAATTCAAGTCATCTATGCTGATGGCACT
GAAAGAAAGCTTGTTTGGCCAGGTAGGCAAGAAGACCGCTCCTGCAAGGGATATATTGAATTTCCTGATA
ATGAGCTTGTTGTATTTGAGCATGCTAGGCTTTTAACCATGCCAATCAAATACGAGAAGTACTTTGTGGA
TGATCCTGATCATCAGATTTCTCCCAACGTTGCCGTCAAGTGTTGTGTTGCGCGACTTGAGGATGGAATC
CCCCAATTCCACTTTTGGAATAAGTATGCTTCTGCGAGAAGTGATATACATACTATCAAAGATGAAGGGG
GAAGTGCAGTATATCAGAATAAGATCAGGAGATATTTGATATATGCTCATGAGGCCAAAAGGAATGATTG
TGGGGCTATTGCTGTTGCCGAAATACAGCGTACCCCTAAAGTTGTTGCTATGCTTGTTTCTGGGATCGGT
AACGTGACCTATTCTTCTGTAATTCCAAGTTATAGCTCCTCATTTGTGAGAGGTGATGTACCTTATGTGC
CAGAAGATGGGATCAAGACAAATGGGTATAGGAAAGTTGGGTATCTTATGGCAAAAGATGCTCCGCATGT
TCCAAGCAAAACGGCATTCATGAAAGTGCCGGATGAAATCTGCTTTCCTTACCCTAATCCAAAACAGCCT
GCCATTCTGAGTGCAGAAGATGAACGGTTGAAAGGTACTGTTCATGAAGGATATACTCCTATCCGTGAAG
GCATGAGAAAATTTGCTGAGCCAATGCATTTGCTTGATGCACAACTGCTTGATGAAGTTGCAGGCGACAT
GGTTCACACATGGTTTGATGCCGGAGAATATCTAGAAGATGTTCCTCTGAACATTGCCATTAATGGTGAT
GTAGAAGAAGAATATTTTGATCCTATTGCTATGGATACTTCTGAAGGGTATCCTGAAGTTCTGCAGAGGA
AAAATGGAGAGAAAGGTAAAGCTCGATTCTTCGTTGGAGAACCTGGGGCAAGAGAATTTGTACCTGGGTG
TGGACCAGAAAGAGCTTATCTGAGCCTTGAAGAAGAATGCAAGACGCGCATCCCTTCTTTAGTCAGTATT
GAAACTCCTAAAGATGAGAGATTGAAGCGATCTAAAATTGAAACTCCAGGAACTAGGCTGTTCTCCGTTT
TACCCTTGGCATACAATTTGCTCCTACGAGTAAAATTTTTGTCTTTTTCCCGCTTACTGATGAAGAAAAG
GAGTCATTTACCCTGCCAAGTAGGTATCAATCCTTATAGTCGCGAATGGACTGATGTGTATCACCGGTTG
GCAGAAAAATCGGATGTGGGATACAATTGTGACTATAAAGGATTTGATGGCCTAATTACAGAGCAAGTTT
TAGCCGTTGTTGCAACAATGATAAATGCAGGATTTCGTGATCCTGTGAGTAATCAGCAGCGGTCCAATCT
TTTGATGGCCATTAGTCGTCGGCTCTCAATTTGCGGCAGCCAAGTTTATGAAACCGAAGCGGGTATTCCT
TCAGGATGTGCATTGACAGTTGTCATAAACTCTATATTCAATGAGTTGTTAATGCGCTATTGTTATAAGA
AAATTGTGCCCCCAATTTATCGAGAGTGTTTTGATAGATGTGTCGTTCTGATCACCTACGGTGACGATAA
TGTGTTTACAGTGTCACAATCTATCATGACGAGCTTCACTGGCGATGCTCTCAAAGCTGAGATGGCCAAT
CTGGGAGTAACAATTACTGATGGTAAGGACAAAAGTCTTGCCACAATTCCAGCTCGCCCACTTCTGGAAT
TGGAATTCTTGAAACGTGGGTTCAAGATAGGGAACGGAGGCTTAATATATGCACCTCTAGAAAAACTGTC
CATCATGAGCTCACTTGTGTATATTCGTAGTGATGGTTCAGATATGTTGCAGAAACTCGTTGATAATGTT
AACACAGCTCTTGTTGAGTTATATCTGCATCAAGATAGGGAGTATTCAGAAAGCGTCCGAGATTTCTATC
TGGAAAAACTTCCCCCCGGATCTTATAAAGAATTGACAACATGGTATGAAGCACAGATCTTCCATGAATG
CCAACTCAGTGGGGAAAGTGGGTGGAAGCCCCAGGGATTGATAGAAGTTAGTCATGGTGCCAGTTTTGCT
AGTTTTGTGCAACAGAATGGGACTGAACTGGAACGCCATGACATTTGTCCTGGGCTGGCTATATCTGGAT
CTAAATATATAGCCAGGGAGGAAGAGATACTGATGTCTCTTAGCTCTCTTTTGCCGGGTGATATCAATGC
TGTGAAGCTCACTCTTAAATGTGGGGATGGTATTGGCCGTCTCCCTTCAAAAGCTAGTGTGTTGAGCCAA
AGAAAGCCCGGAATTGTTATGCAATTGTGCGCGAGAGCAATCAAAGAAAAGAAAACTCTCGTCATTCGTG
ATGAAAGGCCCTATATTGGAGGATGGGCCATGGCTTGTATTTGTGGGGAAAGTTTTGGTTTTTCCATTAA
GGATACCCTAGCACTTTATGCCAATCTCATGGGACCTAATAGGAAGAATGGACTTGCTACTTATTTCACG
GATTTCGACAGTCCTGTTCATGTGAAGAAAATTCATGCCATTACTAATGGAGAAGAAGGAGTAGCTATGC
TAAAAGATTCTTTTGCTTTCTGTGAACCCACCACCATTGCGGCCACTTCATGCGATACGAGAAAGGAAAT
GGTTTCTCACCTACCCACATCATTTCCAAATATTGTTCTGATTGGTGGGATTAGTTACCCCAAGGAGGGG
GGGGAACCTGGCGCGCTGTACTCTCCCACTGATGTAGTTATGTCCAAAAAGTTGCAGGGCGTATACGTCA
GTGAAGCTGTTCTAAAGTGTTGTTTGAGATGCCCTGGTGCTGCTGTTAAAACAGTCCTTCAGACTTCCTC
TCCTGGGAGTAGTTTGTCTCAAGCTCATTTTAGGAGTTTACGCCGAGTACAATCACATCGGTGCATGCGT
AAATCATAAATCGCGCTTCCTTCAAGCATGGTACTGGGATAACCATCGTTAAATAACCCAGTTTTAGCAC
TGCTCATACTCTGTTGGGTGCTTCATATTTTAGAGTATTTTGTATTATATTTATACTTAGCTTGTTTACT
GCTTTTGTGTGTTTATTTTCATGCATTTAGTGGCGACAGTGTGTTGTTTGTCCTTTGGACACACTTGCCT
TGTTGGACACAAAAAGATTTTATTTTCTTTTTACTGCTTTTATAGGTTTT

>KC138733.1 Arabis mosaic virus isolate NW segment RNA2 polyprotein 2 gene, complete cds
ATGAAAATTCTCGTGGGGTTTTCATATAAACGCAGCCCACGACTTTTCTAATCAAGAGTTTAAGAAACTC
AAGTTTGATATAGCCAATCCGTTAAGAGCGGAAACAAAATCAAACCGTTAAGAGCGGTATCAAGGCGAAG
AGTTTAAGAAACTCACAATTGCTTTTCTTTATTCCTTACTTATTTACGCGTTTTATTTGTTTAGTGTTTA
TTTTGTTTGTATATTTAGTGCGGCATATTGTTACGTTAATTTCTCTGCCCGCAAGGGCATTTTCTCTTTT
TCCTTTTCTGGCCTTATGGCCAAATTTTATTACTCCGACAGGCGTTTAGCCTGTTGGGCTGCTGGAAAGA
ACCCTCACCTTGGGGGTTCTATTGAGTCATGGCTGGCGGCCATTAAATCTGACTCCTCCTTCCGCCAAAC
TGTTAAGGAGGATGTACAGGTGAACAGATTGCAGCCTACGGCTGTCAGGATGTTTTCCTGGAAAGTGGGG
TCTGGGCCCATTGACAACCCGGAAAAGTGCAACTGGCACTACGTCCTCACGGGCGAGGTGCCAGCGCAAC
CGACCGAGCCGGTAAAAGCTCGAGAGGTGGTGGTGCCACCTGTGAAGGTCATTCCTTCACCGCCCCCTGT
GCCAAGGCCTTACTTTAGGCCAGTTGGGGCTTTTGCACCGACCCGGTCCGGGTTTATACGGGCCACTGTG
GAAAGACTCTCCCGGAAACGGGAAGAGTCGAGAGCTGCGGCACTCTTTGCCGAATTACCCTTGGAGTACC
CACAAGGTGCTCCATTGGTTGTCCCCCGTGGTTTCGCGGCCATGAGGTGGACTTATCATGCCACCTGGAG
GCGGTGGTATGACGCCAGTGATGAGCGCGCTTTGCGCGTTCATCCTGGTGGCCCTGCTCTGCCCCCCCCC
CCCCCCCCTCCCCCAATCCAAAAACCACCCTCTTTTGAGGAGAGGTTACAGGCTGCTCTTGAAAGGCAGT
CCTGTGCTAGGGCTTTTGCCCTAGAAACCTCGCTAGGCCTTAACATGGCCTGGCTGGGAACGGCTGCTAT
CCCCAGCACTTCTGTGTGCTGTGCTGATGGCAGGACTACTGGGGGGCAAACTATTGCCCAGGAGGCTGAT
CCTATTAATCATAGGGTCACTTCCAATACAGCCCCTGGTAGGGCACAATGGATCTCAGAGCGCCGCAGTG
CTCTGAGAAGAAGGGAGCAAGCAAATAGCTTGCAAAGTCTTGCTGCTCAAACTGACATGACATTTGAGCA
GGCCAGGAATGCGTATCTTGGTGCTGCTGACATGGTTGAGCAAGGCCTACCGTTACTACCTCCATTGAGG
AATGCCTACGCACCTCGTGGTCTATGGAGGGGACCTTCCACTAGAGCCAATTATACTCTTGATTTTAGGC
TCAATGGAATTCCCACCGGGCAAAATACTTTAGAAATATTGTATAATCCGGTGGCAGATGAGGAAATGGA
CGAATACCGTGACAGGGGTATGTCAGCGGTCGTGATTGATGCACTGGAAATTGCTATCAATCCTTTTGGA
ATGCCAGGCAATCCGACCGATCTTACTGTCGTAGCGACATATGGGCATGAACGTAACATGGAACGTGCCT
TTATTGGCTCTTCGTCGACCTTTCTTGGGAATGGTTTGGCGAGAGCTATTTTCTTTCCTGGTTTGCAATA
TAGTCAGGAAGAACCTAGGCGCGAATCTATTATTCGCCTGTATGTTGCTTCTACTAATGCCACTGTTGAT
GCTGATTCTATATTAGCAGCCATTAGTGTTGGCACTCTACGCCAGCACATTGGTTCGCTTCATAATAGAA
CAGTGGCAAGTTCTGTGCATGCTGCTCAGGTGCAGGGCACTACTTTAAGAGCTACTATGATGGGTAATGC
CGTTGTGGTTTCTCCTGAAGGAAGTCTTGTGACTGGAACCCCTGAAGCTAATGTTCAAATTGGAAGTGGT
TCTAGCATGCGAATGGTTGGTCCCCTGGCATGGGAAAACGTTGAAGAACCAGGCCAGACTTTTACCATAA
GAAACCGCTCTCGGTCTATGCGAGTAGATCGGAATGCCGACGTTGGAGTTGCTCTTCCTCGGATGAGTAC
TACAACGCGGGGTCTTGCTGGTAGAGGTTCTGTGCAGGTGCCTAAAGATTGCCAGGCAGGGAGATATCTG
AAAACCCTTGATCTTAGAGATATGGTGAGTGGGTTTTCAGGTATACAGTATGAAAAGTGGATCACTGCTG
GACTTGTTATGCCAGATTTTAAAGTGGTGATCCGCTATCCAGCCAATGCCTTCACGGGTATTACGTGGGT
TATGAGCTTTGATGCTTACAACCGAATAACTAGTAGTATCACAACTACTGCTAGCCCTGCGTATACCCTT
TCGGTCCCTCATTGGCTCTTACATCATAAAAATGGGACTACCTCATGTGATATTGATTATGGGGAGCTTT
GCGGTCACGCGATGTGGTTTAATGCCACTACTTTTGAAAGCCCTAAACTTCATTTCACATGCCTCACTGG
AAATAACAAGGAACTTGCTGCGGATTGGGAATTCGTGGTTGAGTTGTATGCTGAGTTTGAGGCAGCAAAA
ACTTTTCTTGGAAGGCCTAACTTTGTTTATAGTGCTGATGCATTTAATGGGTCTTTCAAGTTTTTGACTA
TCCCCCCACTGGAATATGACTTAAGTACCACCAGTGCTTACAAGAGTGTGTCCCTTCTTTTGGGTCAAAC
TCTTATTGATGGAACTCATAAGGTATATAATTATAACAATACGCTTTTGAGTTACTATCTTGGTATAGGT
GGTGTGGTCAAGGGCAGAGTGCATATATGTAGCCCTTGTACTTATGGCATAGTCCTAAGAGTTGTTAGTG
AATGGAACGGGGTCACTAACAATTGGAATCAACTATTTAAATACCCCGGATGTTATATCGGTGAAGATGG
GAACTTTGAGATTGAAATACGTTCTCCCTATCATCGAACTCCACTACGTTTATTGGACGCACAGGCAGCT
AGTGCTTTTACGAGTACGCTGAATTTCTATGCGATTTCAGGGCCAATTGCCCCAAGTGGAGAAACTGCAA
AAATGCCAGTGGTAGTGCAGATTGATGAAATTGCACTTCCAGATCTTTCTGTTCCGTCCTTCCCCAATGA
TTATTTTTTATGGGTGGACTTTTCAGCATTTACTGTTGATGCTGAAGAGTATGTAATAGGGTCCAGGTTT
TTTGATATTTCCTCGACTACTAGTACTGTCCACCTTGGAGATAATCCTTTTGCCCACATGATAGCTTGTC
ATGGACTCCATCATGGTATCCTTGATCTTAAGTTAATGTGGGATTTGGAGGGCGAATTTGGAAAGAGTTC
CGGTGGAGTTACCATTACAAAATTGTGTGGTGATAAAGCTACTGGCATGGATGGTGCATCCCGTGTTTGT
GCTTTGCAAAATATGGGATGTGAAACTGAACTGTACATAGGTAATTTTGCTGGTGCCAATCCTAATTCAG
CATTATCTTTGTACAGTCGATGGCTTGCCATTAAGTTGGATAAGGCTAGGAGCATGAAGATGCTCCGAAT
TTTATGCAAGCCAAGAGGGAATTTTGAGTTTTATGGTAGAACTTGTTTCAGAGTTTAAATTCCCAAGCGT
CTTGAGAATCTGACGTTAAAAGACTCATTTTGTATTATATTTATATTTAGCTTGTCTACCGCTTATGTGT
GTTGTTTTTCATGCATTTAGTGGCGACAGTGTGTTGTTTGTCCTTTGGACACACTTGCCTTGTTGGACAC
AAAAAGATTTTATTTTCTTTTTACTGCTTTTATAGGTTTT

>KC816730.1 Arabis mosaic virus clone ArMV-RdRp-3 RNA-dependent RNA polymerase gene, partial cds
GGAGTATTCAGAAAGTGTCCGAAATTTCTATCTTGAGAAGCTTCCCCCCGGATCTTACAAAGCATTGACA
ACGTGGTATGAGGCTCAGACCTTTCACGAATGTCAACTTAGTGGGGAAAGTGGTTGGAAACCCCAGGGAT
TAATTGAGATTAGTCATGGCGCAGGATTTGCTAGTTTCGTTCAGCAGGATGGGACTGAGTTAGAACGCCA
TGACATTTGTCCTGGGCTGGCTATATCTGGAGCTAGATATATTGCCAGAGAAGAAGAGATACTGATATCT
CTTAGCTCCCTTTTGCCAGGAGACGTCAATGCACATAAGCTTGAACTGCAATGTGGAGAAGGTATAGGCC
GTCTCCCTTCCAAAGCTAGTGTATTGGCTCAACGGAATCCTGGGATCGTAATGAGGTTGTGCAAGCAAGC
CCTTGATGAGAAAAAGACTCTTGTCATTCGTGATGAGAGACCTTATGTTGGAGGTTGGGCTATGGCATGC
ATTTGTGGAGAGAGTTTTGGTTTTTCCATCAGGGACACCCTGGCTTTATATGCCAATTTGCTGGGTCCTG
CTAGGAAGAATGGGCTGGCTGGATATTTTTCAAATTTTGAAAGTCCAGTCCATGTGAAAAAAGTTCACGC
CATTACTAATGGAGATGAAGGAGTTGAAGCACTAAAAGACGTGTTCACATTTTGTGAGCCTAAAATTATT
GCAGCTTCTTCATGTGGTACAAGAGAGGAAATGTTGGCTCATCCACCTGAGCAATTTCCTAATGTAGTTT
TGATTGGAGGGATTAGTTTCCCTACAGAAGGTGGAGAACCTGGAGCTTTATACTCCCACACTGATGTTAC
AATGTCCAAGAAAGTTCCGGGCGTGTACGTTAGTGAAGCAGTTCCGAAGTGTTGTCTGAGGTGTCCTGGT
GTTGCTACTAAGACAGTCCTTCAGACTTCCACTATCGGGAGTAATTTATCTAAAGCTCATTTGAAGAGTT
TGCGTCGATTACAAACGCACCAGTGTGTGCGTAGGTGA

>KC816731.1 Arabis mosaic virus clone ArMV-RdRp-7 RNA-dependent RNA polymerase gene, partial cds
GGAGTATTCAGAAAGCGTCCGAAATTTCTATCTTGAGAAGCTTCCCCCCGGATCTTACAAAGCATTGACA
ACGTGGTATGAGGCTCAGACCTTTCACGAATGTCAACTTAGTGGGGAAAGTGGTTGGAAACCCCAGGGAT
TAATTGAGATTAGTCATGGCGCAGGATTTGCTAGTTTCGTTCAGCAGGATGGGACTGAGTTAGAACGCCA
TGACATTTGTCCTGGGCTGGCTATATCTGGAGCTAGATATATTGCCAGAGAAGAAGAGATACTGATATCT
CTTAGCTCCCTTTTGCCAGGAGACGTCAATGCACATAAGCTTGAACTGCAATGTGGAGAAGGTATAGGCC
GTCTCCCTTCCAAAGCTAGTGTATTGGCTCAACGGAATCCTGGGATCGTAATGAGGTTGTGCAAGCAAGC
CCTTGATGAGAAAAAGACTCTTGTCATTCGTGATGAGAGACCTTATGTTGGAGGTTGGGCTATGGCATGC
ATTTGTGGAGAGAGTTTTGGTTTTTCCATCAGGGACACCCTGGCTTTATATGCCAATTTGCTGGGTCCTG
CTAGGAAGAATGGGCTGGCTGGATATTTTTCAAATTTTGAAAGTCCAGTCCATGTGAAAAAAGTTCACGC
CATTACTAATGGAGATGAAGGAGTTGAAGCACTAAAAGACGTGTTCACATTTTGTGAGCCTAAAATTATT
GCAGCTTCTTCTTGTGGTACAAGAGAGGAAATGTTGGCTCATCCACCTGAGCAATTTCCTAATGTAGTTT
TGATTGGAGGGATTAGTTTCCCTACAGAAGGTGGAGAACCTGGAGCCTTATACTCCCACACTGATGTTAT
AATGTCCAAGAAAGTTCCGGGCGTGTACGTTAGTGAAGCAGTTCTGAAGTGTTGTCTGAGGTGTCCTGGT
GTTGCTACTAAGACAGTCCTTCAGACTTCCACTATCGGGAGTAATTTATCTAAAGCTCATTTGAAGAGTT
TGCGTCGATTACAAACGCACCAGTGTGTGCGTAGGTGA

>KC816732.1 Arabis mosaic virus clone ArMV-RdRp-8 RNA-dependent RNA polymerase gene, partial cds
GGAGTATTCAGAAAGCGTCCGAAATTTCTATCTTGAGAAGCTTCCCCCCGGATCTTACAAAGCATTGACA
ACGTGGTATGAGGCTCAGACCTTTCACGAATGTCAACTTAGTGGGGAAAGTGGTTGGAAACCCCAGGGAT
TAATTGAGATTAGTCATGGCGCAGGATTTGCTAGTTTCGTTCAGCAGGATGGGACTGAGTTAGAACGCCA
TGACATTTGTCCTGGGCTGGCTATATCTGGAGCTAGATATATTGCCAGAGAAGAAGAGATACTGATATCT
CTTAGCTCCCTTTTGCCAGGAGACGTCAATGCACATAAGCTTGAACTGCAATGTGGAGAAGGTATAGGCC
GTCTCCCTTCCAAAGCTAGTGTATTGGCTCAACGGAATCCTGGGATCGTAATGAGGTTGTGCAAGCAAGC
CCTTGATGAGAAAAAGACTCTTGTCATTCGTGATGAGAGACCTTATGTTGGAGGTTGGGCTATGGCATGC
ATTTGTGGAGAGAGTTTTGGTTTTTCCATCAGGGACACCCTGGCTTTATATGCCAATTTGCTGGGTCCTG
CTAGGAAGAATGGGCTGGCTGGATATTTTTCAAATTTTGAAAGTCCAGTCCATGTGAAAAAAGTTCACGC
CATTACTAATGGAGATGAAGGAGTTGAAGCACTAAAAGACGTGTTCACATTTTGTGAGCCTAAAATTATT
GCAGCTTCTTCATGTGGTACAAGAGAGGAAATGTTGGCTCATCCACCTGAGCAATTTCCTAATGTAGTTT
TGATTGGAGGGATTAGTTTCCCTACAGAAGGTGGAGAACCTGGAGCTTTATACTCCCACACTGATGTTAC
AATGTCCAAGAAAGTTCCGGGCGTGTACGTTAGTGAAGCAGTTCTGAAGTGTTGTCTGAGGTGTCCTGGT
GTTGCTACTAAGACAGTCCTTCAGACTTCCACTATCGGGAGTAATTTATCTAAAGCTCATTTGAAGAGTT
TGCGTCGATTACAAACGCACCAGTGTGTGCGTAGGTGA

>KC816733.1 Arabis mosaic virus clone ArMV-RdRp-10 RNA-dependent RNA polymerase gene, partial cds
GGAGTATTCAGAAAGTGTCCGAAATTTCTATCTTGAGAAGCTTCCCCCCGGATCTTACAAAGCATTGACA
ACGTGGTATGAGGCTCAGACCTTTCACGAATGTCAACTTAGTGGGGAAAGTGGTTGGAAACCCCAGGGAT
TAATTGAGATTAGTCATGGCGCAGGATTTGCTAGTTTCGTTCAGCAGGATGGGACTGAGTTAGAACGCCA
TGACATTTGTCCTGGGCTGGCTATATCTGGAGCTAGATATATTGCCAGAGAAGAAGAGATACTGATATCT
CTTAGCTCCCTTTTGCCAGGAGACGTCAATGCACATAAGCTTGAACTGCAATGTGGAGAAGGTATAGGCC
GTCTCCCTTCCAAAGCTAGTGTATTGGCTCAACGGAATCCTGGGATCGTAATGAGGTTGTGCAAGCAAGC
CCTTGATGAGAAAAAGACTCTTGTCATTCGTGATGAGAGACCTTATGTTGGAGGTTGGGCTATGGCATGC
ATTTGTGGAGAGAGTTTTGGTTTTTCCATCAGGGACACCCTGGCTTTATATGCCAATTTGCTGGGTCCTG
CTAGGAAGAATGGGCTGGCTGGATATTTTTCAAATTTTGAAAGTCCAGTCCATGTGAAAAAAGTTCACGC
CATTACTAATGGAGATGAAGGAGTTGAAGCACTAAAAGACGTGTTCACATTTTGTGAGCCTAAAATTATT
GCAGCTTCTTCATGTGGTACAAGAGAGGAAATGTTGGCTCATCCACCTGAGCAATTTCCTAATGTAGTTT
TGATTGGAGGGATTAGTTTCCCTACAGAAGGTGGAGAACCTGGAGCTTTATACTCCCACACTGATGTTAC
AATGTCCAAGAAAGTTCCGGGCGTGTACGTTAGTGAAGCAGTTCCGAAGTGTTGTCTGAGGTGTCCTGGT
GTTGCTACTAAGACAGTCCTTCAGACTTCCACTATCGGGAGTAATTTATCTAAAGCTCATTTGAAGAGTT
TGCGTCGATTACAAACGCACCAGTGTGTGCGTAGGTGA

>KC816725.1 Arabis mosaic virus clone ArMV-CP-12 capsid protein gene, partial cds
GCCCCAAACTTCATTTCACATGCCTCACTGGAAATAACAAAGAGCTTGCTGCAGATTGGGAGTTTGTAGT
GGAGCTATATGCTGAGTTTGAGGCAGCAAAAACTTTTCTTGGAAGACCTAACTTCATTTATAGCGCTGAT
GCTTTTAATGGGTCTTTCAAGTTTCTGACAATCCCACCACTGGAATATGACCTGAGTGCTACCAGTGCCT
ACAAGAGTGTGTCCCTATTATTGGGCCAGACTCTTGTTGATGGGACCCATAGGGTGTTTAACTACAATAA
CACACTTTTGAGTTACTATCTCGGCATTGGTGGAGTGGTCAAGGGCAAAGTGCATATATGTGGCCCTTGC
ACTTATGGCATATTCCTAAGAGTTGTTAGTGAATGGAACGGGGTCACTAACAACTGGAATCAACTATTTA
AATATCCCGGGTGCTATATCGATGAGGATGGGAATTTTGAGATTGAAATCCGTTCCCCATATCATCGGAC
TCCACTACGCTTACTAGATGGACAGGCAGCGAGGTCTTTTACAAGCACGCTGAATTTCTATGCAATATCA
GGGCCAATTGCCCCAAGTGGAGAAACAGCAAAGATGCCAGTGGTCGTGCAGATTAATGAAATTGCACTTC
CCGACCTTTCTGTGCCATCTTTCCCTAATGATTATTTCCTATGGGTTGACTTTTCTGCATTCACTGTGAA
TGTAGAAGAGTATGTTATTGGTTCGAGGTTTTTTGATATTTCCTCTACAACCAGTACTGTAGCCCTTGGA
GACAATCCTTTTGCTCATATGATAGCTTGTCATGGACTCCACCATGG

>KC816726.1 Arabis mosaic virus clone ArMV-CP-14 capsid protein gene, partial cds
GCCCCAAACTTCATTTCACATGCCTCACTGGAAATAACAAAGAGCTTGCTGCAGATTGGGAGTTTGTAGT
GGAGCTATATGCTGAGTTTGAGGCAGCAAAAACTTTTCTTGGAAGACCTAACTTCATTTATAGCGCTGAT
GCTTTTAATGGGTCTTTCAAGTTTCTGACAATCCCACCACTGGAATATGACCTGAGTGCTACCAGTGCCT
ACAAGAGTGTGTCCCTATTATTGGGCCAGACTCTTGTTGATGGGACCCATAGGGTGTTTAACTACAATAA
CACACTTTTGAGTTACTATCTCGGCATTGGTGGAGTGGTCAAGGGCAAAGTGCATATATGTGGCCCTTGC
ACTTATGGCATAGTCCTAAGAGTTGTTAGTGAATGGAACGGGGTCACTAACAACTGGAATCAACTATTTA
AATATCCCGGGTGCTATATCGATGAGGATGGGAATTTTGAGATTGAAATTCGTTCCCCATATCATCGGAC
TCCACTACGCTTACTAGATGGACAGGCAGCGAGCTCTTTTACAAGCACGCTGAATTTCTATGCAATATCA
GGGCCAATTGCCCCAAGTGGAGAAACAGCAAAGATGCCAGTGGTCGTGCAGATTAATGAAATTGCACTTC
CCGACCTTTCTGTGCCATCTTTCCCTAATGATTATTTCCTATGGGTTGACTTTTCTGCATTCACTGTGAA
TGTAGAAGAGTATGTTATTGGTTCGAGGTTTTTTGATATTTCCTCTACAACCAGTACTGTAGCCCTTGGA
GACAATCCTTTTGCTCATATGATAGCTTGTCATGGACTCCACCATGG

>KC816727.1 Arabis mosaic virus clone ArMV-CP-18 capsid protein gene, partial cds
GCCCCAAACTTCATTTCACATGCCTCACTGGAAATAACAAAGAGCTTGCTGCAGATTGGGAGTTTGTAGT
GGAGCTATATGCTGAGTTTGAGGCAGCAAAAACTTTTCTTGGAAGACCTAACTTCATTTATAGCGCTGAT
GCTTTTAATGGGTCTTTCAAGTTTCTGACAATCCCACCACTGGAATATGACCTGAGTGCTACCAGTGCCT
ACAAGAGTGTGTCCCTATTATTGGGCCAGACTCTTGTTGATGGGACCCATAGGGTGTTTAACTACAATAA
CACACTTTTGAGTTACTATCTCGGCATTGGTGGAGTGGTCAAGGGCAAAGTGCATATATGTGGCCCTTGT
ACTTATGGCATAATCCTAAGAGTTGTTAATGAATGGAACGGGGTCACTAACAACTGGAATCAACTATTTA
AATATCCCGGGTGCTATATCGATGAGGATGGGAATTTTGAGATTGAAATTCGTTCCCCATATCATCGGAC
TCCACTACGCTTACTAGATGGACAGGCAGCGAGCTCTTTTACAAGCACGCTGAATTTCTATGCAATATCA
GGGCCAATTGCCCCAAGTGGAGAAACAGCAAAGATGCCAGTGGTTGTGCAGATTAATGAAATTGCCCTTC
CCGACCTTTTTGTGCCATCTTTCCCTAATGATTATTTCCTATGGGTTGACTTTTTTGCATTCACTGTGAA
TGTAGAAGAGTATGTTATTGGTTCGAGGTTTTTTGATATTTCCTTTACAACCAGTACTGTAGCCCTTGGA
GACAATCCCTTTGCTCATATGATAGCTTGTCATGGACTCCACCATGG

>KC816728.1 Arabis mosaic virus clone ArMV-CP-19 capsid protein gene, partial cds
GCCCCAAACTTCATTTCACATGCCTCACTGGAAATAACAAAGAGCTTGCTGCAGATTGGGAGTTTGTAGT
GGAGCTATATGCTGAGTTTGAGGCAGCAAAAACTTTTCTTGGAAGACCTAACTTCATTTATAGCGCTGAT
GCTTTTAATGGGTCTTTCGAGTTTCTGACAATCCCACCACTGGAATATGACCTGAGTGCTACCAGTGCCT
ACAAGAGTGTGTCCCTATTATTGGGCCAGACTCTTGTTGATGGGACCCATAGGGTGTTTAACTACAATAA
CACACTTTTGAGTTACTATCTCGGCATTGGCGGAGTGGTCAAGGGCAAAGTGCATATATGTGGCCCTTGC
ACTTATGGCATAGTCCTAAGAGTTGTTAGTGAATGGAACGGGGTCACTAACAACTGGAATCAACTATTTA
AATATCCCGGGTGCTATATCGATGAGGATGGGAATTTTGAGATTGAAATTCGTTCCCCACATCATCGGAC
TCCACTACGCTTACTAGATGGACAGGCAGCGAGCTCTTTTACAAGCACGCTGAATTTCTATGCAATATCA
GGGCCAATTGCCCCAAGTGGAGAAACAGCAAAGATGCCAGTGGTCGTGCAGATTAATGAAATTGCACTTC
CCGACCTTTCTGTGCCATCTTTCCCTAATGATTATTTCCTATGGGTTGACTTTTCTGCATTCACTGTGAA
TGTAGAAGAGTATGTTATTGGTTCGAGGTTTTTTGATATTTCCTCTACAACCAGTACTGTAGCCCTTGGA
GACAATCCTTTTGCTCATATGATAGCTTGTCATGGACTCCACCATGG

>KC816729.1 Arabis mosaic virus clone ArMV-CP-20 capsid protein gene, partial cds
GCCCCAAACTTCATTTCACATGCCTCACTGGAAATAACAAAGAGCTTGCTGCAGATTGGGAGTTTGTAGT
GGAGCTATATGCTGAGTTTGAGGCAGCAAAAACTTTTCTTGGAAGACCTAACTTCATTTATAGCGCTGAT
ACTTTTAATGGGTCTTTCAAGTTTCTGACAATCCCACCACTGGAATATGACCTGAGTGCTACCAGTGCCT
ACAAGAGTGTGTCCCTATTATTGGGCCAGACTCTTGTTGATGGGACCCATAGGGTGTTTAACTACAATAA
CACACTTTTGAGTTACTATCTCGGCATTGGTGGAGTGGTCAAGGGCAAAGTGCATATATGTGGCCCTTGT
ACTTATGGCATAGTCCTAAGAGTTGTTAGTGAATGGAACGGGGTCACTAACAACTGGAATCAACTATTTA
AATATCCCGGGTGCTATATCGATGAGGATGGGAATTTTGAGATTGAAATTCGTTCCCCATATCATCGGAC
TCCACTACGCTTACTAGATGGACAGGCAGCGAGCTCTTTTACAAGCACGCTGAATTTCTATGCAATATCA
GGGCCAATTGCCCCAAGTGGAGAAACAGCAAAGATGCCAGTGGTCGTGCAGATTAATGAAATTGCACTTC
CCGACCTTTCTGTGCCATCTTTCCCTAATGATTATTTCCTATGGGTTGACTTTTCTGCATTCACTGTGAA
TGTAGAAGAGTATGTTATTGGTTCGAGGTTTTTTGATATTTCCTCTACAACCAGTACTGTAGCCCTTGGA
GACAATCCTTTTGCTCATATGATAGCTTGTCATGGACTCCACCATGG

>KJ137007.1 Arabis mosaic virus isolate AR/G4 movement protein (2BMP) gene, partial cds
CTCAATGGTATCCCTACTGGGCAAAATACTCTTGAAATTTTGTATAACCCAGTAGCGGACGAAGAAATGG
AATGCTACCGTGACAGGGGTATGTCAGCGGTCGTGATTGATGCACTTGAAATTGCTATCAATCCTTTTGG
AATGCCGGGCAATCCGACCGATCTTACTGTCGTGGCTACATATGGGCATGAGCGTAATATGGAACGTGCC
TTTATTGGTTCCTCCTCAACCTTTCTTGGGAATGGGTTAGCGAGGGCCATTTTCTTTCCC

>KJ137008.1 Arabis mosaic virus isolate AR/G2 movement protein (2BMP) gene, partial cds
AATGGTATCCCTACTGGGCAAAATACTCTTGAAATTTTGTATAACCCAGTAGCGGACGAAGAAATGGATG
ACTACCGTGACAGGGGTATGTCAGCGGTCGTGATTGATGCACTTGAAATTGCTATCAACCCTTTTGGAAT
GCCGGGCAATCCGACCGATCTTACTGTCGTGGCTACATATGGGCATGAGCGTAATATGGAACGTGCCTTT
ATTGGTTCCTCCTCAACCTTTCTTGGGAATGGGTTAGCGAGGGCCATTTTCTTTCCC

>KJ137009.1 Arabis mosaic virus isolate K4 movement protein (2BMP) gene, partial cds
GGCTCAATGGTATTCCTACTGGACAAAATACTTTGGAAATTTTGTATAATCCAGTAGCAGACGAAGAAAT
GGAACGCTACCGAAACAGGGGTATGTCGGCGGTTGTGATTGATGCGCTTGAAATTGCTATCAACCCTTTT
GGAATGCCAGGCAATCCAACCGATCTTACTGTCGTGGCTACATATGGGCATGAACGCAATAGGAAACGTG
CCTTTATTGGTTCCTCTTCTACTTTTCTTGGGAATGGATTGGCGAGGGCCATTTTCTTTCCC

>KJ137010.1 Arabis mosaic virus isolate AR/S2 movement protein (2BMP) gene, partial cds
AATGGTATCCCTACTGGGCAAAATACCTTAGAAATTTTATACAACCCAGTAGCGGACGAGGAAATGGATG
ACTACCGTGGCAGGGGTATGTCAGCAGTCGTGATTGATGCACTTGAAATTGCTATCAATCCCTTTGGGAT
GCCTGGCAATCCGACTGATCTTACTGTCGTGGCAACATACGGGCACGAGCGTAATATGGAACGCGCATTT
ATTGGCTCTTCGTCTACCTTTCTTGGGAATGGTTTGGCCAGAGCTATTTTCTTTCCC

>KJ137011.1 Arabis mosaic virus isolate OL1 movement protein (2BMP) gene, partial cds
AATGGAATTCCCACGGGACAAAATACTCTAGAAATATTGTATAATCCCGTGGCAGACGAAGAAATGGATG
ACTACCGTGACAGGGGTATGTCAGCAGTCGTGATTGATGCGCTAGAAATTGCTATTAACCCTTTTGGAAT
GCCAGGCAATCCGACTGATCTTACTGTCGTAGCAACATATGGGCACGAGCGTAATATGGAACGTGCCTTC
ATTGGTTCTTCTTCAACCTTTCTTGGAAATGGGTTGGCGAGAGCCATTTTCTTTCCC

>KJ137012.1 Arabis mosaic virus isolate S10 movement protein (2BMP) gene, partial cds
AGTGGAATCCCCACCGGGCAAAATACTTTAGAAATATTGTATAACCCGGTGGCAGACGAGGAAATGGATG
ACTACCGTGACAGGGGTATGTCAGCAGTCGTGATTGATGCACTAGAAATTGCTATCAATCCTTTTGGAAT
GCCAGGCAATCCGACTGATCTCACTGTCGTAGCAACGTATGGGCATGAACGTAATATGGAACGTGCCTTT
ATCGGCTCTTCGTCAACCTTCCTTGGGAATGGTTTGGCGAGAGCTATTTTCTTCCCC

>KJ194468.1 Arabis mosaic virus isolate AMV/2677-NL polyprotein P2 gene, partial cds
CATTTCACATGCCTCACTGGAAATAACAAAGAATTAGCAGCGGATTGGGAGTTCGTTGTTGAATTATATG
CTGAGTTTGAGGCAGCAAAAAGTTTTCTTGGGAAGCCCAATTTCATTTATAGCGCTGATGCTTTTAATGG
GTCTCTCAAATTTCTGACTATCCCACCACTGGAATATGACTTAAGTGCAACCAGTGCCTACAAGAGTGTG
TCCCTATTATTGGGGCAGACTCTTGTTGATGGTACTCATAAGGTGTACAATTTTAATAATACACTTTTGA
GTTACTATCTTGGTATTGGGGGTATTGTCAAGGGAAAGGTACATGTTTGTAGCCCTTGCACTTATGGCAT

>KJ481182.1 Arabis mosaic virus isolate Lil-47-2-1 coat protein gene, partial cds
GGACTTGCTGGTAGAGGTTCTGTTCAGGTACCTAAAGATTGCCAGGCGGGAAAATACTTGAAAACCCTTG
ACTTGAGAGATATGATTAGTGGGTTTTCAGGTATTCAATATGAAAAGTGGATCACTGCTGGACTTATTAT
GCCAGATTTTAAAGTGGTGATCCGCTATCCGGCCAATGCCTTCACAGGTATTACGTGGGTTATGAGCTTT
GATGCCTATAATCGAATAACTAGTAGTATTACTACTACTGCTAGTCCCGCGTATACCCTGTCAGTCCCTC
ATTGGCTGCTACATCATAAAAATGGGACAACCTCATGTGATATTGATTATGGGGAGCTCTGTGGACATGC
TTTGTGGTTTAGTGCCACTACTTTCGAGAGCCCCAAACTTCATTTCACATGCCTCACTGGGAATAATAAA
GAACTTGCTGCAGATTGGGAGTTTGTAGTTGAGTTATATGCTGAGTTTGAGGCAGCTAAATCCTTTCTTG
GAAGGCCTAACTTCATTTATAGCGCTGATGCTTTTAATGGGTCTTTCAAGTTTCTGACTATCCCACCACT
GGAATATGACTTAAGTACCACCAGTGCCTACAAGAGCGTGTCCCTTCTTTTGGGCCAAACTCTTGTTGAT
GGAACTCATAAGGTATATAATTATAATAATACGCTTTTGAGCTACTATCTTGGTATTGGTGGTGTGGTCA
AGGGCAAAGTGCATATATGTAGCCCTTGTACTTATGGCATAGTCCTAAGAGTTGTTAGTGAATGGAACGG
GGTCACTAACAACTGGAATCAATTGTTTAAATACCCCGGGTGTTATATCGATGAGGATGGGAATTTTGAA
ATTGAAATTCGTTCCCCATATCATCGAACTCCACTGCGCTTACTGGATGGACAGGCAGCGAGTTCTTTTA
CGAGCACGCTGAATTTCTATGCAATTTCAGGGCCAATTGCCCCAAGTGGAGAGACTGCTAAGATGCCAGT
GGTAGTGCAAATTGATGAAATTGCATTGCCGGATCTTTCTGTCCCGACTTTCCCTAATGATTATTTCCTT
TGGGTGGACTTTTCTGCTTTCACTGTTGATACAGAAGAGTATGTAATAGGGTCGAGGTTTTTTGATATTT
CCTCCACTACTAGTACTGTTGCCCTGGGAGATAATCCTTTTGCTCACATGATAGCTTGTCATGGACTCCA
TTGTGGGGTTCTTGACCTCAAGTTAATGTGGGATTTGGAAGGCGAGTTTGGAAAGAGCTCTGGTGGTGTT
ACTATCACACGTTTGTGTGGTGATAAGGCTACTGGCATGGATGGAGCATCTCGTGTTTGTGCTTTGCAAG
ACATGAGTTGCGAAACTGAACTGTATGTTGGGAATTATGCTGGCGCTAATCCTAATACGGCGCTTTCCCT
ATACAGTCGTTGGCTTGCTATTAAGCTGGACAAAGCTAAGAGTATGAAAATGCTCAGAGTATTGTGCAAG
CCTAGAGGAAACTTTGAATTCTACGGAAGAACGTGCTTTAAAGTT

>KJ481183.1 Arabis mosaic virus isolate Lil-47-3-4 coat protein gene, partial cds
GGACTTGCTGGTAGAGGTTCTGTCCAGGTGCCTAAAGATTGCCAGGCGGGAAAATACTTGAAAACCCTTG
ACTTGAGAGATATGATTAGTGGGTTTTCAGGTATTCAATATGAAAAGTGGATCACTGCTGGACTTATTAT
GCCAGATTTCAAAGTGGTGATCCGCTATCCGGCCAATGCCTTCACGGGTATTACGTGGGTTATGAGCTTT
GATGCCTATAATCGAATAACTAGTAGTATTACTACTACTGCTAGTCCCGCGTATACCCTGTCAGTCCCTC
ATTGGCTGTTACATCATAAAAATGGGACAACCTCATGTGATATTGATTATGGGGAGCTCTGTGGACATGC
TTTGTGGTTTAGTGCCACTACTTTCGAGAGCCCCAAACTTCATTTCACATGCCTCACTGGGAATAACAAA
GAACTTGCTGCAGATTGGGAGTTTGTAGTTGAGTTATATGCTGAGTTTGAGGCAGCTAAGTCCTTTCTTG
GAAGGCCTAACTTCATTTATAGTGCTGATGCTTTTAATGGGTCTTTCAAGTTTCTGACTATCCCACCACT
GGAGTATGACTTAAGTACCACCAGTGCCTACAAGAGCGTGTCCCTTCTTTTGGGCCAAACTCTTGTTGAT
GGAACTCATAAGGTGTATAATTATAATAATACGCTTTTGAGTTACTATCTTGGTATTGGTGGTGTGGTCA
AGGGCAAAGTGCATATATGTAGCCCTTGTACTTATGGCATAGTCCTAAGAGTTGTTAGTGAATGGAACGG
GGTCACTAACAACTGGAATCAATTGTTTAAATACCCCGGGTGTTATATCGATGAGGATGGGAATTTTGAA
ATTGAAATTCGTTCCCCATATCATCGAACTCCACTGCGCTTACTGGATGGACAGGCAGCGAGTTCTTTTA
CGAGCATGCTGAATTTCTATGCAATTTCAGGGCCAATTGCCCCAAGTGGAGAAACTGCTAAGATGCCAGT
GGTAGTGCAAATTGATGAAATTGCATTGCCGGATCTTTCCGTCCCGACTTTCCCTAATGATTATTTCCTC
TGGGTGGACTTTTCTGCTTTCACTGTTGACGCAGAAGAGTATGTAATAGGGTCGAGGTTTTTTGATATTT
CCTCCACTACTAGTACTGTTGCCCTGGGAGATAATCCTTTTGCTCACATGATAGCTTGTCATGGACTCCA
TTGTGGGGTTCTTGACCTCAAGTTAATGTGGGATTTGGAAGGCGAGTTTGGAAAGAGCTCTGGTGGCGTT
ACTATCACACGTTTGTGTGGTGACAAGGCTACTGGCATGGATGGGGCATCTCGTGTTTGTGCTTTGCAAG
ACATGAGTTGCGAAACTGAACTGTATGTTGGGAATTATGCTGGCGCTAATCCCAATACGGCGCTTTCCCT
ATACAGTCGCTGGCTTGCTATTAAGCTGGACAAAGCTAAGAGTATGAAAATGCTCAGAGTATTGTGCAAG
CCTAGAGGAAACTTTGAATTCTACGGAAGAACGTGCTTTAAAGTT

>KJ481184.1 Arabis mosaic virus isolate Lil-47-4-2 coat protein gene, partial cds
GGACTTGCTGGTAGAGGTTCTGTCCAGGTGCCTAAAGATTGCCAGGCGGGAAAATACTTGAAAACCCTTG
ACTTGAGAGATATGATTAGTGGGTTTTCAGGTATTCAATATGAAAAGTGGATCACTGCTGGACTTATTAT
GCCAGATTTCAAAGTGGTGATCCGCTATCCGGCCAATGCTTTCACAGGTATTACGTGGGTTATGAGCTTT
GATGCCTATAATCGAATAACTAGTAGTATTACTACTACTGCTAGTCCTGCGTATACCCTGTCAGTCCCTC
ATTGGCTGTTACATCATAAAAATGGGACAACCTCATGTGATATTGATTATGGGGAGCTCTGTGGACATGC
TTTGTGGTTTAGCGCCACTACTTTCGAGAGCCCCAAGCTTCATTTCACATGCCTCACTGGGAATAATAAA
GAACTTGCTGCAGATTGGGAGTTTGTAGTTGAGTTATATGCTGAGTTTGAGGCAGCTAAATCCTTTCTTG
GAAGGCCTAACTTCATTTATAGCGCTGATGCTTTTAATGGGTCTTTCAAGTTTCTGACTATCCCACCACT
GGAATATGACTTAAGTACCACCAGTGCCTACAAGAGCGTGTCCCTTCTTTTGGGCCAAACTCTTGTTGAT
GGAACTCATAAGGTGTATAATTATAATAACACGCTTTTGAGTTACTATCTTGGTATTGGTGGTGTGGTCA
AGGGCAAAGTGCATATATGTAGCCCTTGTACTTATGGCATAGTCCTAAGAGTTGTTAGTGAATGGAACGG
GGTCACTAACAACTGGAATCAATTGTTTAAATACCCCGGGTGTTATATCGATGAGGATGGGAATTTTGAA
ATTGAAATTCGTTCCCCATATCATCGAACTCCACTGCGCTTACTGGATGGACAGGCAGCGAGTTCTTTTA
CGAGCACGCTGAACTTCTATGCAATTTCAGGGCCAATTGCCCCAAGTGGAGAAACTGCCAAGATGCCAGT
GGTAGTGCAAATTGATGAAATTGCATTGCCAGATCTTTCCGTCCCGACTTTCCCTAATGATTATTTCCTC
TGGGTAGACTTTTCTGCTTTCACTGTTGATACAGAAGAGTATGTAATAGGGTCGAGGTTTTTTGATATTT
CCTCCACTACTAGCACTGTTGCCCTGGGAGATAATCCTTTTGCTCACATGATAGCTTGTCATGGACTCCA
TTGCGGGGTTCTTGACCTCAAGTTAATGTGGGATTTGGAAGGCGAGTTTGGAAAGAGCTCTGGTGGTGTT
ACTATCACACGTTTGTGTGGTGATAAGGCTACTGGCATGGATGGAGCATCTCGTGTTTGTGCTTTGCAAG
ACATGAGTTGCGAAACTGAACTGTATGTTGGGAATTATGCTGGCGCCAATCCCAATACGGCGCTTTCCCT
ATACAGTCGCTGGCTTGCTATTAAGCTGGACAAAGCTAAGAGTATGAAAATGCTCAGAGTATTGTGCAAG
CCTAGAGGAAACTTTGAATTCTACGGAAGAACGTGCTTTAAAGTT

>KJ481185.1 Arabis mosaic virus isolate Lil-314 coat protein gene, partial cds
GGACTTGCTGGTAGAGGTTCTGTCCGGGTGCCTAAAGATTGCCAGGCAGGAAAATACTTGAAAACCCTTG
ATTTGAGAGATATGATTAGTGGGTTTTCAGGTATTCAATATGAAAAGTGGATCACTGCTGGACTTATAAT
GCCAGATTTTAAAGTGGTGATTCGCTATCCAGCCAATGCTTTTACAGGCATTACGTGGGTTATGAGCTTT
GATGCCTATAATCGAATAACTAGTAGTATTTCCACTACTGCTAGTCCTGCGTATACCCTGTCGGTCCCTC
ATTGGCTGTTACATCACAAGAATGGGACAACTTCATGTGATATTGACTATGGGGAGCTCTGTGGCCATGC
TCTGTGGTTTAGTGCCACTACATTTGAGAGCCCCAAACTTCATTTCACATGCCTCACTGGAAATAACAAA
GAACTTGCTGCAGATTGGGAGTTTGTAGTTGAGTTATATGCTGAGTTTGAGGCAGCGAAATCCTTTCTTG
GAAGGCCTAACTTCATTTATAGCGCTGATGCTTTTAATGGGTCTTTCAAGTTTCTGACGATCCCGCCACT
GGAATATGACTTAAGTACTACCAGTGCCTACAAGAGTGTGTCCCTTCTTTTGGGTCAAACTCTTGTTGAT
GGAACGCATAAGGTGTATAATTTCAATAATACGCTTTTGAGTTACTATCTCGGTATTGGTGGTGTGGTCA
AGGGCAAAGTGCATATATGTAGCCCTTGTACTTATGGCATAGTCCTAAGAGTTGTTAGTGAATGGAACGG
GGTCACTAACAACTGGAACCAACTGTTTAAATACCCCGGGTGTTATATCGATGAGGATGGGAACTTTGAA
ATTGAAATTCGTTCCCCATATCATCGAACTCCACTGCGCTTACTGGATGGACAGGCAGCGAGTTCTTTTA
CGAGCACGTTGAATTTCTATGCAATTTCAGGGCCAATTGCCCCAAGTGGAGAAACTGCTAAGATGCCAGT
GGTAGTGCAAATTAATGAAATTGCATTACCGGATCTTTCCGTTCCGACTTTCCCTAATGATTATTTCCTT
TGGGTGGACTTTTCTGCTTTCACTGTTGATACAGAAGAGTATGTAATAGGGTCGAGGTTTTTTGATATTT
CCTCTACCACTAGTACTGTTGCCCTGGGAGACAATCCTTTTGCTCACATGATAGCTTGTCATGGACTCCA
TTGCGGGATCCTTGATCTTAAGTTAATGTGGGATTTAGAAGGCGAGTTTGGAAAGAGCTCTGGTGGTGTT
ACTATCACACGTTTGTGTGGTGATAAGGCTACTGGTATGGATGGAGCCTCTCGTGTTTGTGCTTTGCAAG
ACATGAGTTGTGAGACTGAACTGTACGTTGGGAATTATGCTGGTGCTAATCCTAATACAGCACTTTCCCT
ATACAGTCGTTGGCTTGCTATCAAGCTGGATAAGGCTAAGAGTATGAAAATGCTCAGAGTGTTATGCAAG
CCAAGAGGGAACTTTGAATTCTACGGAAGAACGTGCTTTAAAGTT

>KJ481186.1 Arabis mosaic virus isolate Lil-7620-15-1 coat protein gene, partial cds
GGTCTTGCTGGTAGAGGTTCTGTCCAGGTGCCAAAAGATTGCCAGGCGGGAAAATGTCTGAAAACCCTTG
ATTTGAGAGACATGATTAGTGGGTTTTCAGGCATCCAATATGAAAAGTGGATCACTGCTGGACTTATTAT
GCCAGATTTTAAAGTGGTGATTCGCTATCCAGCCAATGCCTTTACAGGTATTACGTGGGTTATGAGCTTT
GATGCCTACAACCGAATAACTAGTAGTATTTCTACCACTGCTAGTCCTGCGTATACTCTGTCAGTCCCTC
ATTGGTTGCTGCATCATAAAAATGGGACGACCTCATGTGATATTGATTATGGAGAGCTCTGTGGACACGC
TTTGTGGTTTAGTGCCACTACTTTTGAGAGCCCCAAACTTCATTTCACATGCCTCACTGGGAATAACAAA
GAACTTGCTGCAGATTGGGAGTTTGTAGTTGAGTTATATGCTGAGTTTGAGGCAGCGAAATCCTTTCTTG
GAAGGCCTAATTTCATTTATAGCGCTGATGCTTTTAATGGGTCTTTCAAGTTCCTGACGATCCCACCACT
GGAATATGACTTAAGTACTACCAGTGCCTACAAGAGTGTGTCCCTTCTTTTGGGTCAAACTCTTGTTGAT
GGAACTCATAAGGTGTATAATTATAATAATACGCTTTTGAGTTATTATCTTGGTATTGGTGGTGTGGTCA
AGGGCAAAGTGCATATATGTAGCCCGTGTACTTATGGCATAGTCCTAAGAGTTGTTAGTGAATGGAACGG
GGTCACTAACAACTGGAATCAACTGTTTAAATACCCCGGGTGTTACATCGATGAGGATGGGAATTTTGAA
ATTGAAATTCGTTCCCCATATCATCGAACTCCACTGCGCTTACTGGATGGACAGGCAGCGAGTTCTTTTA
CGAGCACGCTGAATTTCTATGCAATTTCAGGGCCAATTGCCCCAAGTGGAGAAACTGCTAAGATGCCAGT
GGTAGTGCAAATTGATGAAATTGCACTGCCGGATCTTTCTGTCCCGACTTTCCCTAATGATTATTTCCTT
TGGGTGGACTTTTCTGCTTTCACTGTTGATACAGAAGAGTATGTAATAGGGTCGAGGTTTTTTGATATTT
CCTCTACCACTAGTACTGTTGCCCTGGGAGACAATCCTTTTGCTCACATGATAGCTTGTCATGGACTCCA
TTGTGGAGTTCTTGATCTTAAGTTAATGTGGGATTTGGAAGGCGAGTTTGGGAAGAGCTCTGGTGGTGTT
ACTATCACGCGTTTGTGTGGTGATAAGGCTACTGGCATGGATGGAGCATCTCGTGTGTGTGCTTTGCAAG
ACATGAGTTGCGAGACTGAACTGTACGTTGGGAATTATGCTGGTGCTAATCCTAATACAGCACTTTCCCT
GTATAGTCGTTGGCTTGCTATCAAGCTGGATAAGGCTAAGAGTATGAAAATGCTCAGAGTGTTATGCAAG
CCAAGAGGGAACTTTGAATTCTACGGAAGAACGTGTTTTAAAGTT

>KJ481187.1 Arabis mosaic virus isolate Lil-7621-25-1 coat protein gene, partial cds
GGTCTTGCCGGTAGAGGTTCTGTCCAGGTACCTAAAGATTGCCAGGCGGGAAAATACTTGAAAACCCTCG
ACTTGCGAGATATGGTTAGTGGGTTTTCAGGTATTCAGTATGAAAAGTGGATCACTGCCGGACTTGTTAT
GCCAGATTTTAAAGTGGTGATTCGCTATCCAGCCAATGCCTTTACAGGTATCACGTGGGTTATGAGCTTT
GATGCCTATAACCGAATTACTAGTAGTATCACCACTACTGCTAGTCCCGCGTATACTCTTTCAGTCCCTC
ATTGGCTGTTGCATCACAAAAATGGGACAACCTCATGTGATATTGATTATGGGGAGCTATGCGGTCATGC
TATGTGGTTCAATGCCACTACATTTGAGAGCCCCAAACTTCATTTCACGTGCCTCACTGGAAATAACAAA
GAGCTTGCTGCAGATTGGGAATTTGTAGTTGAGCTGTATGCTGAGTTTGAGGCAGCAAAAACATTTCTTG
GAAGGCCCAATTTCATTTATAGCGCTGACGCTTTTAATGGGTCCTTCAAGTTTCTGACTATCCCTCCACT
GGAATATGACCTGAGTACAACCAGTGCCTACAAGAGTGTGTCCCTATTATTAGGTCAGACTCTTGTTGAT
GGGACTCACAAGGTGTATAATTACAATAATACCCTTCTGAGTTACTATCTTGGCATTGGTGGTGTAGTCA
AGGGCAAAGTGCATATATGTAGCCCTTGTACTTACGGCATAGTCCTAAGAGTTGTTAGTGAATGGAACGG
GGTCACTAACAACTGGAATCAACTTTTTAAATACCCCGGGTGTTACATCGATGAGGATGGGAGTTTTGAA
ATTGAAATTCGTTCTCCCTATCATCGAACTCCACTGCGCTTACTGGATGGACAGGCAGCAAGCTCTTTTA
CGAGTACGCTGAATTTCTATGCGATTTCAGGGCCGATTGCCCCGAGTGGAGAGACAGCTAAGATGCCAGT
GGTCGTGCAAATTAATGAAATTGCACTTCCTGATCTTTCTGTCCCGACTTTCCCTAATGATTATTTCCTA
TGGGTTGACTTTTCTGGATTCACTTTGGATGTAGAAGAGTATGTTATTGGTTCGAGGTTTTTTGATATTT
CCTCTACGACCAGTACTGTAGCCCTCGGAGATAATCCTTTTGCTCACATGATAGCTTGTCATGGACTCCA
TCACGGAATTCTTGATCTTAAGTTAATGTGGGATTTGGAAGGCGAGTTTGGAAAGAGCACTGGTGGTGTT
ACCATCACTAAACTGTGTGGTGATAAGGCTACTGGCATGGATGGAGCATCTCGTGTTTGTGCTTTGCAAA
ACATGAGTTGCGAAACTGAACTGTACATTGGGAATTTTGCCGGCGCAAATCCAAATACGGCATTATCCCT
GTACAGCCGATGGCTTGCTATTAAGCTAGATAAGGCTAAGAGTATGAAAATGCTCAGAGTTTTGTGCAAG
CCAAGAGGGAATTTTGAATTCTATGGAAGAACGTGCTTTAAAGTT

>KJ481188.1 Arabis mosaic virus isolate Nar-2 coat protein gene, partial cds
GGTCTTGCTGGTAGAGGTTCTGTCCAGGTACCTAAAGATTGCCAGGCGGGAAAATACTTGAAAACCCTTG
ATCTTAGAGATATGGTAAGTGGGTTCTCGGGTATTCAGTATGAAAAGTGGATCACTGCTGGAATTGTAAT
GCCAGATTTTAAGGTGGTGATTCGCTATCCGGCCAATGCCTTTACAGGTATTACGTGGGTTATGAGTTTT
GATGCTTACAACCGAATTACTAGTAGTATTTCAACTACTGCTAGTCCCGCGTATACACTGTCTGTCCCTC
ATTGGCTTTTACACCATAAAAATGGGACGACCTCATGTGATCTTGACTATGGAGAACTCTGTGGTCATGC
CATGTGGTTTGGGGCTACTACTTTTGAAAGTCCTAAGCTACATTTCACGTGCCTCACTGGGAACAATAAA
GAATTGGCAGCGGATTGGGAGTTCGTTGTTGAATTGTATGCTGAGTTTGAGGCAGCAAAAAGTTTTCTTG
GGAAGCCCAATTTCATTTATAGCGCTGATGCTTTTAATGGGTCTCTCAAGTTTCTAACAATCCCACCACT
GGAGTATGACTTAAGTGCTACCAGTGCTTACAAGAGTGTGTCTCTATTATTGGGGCAAACTCTAGTTGAT
GGTACTCATAAGGTGTATAACTTTAATAATACACTTTTGAGCTACTATTTAGGCATTGGGGGTATTGTTA
AGGGTAAGGTGCATGTTTGTAGCCCTTGCACTTATGGCATAGTCCTAAGAGTTGTTAGTGAATGGAACGG
GGTCACTAATAACTGGAATCAACTGTTTAAATACCCTGGGTGTTACATCGAGGAGGATGGGAGCTTTGCT
ATTGAGATACGCTCCCCCTACCATCGAACTCCACTACGTTTAATTGATGCACAGTCAGCGAGCTCTTTTA
CGAGTACGCTGAATTTCTATGCGATTTCGGGGCCCATTGCCCCCAGTGGAGAAACAGCGAAGATGCCAGT
GGTCGTGCAGATTGAAGAAATTGCATTACCAGATCTTTCTGTACCGTCCTTCCCCAATGATTATTTCCTC
TGGGTTGATTTCTCCTCGTTCACTGTGGACGTTGAGGAATATGTAATAGGGTCGAGGTTTTTTGACATTT
CCTCTACTACTAGTACTGTAGCTCTTGGAGATAATCCTTTTGCCCACATGATAGCTTGTCATGGATTACA
TTATGGGGTCCTTGATCTTAAGTTAATGTGGGATTTGGAGGGTGAGTATGGAAAGAGTACTGGTGGTGTC
ACCATCACAAAACTTTGTGGTGATAAGGCTACTGGCATGGATGGAGCATCACGTGTTTGTGCTTTGCAAA
ACATGGGGTGTGAAACTGAGTTGTACATAGGAAATTATGCGGGTGCTAACCCAAACACTGCATTATCCTT
GTATAGCCGATGGCTTGCTATTAAACTTGATAAAGCAAAGAGCATGAAAATGCTCAGGATTTTGTGCAAG
CCTAGAGGGAATTTTGAATTTTATGGCCGAACGTGCTTTAAAGTT

>KJ481189.1 Arabis mosaic virus isolate Nar-5 coat protein gene, partial cds
GGTCTTGCTGGTAGAGGTTCTGTCCAGGTACCTAAAGATTGCCAGGCGGGAAAATATCTGAAAACCCTTG
ATCTTAGAGATATGGTAAGTGGGTTTTCAGGTATTCAGTATGAAAAGTGGATCACTGCTGGTATTGTTAT
GCCTGATTTTAAGGTGGTGATTCGCTACCCAGCCAATGCCTTTACAGGTATTACGTGGGTTATGAGTTTT
GATGCTTACAACCGAATTACTAGTAGTATTTCAACTACTGCTAGTCCCGCGTATACACTGTCTGTCCCTC
ATTGGCTTCTGCATCACAAAAACGGGACAACCTCATGTGATCTTGACTATGGAGAACTCTGTGGTCATGC
CATGTGGTTTGGGGCTACCACTTTTGAGAGTCCTAAGCTGCATTTCACATGTCTTACTGGAAATAACAAG
GAATTGGCAGCGGATTGGGAGTTCGTTGTCGAATTATATGCTGAGTTTGAAGCAGCAAAAAATTTTCTTG
GGAAGCCCAATTTCATTTATAGTGCTGATGCTTTTAATGGGTCTCTCAAGTTTCTGACAATCCCACCACT
GGAATATGACCTGAGTTCTACCAGTGCCTACAAGAGTGTGTCCCTATTGTTGGGTCAAACTCTCGTTGAT
GGTACTCATAAGGTGTATAATTTTAATAATACACTTTTGAGTTATTATCTTGGCATTGGTGGCGTGGTCA
AGGGCAAAGTGCATATATGTAGCCCTTGTACTTATGGCATAGTCCTAAGAGTTGTTAGTGAATGGAACGG
GGTCACCAACAACTGGAACCAACTGTTTAAATACCCCGGGTGCTACATTGAGGAGGATGGGAGCTTCGCT
ATTGAAATACGCTCCCCCTACCATCGAACTCCGCTGCGCTTACTTGATGCACAATCAGCTAGCTCTTTTA
CGAGCACGCTGAATTTTTATGCAATTTCAGGGCCGATTGCCCCAAGCGGAGAAACTGCTAAGATGCCAGT
GGTTGTGCAAATTGAAGAAATTGCACTTCCTGACCTCTCTGTGCCATCTTTCCCTAATGATTATTTCTTA
TGGGTTGACTTTTCGGCATTCACTGTGGATGTTGAAGAGTATGTGATAGGGTCGAGGTTTTTCGATATTT
CCTCAACTACTAGCACTGTTGCCCTAGGAGATAATCCTTTTGCTCACATGATAGCTTGTCATGGGCTCCA
TTATGGAATCCTTGATCTTAAGTTAATGTGGGATTTGGAAGGTGAGTTTGGAAAGAGTTCTGGTGGTGTT
ACCATCACAAAGTTGTGTGGTGATAAAGCTACTGGTATGGATGGAGCATCTCGTGTTTGTGCTTTACAAA
ACATGGGGTGCGAAACTGAGCTGTATATAGGAAATTATGCGGGTGCTAACCCAAATACTGCATTATCCTT
GTATAGCCGCTGGCTTGCAATTAAACTTGACAAAGCTAAGAGTATGAAAATGCTCAGAATTTTGTGTAAG
CCAAGAGGGAATTTCGAATTCTACGGCAGAACCTGTTTTAAAGTT

>KJ481190.1 Arabis mosaic virus isolate Nar-6 coat protein gene, partial cds
GGTCTTGCTGGTAGAGGTTCTGTCCAGGTACCCAAGGATTGCCAGGCGGGAAAGTATCTGAAAACCCTTG
ATTTGAGAGATATGATTAGTGGGTTTTCAGGTATTCAGTATGAAAAGTGGATCACTGCTGGACTTATTAT
GCCAGATTTTAAGGTGGTGATTCGCTATCCGGCCAATGCCTTTACAGGTATCACGTGGGTTATGAGCTTT
GATGCCTACAATCGAATAACTAGTAGTATTTCTACTACTGCTAGCCCCGCGTATACTTTGTCAGTCCCTC
ATTGGCTGTTGCATCACAAGAATGGGACAACCTCGTGTGATATTGATTATGGGGAGCTCTGTGGCCATGC
TTTGTGGTTTAGTGCCACTACTTTTGAGAGCCCCAAACTTCATTTCACATGCCTCACTGGAAATAACAAG
GAGCTTGCTGCAGATTGGGAGTTTGTAGTTGAGCTATACGCCGAGTTTGAGGCGGCGAAAACTTTTCTTG
GAAGGCCTAATTTCATTTATAGTGCTGACGCTTTCAATGGGTCTTTCAAGTTTCTGACAATCCCACCACT
GGAATATGACTTAAGTACTACCAGTGCCTACAAGAGTGTGTCCCTTCTTTTGGGTCAAACTCTTGTTGAT
GGAACTCACAAGGTGTATAATTACAATAATACACTTTTGAGCTACTATCTTGGCATAGGTGGTGTGGTCA
AGGGCAAAGTGCATATATGTAGCCCTTGTACTTATGGCATAGTCCTAAGAGTTGTTAGTGAATGGAACGG
GGTCACTAACAACTGGAATCGACTGTTTAAATACCCCGGGTGTTACATCGATGAGGATGGGAATTTTGAA
ATTGAAATTCGTTCCCCATATCATCGAACTCCACTGCGTTTATTGGATGGACAGGCAGCGAGTTCTTTCA
CGAGCACGCTGAATTTCTATGCTATTTCAGGGCCAATTGCCCCAAGTGGAGAAACTGCTAAGATGCCAGT
GGTAGTGCAAATTGATGAAATTGCATTGCCGGATCTTTCCGTCCCGACTTTCCCTAATGATTATTTCCTT
TGGGTAGACTTTTCTGCGTTCACTGTTGATACAGAAGAGTATGTAATAGGGTCGAGGTTTTTTGATATTT
CCTCTACTACTAGTACTGTTGCCCTGGGAGATAATCCTTTTGCCCACATGATAGCTTGTCATGGACTCCA
TTGTGGAATCCTTGATCTTAAGTTAATGTGGGATTTGGAAGGCGAGTTTGGAAAGAGCTCTGGTGGTGTT
ACTATCACACGTTTGAGTGGTGATAAGGCCACTGGCATGGATGGAGCATCTCGTGTTTGTGCTTTGCAAG
ACATGAGTTGTGAGACTGAGCTGTACGTTGGAAATTATGCTGGCGCCAATCCAAATACAGCACTTTCCTT
GTACAGCCGATGGTTTGCTATTAAGCTGGATAAAGCTAAAAGCATGAAAATGCTTAAGGTTTTGTGCAAG
CCAAGAGGGAATTTTGAATTTTATGGTCGAACTTGTTTTAAAGTT

>KJ481191.1 Arabis mosaic virus isolate Nar-16 coat protein gene, partial cds
GGTCTTGCTGGTAGAGGTTCTGTCCAAGTACCTAAAGATTGCCAGGCGGGAAAATACCTGAAAACCCTTG
ATTTGAGAGATATGGTAAGTGGGTTTTCAGGTATTCAGTATGAAAAGTGGATCACTGCTGGAATTGTAAT
GCCAGATTTTAAGGTGGTGATCCGTTATCCAGCCAATGCCTTTACAGGTATTACGTGGGTTATGAGCTTT
GATGCCTATAATCGAATTACTAGCAGTATTTCAACTACTGCCAGTCCTGCGTATACTCTGTCTGTCCCTC
ATTGGCTTCTGCATCATAAAAATGGGACAACCTCATGTGATTTGGACTATGGGGAACTTTGTGGACATGC
AATGTGGTTTGGAGCCACAACATTTGAAAGTCCCAAACTTCATTTCACGTGCCTCACTGGAAATAACAAA
GAACTTGCTGCAGATTGGGAGTTTGTAGTAGAGTTATATGCTGAGTTTGAGGCAGCGAAAAGCTTTCTTG
GGAAACCCAACTTCATTTATAGCACTGATGCTTTTAGTGGGTCTCTCAAGTTTCTGACAATCCCACCACT
GGAATATGACTTAAGTGCAACCAGTGCCTATAAGAGTGTGTCTCTATTGTTGGGACAAACTCTTGTCGAT
GGTACTCATAAGGTGTATAATTTCAATAATACACTTTTGAGTTATTATCTTGGCATTGGGGGTATTGTCA
AGGGAAAGGTACACGTTTGTAGCCCTTGCACTTATGGCATAGTCCTAAGAGTTGTTAGTGAATGGAACGG
GGTCACTAACAACTGGAATCAACTGTTTAAATACCCCGGATGTTACGTCGAGGAGGATGGGAGCTTTGCT
ATTGAAATACGCTCCCCCTACCATCGAACTCCACTACGCTTAATTGATGCACAATCGGCGAGCTCTTTTA
CGAGTACGTTGAATTTTTATGCAATTTCAGGGCCTATAGCCCCTAGTGGAGAAACAGCGAAGATGCCAGT
GGTTGTGCAAATTGAAGAAATTGCACTCCCGGATCTTTCTGTACCATCCTTCCCTAATGATTATTTCCTA
TGGGTTGATTTCTCATCGTTCACTGTGGATGTTGAGGAATATGTGATAGGGTCGAGGTTTTTTGATATTT
CCTCTACTACTAGCACTGTGGCCCTTGGAGATAATCCTTTTGCCCACATGATAGCTTGTCATGGACTACA
TCATGGAATCCTTGATCTTAAGTTAATGTGGGATTTGGAGGGTGAGTATGGAAAGAGTACTGGTGGTGTT
ACCATCACGAAACTTTGTGGTGATAAGGCTACTGGCATGGATGGAGCATCTCGTGTTTGTGCTTTGCAAA
ACATGGGATGTGAAACTGAGCTATATATTGGAAATTATGCGGGTGCTAACCCAAATACTGCATTATCCTT
GTATAGTCGATGGCTTGCTATCAAACTTGATAAAGCTAAGAGTATGAAAATGCTCAGAATCTTGTGCAAG
CCCAGAGGGAACTTTGAATTTTATGGCCGAACGTGCTTTAAAGTT

>KJ481192.1 Arabis mosaic virus isolate Nar-19 coat protein gene, partial cds
GGTCTTGCTGGTAGGGGTTCTGTCCGGGTGCCTAAAGATTGCCAGGCGGGAAAATACTTGAAAACCCTTG
ATCTTAGAGACATGGTAAGTGGGTTTTCAGGTATTCAGTATGAAAAGTGGATCACTGCTGGAATTGTAAT
GCCAGATTTTAAAGTGGTGATTCGCTATCCGGCCAATGCCTTTACAGGTATAACGTGGGTTATGAGTTTT
GATGCTTACAACCGAATTACTAGTAGTATTTCAACTACTGCTAGTCCCGCGTATACGCTGTCTGTCCCTC
ATTGGCTTTTGCATCATAAAAATGGGACAACCTCATGTGATTTGGACTATGCGGAACTTTGTGGACACGC
AATGTGGTTTGGAGCCACAACTTTTGAAAGTCCTAAACTTCATTTCACGTGCCTCACTGGAAATAACAAA
GAATTGGCAGCGGATTGGGAGTTCGTTGTTGAATTATATGCTGAGTTTGAGGCAGCAAAAAGATTTCTTG
GGAAGCCCAACTTCATTTATAGCGCTGACGTTTTTAATGGGTCTCTCAAGTTTCTGACTATCCCACCACT
GGAATATGACTTAAGTGCAACCAATGCCTACAAGAGTGTGTCCCTGTTATTGGGGCAGACTCTCGTTGAT
GGTACTCATAAGGTGTATAATTTTAATAATACACTTTTGAGTTATTATCTTGGCATTGGGGGTATTGTCA
AGGGAAAGGTACATGTTTGTAGCCCTTGCACTTATGGCATAGTCCTAAGAGTTGTTAGTGAATGGAACGG
GGTCACTAACAACTGGAATCAACTGTTTAAATACCCCGGATGTTACATCGAGGAGGATGGGAGCTTTGCT
ATTGAAATACGCTCCCCCTACCATCGAACTCCACTGCGCTTAATTGATGCACAATCGACAAGCTCTTTTA
CGAGTACGTTGAATTTTTATGCAATTTCAGGGCCTATAGCCCCTAGTGGAGAAACAGCGAAAATGCCAGT
GGTCGTGCAGATTGAAGAAATTGCACTTCCGGATCTTTCTGTACCATCCTTCCCCAATGATTATTTCCTA
TGGGTTGATTTCTCATCATTCACTGTGGATGTTGAGGAGTATGTGATAGGGTCGAGGTTTTTTGATATTT
CCTCTACTACTAGCACTGTGGCCCTTGGAGACAATCCTTTTGCCCACATGATAGCTTGTCATGGATTACA
TCATGGAATCCTTGATCTTAAGTTAATGTGGGATTTGGAGGGTGAGTATGGAAAAAGTACTGGTGGCGTT
ACTATCACAAAACTTTGTGGTGATAAGGCTACTGGCATGGATGGAGCATCTCGTGTTTGTGCTTTGCAAA
ACATGGGGTGTGAAACTGAGCTATACATTGGAAATTATGCGGGTGCTAACCCAAATACTGCATTATCCTT
GTATAGTCGATGGCTTGCTATTAAACTTGACAAAGCTAAGAGCATGAAAATGCTTAGAATTTTGTGCAAG
CCTCGGGGGAATTTTGAATTTTATGGCCGGACGTGCTTTAAAGTC

>KJ481193.1 Arabis mosaic virus isolate Nar-29 coat protein gene, partial cds
GGTCTTGCTGGTAGGGGTTCTGTTCAGGTGCCTAAAGATTGCCAGGCGGGAAAATACTTGAAAACCCTTG
ATCTTAGAGACATGGTGAGTGGGTTTTCAGGTATTCAGTATGAAAGGTGGATCACTGCTGGAATTGTAAT
GCCAGATTTCAAAGTGGTGATTCGCTATCCGGCCAATGCCTTTACAGGTATTACGTGGGTTATGAGTTTT
GATGCTTACAACCGAATTACTAGTAGTATTTCAACTACTGCTAGTCCTGCGTATACACTGTCTGTCCCTC
ATTGGCTTTTGCATCATAAAAATGGGACGACCTCATGTGATCTGGACTATGGGGAACTTTGTGGACACGC
AATGTGGTTTGGAGCCACAACTTTTGAAAGTCCCAAACTTCATTTCACATGCCTCACTGGAAATAACAAA
GAGTTGGCAGCGGATTGGGAGTTCGTTGTCGAATTATATGCTGAGTTTGAGGCAGCAAAAAGTTTTCTTG
GGAAGCCCAACTTCATTTACAGCGCTGACGCTTTTAATGGGTCTCTCAAGTTTCTGACTATCCCACCACT
GGAATATGACTTAAGTGCAACCAGTGCCTACAAGAGTGTGTCTCTATTATTGGGGCAGACTCTCGTCGAT
GGTACTCATAAAGTGTATAATTTTAACAATACACTTTTGAGTTATTATCTTGGCATTGGGGGTATTGTTA
AGGGAAAGGTACATGTTTGTAGCCCTTGCACTTATGGCATAGTTCTAAGAGTTGTTAGTGAATGGAACGG
GGTCACTAACAACTGGAATCAACTGTTTAAATACCCCGGCTGTTACATCGAGGAGGATGGGAGCTTTGCT
GTTGAAATACGCTCCCCCTACCATCGAACTCCGCTGCGCTTACTTGATGCACAATCGGCGAGCTCCTTTA
CGAGTACGTTGAATTTTTATGCAATTTCGGGGCCCATAGCCCCTAGTGGAGAAACAGCGAAGATGCCAGT
GGTCGTGCAAATTGAAGAAATTGCACTCCCGGATCTTTCTGTACCATCCTTCCCTAATGATTATTTCCTA
TGGGTTGACTTCTCATCGTTCACTGTGGATGTTGAGGAGTATGTGATAGGGTCGAGGTTTTTTGATATTT
CCTCTACTACTAGCACTGTGGCTCTTGGAGATAATCCTTTTGCCCACATGATAGCTTGTCATGGATTACA
TCATGGAATCCTTGATCTTAAGTTGATGTGGGATTTGGAGGGTGAGTACGGAAAGAGTACTGGTGGTGTT
ACCATCACGAAACTTTGTGGTGATAAGGCTACTGGCATGGATGGAGCATCTCGTGTTTGTGCTTTGCAAA
ACATGGGATGTGAAACTGAACTATACATTGGAAATTATGCGGGTGCTAACCCAAATACTGCATCATCCTT
GTATAGTCGATGGCTTGCTATTAAACTTGACAAAGCTAAGAGCATGAAGATGCTCAGAGTCTTGTGCAAG
CCTAGAGGGAACTTTGAATTTTATGGCCGAACGTGCTTTAAAGTT

>KJ481194.1 Arabis mosaic virus isolate Nar-34 coat protein gene, partial cds
GGCCTTGCTGGTAGGGGTTCTGTTCAGGTGCCTAAAGATTGCCAGGCGGGAAAATACTTGAAAACCCTTG
ATCTTAGAGACATGGTGAGTGGGTTTTCAGGTATTCAGTATGAAAAGTGGATCACTGCTGGAATTGTAAT
GCCAGATTTTAAAGTGGTGATTCGCTATCCGGCCAATGCCTTTACAGGTATTACGTGGGTTATGAGTTTT
GATGCCTATAACCGAATTACTAGTAGCATTTCAACTACTGCTAGTCCCGCGTATACATTGTCTGTCCCTC
ATTGGCTTTTGCATCATAAAAACGGGACGACCTCATGTGATCTGGACTATGGGGAACTTTGTGGACATGC
AATGTGGTTTGGAGCCACAACTTTTGAAAGTCCCAAACTTCATTTCACATGCCTCACTGGAAATAACAAA
GAGTTGGCAGCGGATTGGGAGTTCGTTGTCGAATTATATGCTGAGTTTGAGGCAGCAAAAAGTTTTCTTG
GGAAGCCCAACTTCATTTACAGCGCTGACGCTTTTAATGGGTCTCTCAAGTTTCTGACTATCCCACCACT
GGAATATGATTTAAGTGCAACTAGTGCCTACAAGAGTGTGTCCCTATTGTTGGGGCAGACTCTCGTTGAT
GGTACTCATAAGGTGTATAATTTTAATAATACACTTCTGAGTTATTATCTTGGCATTGGGGGTATTGTCA
AGGGAAAGGTACATGTTTGTAGCCCTTGCACTTATGGCATAGTCCTAAGAGTTGTTAGTGAATGGAACGG
GGTCACTAACAACTGGAATCAACTGTTTAAATACCCCGGATGTTATATCGAGGAAGACGGGAGTTTTGCT
ATTGAAATACGCTCCCCCTACCATCGAACTCCGCTGCGCTTAATTGATGCACAATCGGCGAGCTCTTTTA
CGAGTACGTTGAATTTTTATGCAATTTCAGGGCCTATAGCCCCTAGTGGAGAAACAGCGAAGATGCCAGT
AGTTGTGCAAATTGAAGAAATTGCACTCCCGGATCTTTCTGTACCATCCTTCCCTAATGATTATTTCCTA
TGGGTTGACTTCTCATCATTCACTGTGGATGTTGAGGAGTATGTGATAGGGTCGAGGTTTTTTGATATTA
CCTCTACTACTAGCACTGTGGCCCTTGGAGATAATCCTTTTGCCCACATGATAGCTTGTCATGGATTACA
TCATGGAATCCTTGATCTTAAGTTAATGTGGGATTTGGAGGGTGAGTATGGAAAGAGTACTGGTGGTGTT
ACCATCACAAAACTTTGTGGTGATAAGGCTACTGGCATGGATGGAGCTTCTCGTGTTTGTGCTTTGCAAA
ACATGGGATGTGAAACTGAACTATACATTGGAAATTATGCGGGTGCTAACCCAAATACTGCATTATCCTT
GTATAGTCGATGGCTTGCTATTAAACTTGATAAAGCTAAGAGCATGAAAATGCTCAGAATCTTGTGCAAG
CCTAGAGGGAACTTTGAATTTTATGGCCGAACGTGCTTTAAAGTT

>KJ481195.1 Arabis mosaic virus isolate Nar-41 coat protein gene, partial cds
GGTCTTGCTGGTAGAGGTTCTGTCCAGGTACCTAAAGATTGCCAGGCGGGAAAATATCTGAAAACCCTTG
ATCTTAGAGATATGGTAAGTGGGTTTTCAGGTATTCAGTATGAAAAGTGGATCACTGCTGGTATTGTTAT
GCCTGATTTTAAGGTGGTGATTCGCTATCCAGCCAATGCCTTTACAGGTATTACGTGGGTTATGAGTTTT
GATGCTTACAACCGAATTACTAGTAGTATTTCAACTACTGCTAGTCCCGCGTATACACTGTCTGTCCCTC
ATTGGCTTCTGCATCACAAAAACGGGACAACCTCATGTGATCTTGACTATGGAGAACTCTGTGGTCATGC
CATGTGGTTTGGGGCTACCACTTTTGAGAGTCCTAAGCTGCATTTCACATGTCTTACTGGAAATAACAAG
GAATTGGCAGCGGATTGGGAGTTCGTTGTCGAATTATATGCTGAGTTTGAAGCAGCAAAAAATTTTCTTG
GGAAGCCCAATTTCATTTATAGTGCTGATGCTTTTAATGGGTCTCTCAAGTTTCTGACAATCCCACCACT
GGAATATGACCTGAGTTCTACCAGTGCCTACAAGAGTGTGTCCCTATTGTTGGGTCAAACTCTCGTTGAT
GGTACTCATAAGGTGTATAATTTTAATAATACACTTTTGAGTTATTATCTTGGCATTGGTGGCGTGGTCA
AGGGCAAAGTGCATATATGTAGCCCTTGTACTTATGGCATAGTCCTAAGAGTTGTTAGTGAATGGAACGG
GGTCACCAACAACTGGAACCAACTGTTTAAATACCCCGGGTGCTACATTGAGGAGGATGGGAGCTTCGCT
ATTGAAATACGCTCCCCCTACCATCGAACTCCGCTGCGCTTACTTGATGCACAATCAGCTAGCTCTTTTA
CGAGCACGCTGAATTTTTATGCAATTTCAGGGCCGATTGCCCCAAGCGGAGAAACTGCTAAGATGCCAGT
GGTTGTGCAAATTGAAGAAATTGCACTTCCTGACCTCTCTGTGCCATCTTTCCCTAATGATTATTTCTTA
TGGGTTGACTTTTCGGCATTCACTGTGGATGTTGAAGAGTATGTGATAGGGTCGAGGTTTTTCGATATTT
CCTCAACTACTAGCACTGTTGCCCTAGGAGATAATCCTTTTGCTCACATGATAGCTTGTCATGGGCTCCA
TTATGGAATCCTTGATCTTAAGTTAATGTGGGATTTGGAAGGTGAGTTTGGAAAGAGTTCTGGTGGTGTT
ACCATCACAAAGTTGTGTGGTGATAAAGCTACTGGCATGGATGGAGCATCTCGTGTTTGTGCTTTACAAA
ACATGGGGTGCGAAACTGAGCTATATATAGGAAATTATGCGGGTGCTAACCCAAATACTGCATTATCCTT
GTATAGCCGCTGGCTTGCAATTAAACTTGACAAAGCTAAGAGTATGAAAATGCTCAGAATTTTGTGTAAG
CCAAGAGGGAATTTTGAATTCTACGGCAGAACCTGCTTTAAAGTT

>KJ481196.1 Arabis mosaic virus isolate Nar-43 coat protein gene, partial cds
GGTCTTGCTGGTAGAGGTTCTGTCCAGGTACCCAAAGATTGCCAGGCAGGAAAATATCTGAAAACCCTTG
ATCTTAGAGATATGGTAAGTGGGTTTTCAGGTATTCAGTATGAAAAGTGGATCACTGCTGGTATTGTTAT
GCCTGATTTTAAGGTGGTGATTCGCTACCCAGCCAATGCCTTTACAGGTATTACGTGGGTTATGAGTTTT
GATGCTTACAACCGAATTACTAGTAGTATTTCAACTACTGCTAGTCCCGCGTATACACTGTCTGTCCCTC
ATTGGCTTCTGCATCACAAAAACGGGACAACCTCATGTGATCTTGACTATGGAGAACTCTGTGGTCATGC
CATGTGGTTTGGGGCTACCACTTTTGAGAGTCCTAAGCTGCATTTCACATGTCTTACTGGAAATAACAAG
GAATTGGCAGCGGATTGGGAGTTCGTTGTCGAATTATATGCTGAGTTTGAAGCAGCAAAAAATTTTCTTG
GGAAGCCCAATTTCATTTATAGTGCTGATGCTTTTAATGGGTCTCTCAAGTTTCTGACAATCCCACCACT
GGAATATGACCTGAGTTCTACCAGTGCCTACAAGAGTGTGTCCCTATTGTTGGGTCAAACTCTCGTTGAT
GGTACTCATAAGGTGTATAATTTTAATAATACACTTTTGAGTTATTATCTTGGCATTGGTGGCGTGGTCA
AGGGCAAAGTGCATATATGTAGCCCTTGTACTTATGGCATAGTCCTAAGAGTTGTTAGTGAATGGAACGG
GGTCACCAACAACTGGAACCAACTGTTTAAATACCCCGGGTGCTACATTGAGGAGGATGGGAGCTTCGCT
ATTGAAATACGCTCCCCCTACCATCGAACTCCGCTGCGCTTACTTGATGCACAATCAGCTAGCTCTTTTA
CGAGCACGCTGAATTTTTATGCAATTTCAGGGCCGATTGCCCCAAGCGGAGAAACTGCTAAGATGCCAGT
GGTTGTGCAAATTGAAGAAATTGCACTTCCTGACCTCTCTGTGCCATCTTTCCCTAATGATTATTTCTTA
TGGGTTGACTTTTCGGCATTCACTGTGGATGTTGAAGAGTATGTGATAGGGTCGAGGTTTTTCGATATTT
CCTCAACTACTAGCACTGTTGCCCTAGGAGATAATCCTTTTGCTCACATGATAGCTTGTCATGGGCTCCA
TTATGGAATCCTTGATCTTAAGTTAATGTGGGATTTGGAAGGTGAGTTTGGAAAGAGTTCTGGTGGTGTT
ACCATCACAAAGTTGTGTGGTGATAAAGCTACTGGTATGGATGGAGCATCTCGTGTTTGTGCTTTACAAA
ACATGGGGTGCGAAACTGAGCTGTATATAGGAAATTATGCGGGTGCTAACCCAAATACTGCATTATCCTT
GTATAGCCGCTGGCTTGCAATTAAACTTGACAAAGCTAAGAGTATGAAAATGCTCAGAATTTTGTGTAAG
CCAAGAGGGAATTTCGAATTCTACGGCAGAACCTGCTTTAAAGTT

>KJ481197.1 Arabis mosaic virus isolate Nar-53 coat protein gene, partial cds
GGTCTTGCTGGTAGAGGTTCTGTCCAGGTACCTAAAGATTGCCAGGCGGGAAAATATCTGAAAACCCTTG
ATCTTAGAGATATGGTAAGTGGGTTTTCAGGTATTCAGTATGAAAAGTGGATCACTGCTGGTATTGTTAT
GCCTGATTTTAAGGTGGTGATTCGCTACCCAGCCAATGCCTTTACAGGTATTACGTGGGTTATGAGTTTT
GATGCTTACAACCGAATTACTAGTAGTATTTCAACTACTGCTAGTCCCGCGTATACACTGTCTGTCCCTC
ATTGGCTTCTGCATCACAAAAACGGGACAACCTCATGTGATCTTGACTATGGAGAACTCTGTGGTCATGC
CATGTGGTTTGGGGCTACCACTTTTGAGAGTCCTAAGCTGCATTTCACATGTCTTACTGGAAATAACAAG
GAATTGGCAGCGGATTGGGAGTTCGTTGTCGAATTATATGCTGAGTTTGAAGCAGCAAAAAATTTTCTTG
GGAAGCCCAATTTCATTTATAGTGCTGATGCTTTTAATGGGTCTCTCAAGTTTCTGACAATCCCACCACT
GGAATATGACCTGAGTTCTACCAGTGCCTACAAGAGTGTGTCCCTATTGTTGGGTCAAACTCTCGTTGAT
GGTACTCATAAGGTGTATAATTTTAATAATACACTTTTGAGTTATTATCTTGGCATTGGTGGTGTGGTCA
AGGGCAAAGTGCATATATGTAGCCCTTGTACTTATGGCATAGTCCTAAGAGTTGTTAGTGAATGGAACGG
GGTCACCAACAACTGGAACCAACTGTTTAAATACCCCGGGTGCTACATTGAGGAGGATGGGAGCTTCGCT
ATTGAAATACGCTCCCCCTACCATCGAACTCCGCTGCGCTTACTTGATGCACAATCAGCTAGCTCTTTTA
CGAGCACGCTGAATTTTTATGCAATTTCAGGGCCGATTGCCCCAAGCGGAGAAACTGCTAAGATGCCAGT
GGTTGTGCAAATTGAAGAAATTGCACTTCCTGACCTCTCTGTGCCATCTTTCCCTAATGATTATTTCTTA
TGGGTTGACTTTTCGGCATTCACTGTGGATGTTGAAGAGTATGTGATAGGGTCGAGGTTTTTCGATATTT
CCTCAACTACTAGCACTGTTGCCCTAGGAGATAATCCTTTTGCTCACATGATAGCTTGTCATGGGCTCCA
TTATGGAATCCTTGATCTTAAGTTAATGTGGGATTTGGAAGGTGAGTTTGGAAAGAGTTCTGGTGGTGTT
ACCATCACAAAGTTGTGTGGTGATAAAGCTACTGGTATGGATGGAGCATCTCGTGTTTGTGCTTTACAAA
ACATGGGGTGTGAAACTGAGCTGTATATAGGAAATTATGCGGGTGCTAACCCAAATACTGCATTATCCTT
GTATAGCCGCTGGCTTGCAATTAAACTTGACAAAGCTAAGAGTATGAAAATGCTCAGAATTTTGTGTAAG
CCAAGAGGGAATTTCGAATTCTACGGCAGAACCTGCTTTAAAGTT

>KJ481198.1 Arabis mosaic virus isolate Nar-54 coat protein gene, partial cds
GGTCTTGCTGGTAGAGGTTCTGTCCAGGTACCTAAAGATTGCCAGGCGGGAAAATATCTGAAAACCCTTG
ATCTTAGAGATATGGTAAGTGGGTTTTCAGGTATTCAGTATGAAAAGTGGATCACTGCTGGTATTGTTAT
GCCTGATTTTAAGGTGGTGATTCGCTACCCAGCCAATGCCTTTACAGGTATTACGTGGGTTATGAGTTTT
GATGCTTACAACCGAATTACTAGTAGTATTTCAACTACTGCTAGTCCCGCGTATACACTGTCTGTCCCTC
ATTGGCTTCTGCATCACAAAAACGGGACAACCTCATGTGATCTTGACTATGGAGAACTCTGTGGTCATGC
CATGTGGTTTGGGGCTACCACTTTTGAGAGTCCTAAGCTGCATTTCACATGTCTTACTGGAAATAACAAG
GAATTGGCAGCGGATTGGGAGTTCGTTGTCGAATTATATGCTGAGTTTGAAGCAGCAAAAAATTTTCTTG
GGAAGCCCAATTTCATTTATAGTGCTGATGCTTTTAATGGGTCTCTCAAGTTTTTGACAATCCCACCACT
GGAATATGACCTGAGTTCTACCAGTGCCTACAAGAGTGTGTCCCTATTGTTGGGTCAAACTCTCGTTGAT
GGTACTCATAAGGTGTATAATTTTAATAATACACTTTTGAGTTATTATCTTGGCATTGGTGGTGTGGTCA
AGGGCAAAGTGCATATATGTAGCCCTTGTACTTATGGCATAGTCCTAAGAGTTGTTAGTGAATGGAACGG
GGTCACCAACAACTGGAACCAACTGTTTAAATACCCCGGGTGCTACATTGAGGAGGATGGGAGCTTCGCT
ATTGAAATACGCTCCCCCTACCATCGAACTCCGCTGCGCTTACTTGATGCACAATCAGCTAGCTCTTTTA
CGAGCACGCTGAATTTTTATGCAATTTCAGGGCCGATTGCCCCAAGCGGAGAAACTGCTAAGATGCCAGT
GGTTGTGCAAATTGAAGAAATTGCACTTCCTGACCTCTCTGTGCCATCTTTCCCTAATGATTATTTCTTA
TGGGTTGACTTTTCGGCATTCACTGTGGATGTTGAAGAGTATGTGATAGGGTCGAGGTTTTTCGATATTT
CCTCAACTACTAGCACTGTTGCCCTAGGAGATAATCCTTTTGCTCACATGATAGCTTGTCATGGGCTCCA
TTATGGAATCCTTGATCTTAAGTTAATGTGGGATTTGGAAGGTGAGTTTGGAAAGAGTTCTGGTGGTGTT
ACCATCACAAAGTTGTGTGGTGATAAAGCTACTGGTATGGATGGAGCATCTCGTGTTTGTGCTTTACAAA
ACATGGGGTGTGAAACTGAGCTGTATATAGGAAATTATGCGGGTGCTAACCCAAATACTGCATTATCCTT
GTATAGCCGCTGGCTTGCAATTAAACTTGACAAAGCTAAGAGTATGAAAATGCTCAGAATTTTGTGTAAG
CCAAGAGGGAATTTCGAATTCTACGGCAGAACCTGCTTTAAAGTT

>KJ481199.1 Arabis mosaic virus isolate Nar-5067-1 coat protein gene, partial cds
GGTCTTGCTGGTAGAGGTTCTGTCCAGGTACCTAAAGATTGCCAGGCGGGAAAATATCTGAAAACCCTTG
ATCTTAGAGATATGGTAAGTGGGTTTTCAGGTATTCAGTATGAAAAGTGGATCACTGCTGGTATTGTAAT
GCCAGATTTTAAGGTGGTGATTCGCTATCCGGCCAATGCCTTTACAGGTATTACGTGGGTTATGAGTTTT
GATGCTTACAACCGAATTACTAGTAGTATTTCAACTACTGCTAGTCCCGCGTATACACTTTCTGTCCCTC
ATTGGCTTCTTCATCATAAAAATGGGACTACCTCATGTGATCTTGACTATGGAGAACTCTGTGGTCATGC
TATGTGGTTTGGGGCTACTACTTTTGAAAGTCCTAAACTACACTTCACATGCCTCACTGGAAATAACAAA
GAATTGGCAGCGGATTGGGAGTTCGTTGTTGAATTATATGCTGAGTTTGAGGCAGCAAAAAGTTTTCTTG
GGAAGCCCAACTTCATTTATAGCGCTGATGCTTTCAATGGGTCTCTCAAGTTTTTGACAATCCCACCACT
GGAATATGACCTGAGTTCTACCAGTGCCTACAAGAGTGTGTCCCTATTATTGGGTCAAACTCTTGTCGAC
GGTACTCATAAGGTGTATAATTTTAATAATACACTTTTGAGTTATTATCTTGGCATTGGTGGCGTGGTCA
AGGGCAAAGTGCATATATGTAGCCCTTGTACTTATGGCATAATCCTAAGAGTTGTTAGTGAATGGAACGG
GGTCACTAACAACTGGAATCGACTGTTTAAATACCCCGGGTGCTATATCGAGGAGGATGGGAGCTTCGCT
ATTGAAATACGCTCCCCCTACCATCGAACTCCGCTGCGCTTACTTGATGCACAATCAGCCAGCTCTTTTA
CGAGTACGCTGAATTTTTATGCAATCTCAGGGCCTATTGCCCCAAGCGGAGAAACTGCTAAGATGCCAGT
GGTCGTGCAAATTGAAGAAATTGCACTCCCTGATCTTTCTGTACCATCCTTCCCTAATGATTATTTTCTA
TGGGTTGACTTCTCTTCATTCACTGTGGATGTGGAGGAGTATGTGATAGGGTCGAGGTTTTTCGATATTT
CCTCTACTACTAGCACTGTAGCCCTTGGAGACAATCCTTTTGCCCATATGATAGCTTGTCATGGACTCCA
TCATGGAATCCTTGATCTTAAGTTAATGTGGGATTTGGAGGGTGAGTTTGGAAAGAGTTCTGGTGGTGTT
ACCATCACAAAATTATGTGGTGATAAGGCTACTGGCATGGATGGAGCATCTCGTGTCTGTGCTTTGCAAA
GCATGGGGTGTGAAACTGAGCTGTACATTGGAAATTATGCGGGTGCTAACCCAAATACTGCATTATCCTT
GTATAGCCGTTGGCTTGCAATCAAGCTGGATAAAGCCAAGAGTATGAAAATGCTCCGAATTTTGTGCAAG
CCGAGAGGGAATTTTGAATTTTATGGCCGGACGTGCTTTAAAGTT

>KJ481200.1 Arabis mosaic virus isolate Nar-5067-2 coat protein gene, partial cds
GGTCTTGCTGGTAGAGGTTCTGTCCAGGTACCTAAAGATTGCCAGGCGGGAAAGTATCTGAAAACCCTTG
ATCTTAGAGCTATGATAAGTGGGTTTTCAGGTATTCAGTATGAGAAGTGGATCACTGCTGGAATTGTAAT
GCCAGATTTTAAGGTGGTGATCCGCTATCCGGCCAATGCCTTCACAGGTATTACGTGGGTTATGAGTTTT
GATGCTTACAACCGAATTACTAGTAGTATTTCAACTACTGCTAGTCCTGCGTATACACTGTCTGTCCCTC
ATTGGCTTCTGCATCACAAAAATGGGACTACCTCATGTGATCTTGACTATGGAGAGCTCTGTGGTCATGC
TATGTGGTTTGGGGCTACTACCTTTGAGAGCCCTAAACTACATTTCACGTGCCTCACTGGAAATAACAAA
GAATTAGCAGCGGATTGGGAGTTCGTTGTTGAATTATATGCTGAGTTTGAGGCAGCAAAAAGTTTTCTTG
GGAAGCCCAATTTCATTTATAGCGCTGATGCTTTTAATGGGTCTCTCAAATTTCTGACTATCCCACCACT
GGAATATGACTTAAGTGCAACCAGTGCCTACAAGAGTGTGTCCCTATTATTGGGGCAGACTCTTGTTGAT
GGTACTCATAAGGTGTACAATTTTAATAATACACTTTTGAGTTACTATCTTGGTATTGGGGGTATTGTCA
AGGGAAAGGTACATGTTTGTAGCCCTTGCACTTATGGCATAGTCCTAAGAGTTGTTAGTGAATGGAACGG
GGTCACTAACAACTGGAATCAACTGTTTAAATACCCCGGATGTTACATCGAGGAGGATGGGAGCTTTGCT
ATTGAAATACGCTCCCCCTACCACCGAACTCCACTGCGCTTAATTGATGCACAATCAGCAAGCTCTTTTA
CGAGTACGCTGAATTTTTATGCAATTTCAGGGCCCATAGCCCCTAGTGGAGAAACAGCAAAGATGCCAGT
GGTCGTGCAAATTGAAGAAATTGCACTTCCAGATCTTTCTGTACCATCCTTCCCCAATGATTATTTTCTA
TGGGTTGACTTTTCATCATTCACTGTGGATGTTGAGGAGTATGTGATAGGGTCGAGGTTTTTTGATATTT
CCTCTACTACTAGCACTGTGGCCCTTGGAGATAATCCTTTTGCCCACATGATAGCTTGTCATGGATTGCA
TCATGGGATCCTTGATCTTAAGTTAATGTGGGATTTGGAGGGTGAATACGGAAAGAGTACTGGTGGTGTT
ACCATCACGAAACTTTGTGGTGATAAGGCTACTGGCATGGACGGAGCATCTCGTGTTTGCGCTTTGCAAA
ACATGGGATGTGAAACTGAGCTATACATTGGAAACTATGCGGGTGCTAACCCAAATACTGCATTATCCTT
GTATAGTCGTTGGCTTGCTATTAAGCTGGACAAAGCCAAGAGTATGAAAATGCTCCGAATTTTGTGCAAG
CCAAGGGGGAACTTTGAATTTTATGGCAGAACGTGCTTTAAAGTT

>KJ481201.1 Arabis mosaic virus isolate Tul-3566-2 coat protein gene, partial cds
GGACTAGCTGGTAGAGGTTCTGTCCAGGTGCCTAAAGATTGCCAGGCAGGAAAATACTTGAAAACCCTTG
ATTTGAGGGATATGATTAGTGGGTTTTCAGGTATTCAATATGAAAAGTGGATCACTGCTGGACTTATTAT
GCCAGATTTTAAAGTGGTGATCCGCTACCCGGCCAATGCCTTCACAGGTATTACGTGGGTTATGAGCTTT
GATGCCTATAATCGAATAACTAGTAGCATTACTACTACTGCTAGTCCCGCGTATACTCTGTCAGTCCCTC
ATTGGCTGTTGCATCATAAAAAAGGGACAACCTCATGTGATATTGATTATGGCGAGCTCTGTGGACATGC
TTTGTGGTTTAGCGCCACTACTTTTGAAAGCCCCAAACTTCATTTCACATGCCTCACTGGGAATAACAAA
GAACTTGCTGCAGATTGGGAGTTTGTAGTTGAGTTATATGCTGAGTTTGAGGCAGCAAAATCTTTTCTTG
GAAGGCCTAATTTCATTTATAGCGCCGATGCTTTTAATGGGTCTTTCAAGTTTCTGACTATTCCGCCACT
GGAATATGACTTAAGTACAACCAGTGCCTACAAGAGTGTGTCCCTTCTTTTGGGTCAAACTCTCGTCGAT
GGAACCCATAAGGTGTATAATTATAATAATACGCTTTTGAGTTACTATCTTGGTATTGGTGGTGTGGTCA
AGGGCAAAGTGCATATATGTAGCCCTTGTACTTATGGCATAGTCCTAAGAGTTGTTAGTGAATGGAACGG
GGTCACTAACAACTGGAATCAACTGTTCAAATACCCCGGGTGTTATATCGATGAGGATGGGAATTTTGAA
ATTGAAATTCGTTCCCCATATCATCGAACTCCACTGCGCTTGCTGGATGGACAGGCAGCGAGCTCTTTCA
CGAGCACGCTGAATTTCTATGCAATTTCGGGGCCAATTGCCCCAAGTGGAGAAACTGCTAAGATGCCAGT
GGTAGTGCAAATTGAAGAAATTGCATTACCAGATCTTTCCGTCCCAACTTTTCCTAATGATTATTTCCTT
TGGGTGGACTTTTCTGCTTTCACTGTTGACACAGAAGAGTACGTAATAGGGTCGAGGTTTTTTGATATTT
CCTCTACCACTAGCACTGTCGCCCTGGGAGATAATCCTTTTGCTCACATGATAGCTTGTCATGGGCTCCA
TTGTGGAGTTCTTGATCTTAAGTTAATGTGGGATTTGGAAGGCGAGTTTGGAAAGAGCTCTGGTGGTGTT
ACTATCACACGATTGTGTGGTGATAAGGCTACTGGCATGGATGGAGCATCTCGTGTTTGTGCTTTGCAAG
ACATGAGTTGCGAAACTGAACTGTACGTTGGGAATTATGCTGGTGCGAATCCCAATACAGCACTTTCCCT
GTACAGCCGTTGGCTTGCTATTAAGTTAGACAAAGCTAAGAGTATGAAAATGCTCAGAGTGTTGTGCAAA
CCAAGAGGAAACTTTGAATTTTATGGAAGAACGTGCTTTAAAGTT

>KJ481202.1 Arabis mosaic virus isolate Tul-3566-4 coat protein gene, partial cds
GGACTTGCTGGTAGAGGTTCTGTTCAGGTGCCTAAGGATTGCCAGGCGGGAAAATACCTGAAAACCCTTG
ACTTGAGAGATATGATTAGTGGGTTTTCAGGTATTCAATATGAAAAATGGATCACTGCTGGACTTATTAT
GCCAGATTTTAAAGTGGTGATCCGCTATCCGGCCAATGCCTTCACAGGTATTACGTGGGTTATGAGCTTT
GATGCCTATAATCGAATAACTAGTAGTATTACTACTACTGCTAGTCCCGCATATACTCTGTCAGTCCCTC
ATTGGCTGTTGCATCACAAAAATGGGACAACCTCATGTGATATTGATTATGGAGAGCTCTGTGGACATGC
TTTGTGGTTTAGTGCCACTACTTTCGAGAGCCCCAAACTTCATTTCACATGCCTCACTGGGAATAACAAA
GAACTTGCTGCAGATTGGGAGTTTGTAGTTGAGTTATATGCTGAGTTTGAGGCAGCAAAATCTTTTCTTG
GAAGACCTAACTTCATTTATAGCGCTGATGCTTTTAGTGGGTCTTTCAAGTTCCTGACTATCCCGCCACT
GGAATATGACTTAAGTACTACCAGTGCCTATAAGAGCGTGTCCCTTCTTTTGGGCCAAACTCTTGTTGAT
GGAACTCACAAGGTGTACAACTTCAATAATACGCTTTTGAGTTATTATCTCGGTATTGGTGGTGTGGTTA
AGGGCAAAGTGCATATATGTAGCCCTTGTACTTATGGCATAGTCCTAAGAGTTGTTAGTGAATGGAACGG
GGTCACTAACAACTGGAATCAACTGTTTAAATACCCCGGATGTTATATCGATGAGGATGGGAATTTTGAA
ATTGAAATTCGTTCCCCATATCATCGAACTCCACTGCGCTTACTGGATGGACAGGCAGCGAGTTCTTTCA
CGAGCACGCTGAATTTCTATGCAATTTCAGGGCCAATTGCCCCAAGTGGAGAGACTGCAAAGATGCCAGT
GGTAGTGCAAATTGATGAAATCGCACTACCGGATCTTTCCGTCCCGACTTTCCCTAATGATTATTTCCTC
TGGGTGGACTTTTCTGCTTTCACTGTTGATACAGAAGAGTATGTAATAGGGTCGAGGTTTTTTGATATTT
CCTCTACTACTAGTACTGTCGCCCTGGGAGATAATCCTTTTGCTCACATGATAGCTTGTCATGGACTCCA
TTGTGGAGTTCTTGATCTTAAGTTAATGTGGGATTTGGAAGGCGAGTTTGGAAAGAGCTCTGGTGGTGTT
ACTATCACACGTTTGTGTGGTGATAAGGCCACTGGCATGGATGGAGCATCTCGTGTTTGTGCTTTGCAAG
ACATGAGTTGTGAAACTGAACTGTACGTTGGGAACTATGCTGGTGCCAATCCTAACACAGCACTTTCCCT
GTACAGTCGTTGGCTTGCTATTAAGCTGGATAAGGCTAAGAGTATGAAAATGCTCAGAGTGTTATGCAAG
CCTAGAGGGAACTTTGAATCTTATGGAAGAACGTGCTTTAAAGTT

>KJ746621.1 Arabis mosaic virus strain C1954 RNA-dependent RNA polymerase gene, partial cds
GATGGCCTTATTACTGAACAGATTTTGGCTGTTGTTGCAACAATGATAAATGCAGGATATCGCNATCCTG
TAGGTAATCAACAACGGTCTAATCTTCTGTTAGCTATAAGTGGCCGGCTCTCAATTTGTGGAAACCAGGT
TTACGAAACAGAAGCTGGTATTCCATCAGGATGTGCATTGACAGTTGTCATAAATTCTATATTCAATGAA
CTGTTAATGCGCTATTGTTTCAAGAAAATTGTCCCTCCTGTCTACCGGGAATGCTTTGATAGATGCGTTG
TTTTGATCACCTATGGTGATGAYAATGTTTT

>KP027436.1 Arabis mosaic virus isolate ArMV-Lt1 coat protein (CP) gene, partial cds
CTTGCTGGTAGAGGTTCTGTGCAGGTGCCTAAGGATTGCCAGGCGGGGATGTACCTGAAAACCCTCGATT
TGAGAGACATGATAAGTGGGTTTTCCGGTATACAGTACGATAAGTGGATCACTGCTGGACTTATTATGCC
AAATTTTAAGGTGGTGATCCGCTATCCGGCCAATGCCTTCACAGGTATTACGTGGGTTATGAGCTTTGAT
GCATATAACCGGATAACTAGCAGCATTTCCACGACTGCTAGCCCTGCGTATACCCTTTCTGTCCCTCATT
GGCTGCTGCATCACAGGAATGGGACTACCTCATGTGACCTTGACTATGGAGAACTTTGCGGACACGCGAT
GTGGTTTGGGACTACTACATTTGAAAGTCCTAAGTTGCACTTCACGTGCCTAACTGGGAATAACAAGGAA
TTAGCTGCGGATTGGGAGTTCGTAGTGGAGCTGTATGCTGAGTTTGAGGCGGCGAAAACCTTTCTTGGGA
GGCCTAACTTTGTTTATAGCTTTGACGCTTTTAATGGATCTTTCAAGTTTCTAACCATTCCCCCGCTGGA
ATATGACCTGAGTGCGACCAGTGCCTACAAGAGTGTGTCCCTGCTACTGGGTCAGACTCTGATTGATGGT
ACTCACAAAGTATATAATTACAACAATACGCTCCTGAGTTACTATCTAGGTATTGGTGGCGTGGTTAAGG
GTAAAGTTCACATATGTAGCCCTTGCACTTATGGCATAGTCCTCAGAGTCGTTAGTGAATGGAACGGGGT
CACTAACAACTGGAATCAACTGTTCAAATACCCCGGATGTTATATCGATGAGGATGGGAGCTTTGAGATT
GAAATTCGTTCCCCATATCATCGTACTCCGCTACGCTTGCTCGATGGACAGGCAGCGAGCTCATTTACGA
GCACGCTAAACTTCTACGCTATCTCAGGGCCGATAGCCCCCAGCGGAGAAACTGCTAAAATGCCAGTGGT
AGTGCAAATCGATGAAATCGCGCTGCGTGATCTCTCAGTCCCGTCTTTCCCCAATGATTATTTCCTTTGG
GTGGACTTTTCAGCATTCACTGTTGATACAGAAGAGTATGTAATAGGGTCCAGGTTTTTCGATATTTCCT
CTACCACTAGTACTGTGGCCCTCGGAGACAATCCTTTTGCCTATATGATAGCTTGTCATGGATTACATCA
TGGTATTCTCGACCTTAAGTTAATGTGGAGTTTGGAAGCCGAATTTGGTAAGAGCTCTGGTGGTGTCACT
ATCACACGTCTCTGTGGTGATAAGGCTACTGGCATGGATGGTGCATCTCGTGTGTGTGCTCTGCAAACCA
TGGGTTGCGAGACTGAGCTATATGTAGGAAACTATGCTGGTGCTAATCCCAACACAGCACTCTCCCTGTA
CAGCCGCTGGCTCGCTATCAAGCTGGACAAGGCTAAGAGTATGAAGATGCTCAGGGTGTTGTGCAAGCCT
AGGGGGAACTTTGAATTCTACGGCAGAACGTGCTTTAAAGTTTAG

>KP027437.1 Arabis mosaic virus isolate ArMV-Lt2 coat protein (CP) gene, partial cds
CTTGCTGGTAGAGGTTCTGTGCAGGTGCCTAAGGATTGCCAGGCGGGGATGTACCTAAAAACCCTCGATT
TAAGAGACATGATAAGTGGGTTTTCCGGTATACAGTACGATAAGTGGATCACTGCTGGACTTATTATGCC
AAATTTTAAGGTGGTGATCCGCTATCCGGCCAATGCCTTCACTGGTATTACGTGGGTTATGAGCTTTGAT
GCATATAACCGGATAACTTCAAGCATTTCCACGACTGCTAGCCCTGCGTATACCCTTTCTGTCCCTCATT
GGCTGCTGCATCACAGGAATGGGACTACCTCATGTGACCTTGACTATGGAGAACTTTGCGGACACGCGAT
GTGGTTTGGGACTACTACATTTGAAAGTCCTAAGTTGCACTTCACGTGCCTAACTGGGAATAACAAGGAA
TTAGCTGCGGATTGGGAGTTCGTAGTGGAGCTCTATGCTGAGTTTGAGGCGGCGAAAACCTTTCTTGGGA
GGCCTAACTTTATTTATAGCTTTGACGCTTTTAATGGATCTTTCAAGTTTCTAACCGTTCCCCCGCTGGA
ATATGACCTGAGTGCGACCAGTGCCTACAAGAGTGTGTCCCTGCTACTGGGTCAGACTCTGATTGATGGT
ACTCACAAAGTATATAATTACAACAATACGCTCCTGAGTTACTATCTAGGTATTGGTGGCGTGGTTAAGG
GTAAAGTTCACATATGTAGCCCTTGCACTTATGGCATAGTCCTCAGAGTCGTTAGTGAATGGAACGGGGT
CACTAACAACTGGAATCAACTCTTCAAATACCCCGGATGTTATATCGATGAGGATGGGAGCTTTGAGATT
GAAATTCGTTCCCCATATCATCGTACTCCGCTACGCTTGCTCGATGGACAGGCAGCGAGCTCGTTTACGA
GCACGCTAAACTTCTACGCTATCTCAGGGCCGATAGCCCCCAGCGGAGAAACTGCTAAAATGCCAGTGGT
AGTGCAAATCGATGAAATCGCGCTGCGTGATCTCTCAGTCCCGTCTTTCCCCAATGATTATTTCCTTTGG
GTGGACTTTTCAGCATTCACTGTTGATACAGAAGAGTATGTAATAGGGTCCAGGTTTTTCGATATTTCCT
CTACCACTAGTACTGTGGCCCTCGGAGACAATCCTTTTGCCTATATGATAGCTTGTCATGGATTACATCA
TGGTATTCTCGACCTTAAGTTAATGTGGAGTTTGGAAGCCGAATTTGGTAAGAGCTCTGGTGGTGTCACT
ATCACACGTCTCTGTGGTGATAAGGCTACTGGCATGGATGGTGCATCTCGTGTGTGTGCTCTGCAAACCA
TGGGTTGCGAGACTGAGCTATATGTAGGAAACTATGCTGGTGCTAATCCCAACACAGCACTCTCCCTGTA
CAGCCGCTGGCTCGCTATCAAGCTGGACAAGGCTAAGAGTATGAAGATGCTCAGGGTGTTGTGCAAGCCT
AGGGGGAACTTTGAATTCTACGGCAGAACGTGCTTTAAAGTTTAG

>KP027438.1 Arabis mosaic virus isolate ArMV-Lt3 coat protein (CP) gene, partial cds
CTTGCTGGGAGAGGTACAGTTCAGGTACCTAAAGATTGCCAGGCAGGGAGGTACTTAAAAACTTTGGACT
TGAGAGATATGGTTTGTGAGTTTTCCGGCATCCAGTATGAGAAGTGGATCACGGCCGGTCTAATTATGCC
AGAATTTAAAGTAGTGGTTCGCTATCCAGCCAACGCTTTTTCGGGTATTACGTGGGTTATGTCGTTTGAT
GCTTATGATCCAATTACGTCAAGTATCTCTACCTCTGCTAATCCCGTGTACTCCTTTACGGTTCCCCATT
GGCTATTACATCATAAGAATGGAACCACTTCGTGCGAGCTTGATTATGGGGCTTTTTGTGGTCATGCCAT
GTGGTTTAATGCCACGACCTTTGAATGCCCCAAACTTCATTTCACATGCCTCACTGGGAACAATAAAGAC
TTGGCTGCAGACTGGGAGTTTGTGGTTGAGCTATATGCTGAGTTTGAAGCAGCGAAATCATTTCTTGGGC
CACCCAATTTTGTCTATAGTGCTGGAGCTTTCAGTGGGTCTTTCAATTTTCTAACTGTTCCCCCTCTGGA
GTATGACCTCAGTACTTCCAGTGCTTATAAGAGTGTTTCCTTGATACTCGGTCAAACTCTTATAGATGGA
GCTCATAAGGTATATAACTATAATAACTCATTGTTGAGTTTCTATCTTGGCATTGGAGGCGTTGTTAAGG
GCAGAGTTCACATATGTAGCCCTTGTACTTATGGCATAGTCCTGAGAGTTGTTAGTGAATGGAATGGGGT
CACTAATAACTGGAACCAATTGTTTAAATACCCCGGGTGCTATGTCGATGAAGAGGGGAACTTTGAAATC
GAGATTCGTTCTCCCTATCATCGAACTCCATTGCGTTTGAGAGACGCACAAGTGGCGAGCACGTTTACGA
GCTCTCTAAACTTCTATGCAATTTCTGGGCCAATTGCCCCAAGTGGAGAGACAGCCAAAATGAGAGTGGT
TGTGCAAATTAATGAGATAGCACTCCCCGACCTATCCGTTCCCTCTTTTCCTAGTGATTTTTTCCTATGG
GTAGATTTTTCTGCTTTCACTGTTGATACGGAGGAATATGTGATAGGGTCGAGGTTTTTTGACATTACCT
CGACCACCTGTACTGTCCATCTTGGGGATAATCCGTTTGCCCACATGATAGCTTGCCATGGACTCCATCA
TGGAATTCTTGATCTTAAGTTAATGTGGGATTTGGAAGGTGAGTTTGGGAAGAGTTCTGGTGGCGTTACC
ATCACAAAATTGTGTGGTGATAAAATTACTGGTATGGATGGTGCATCTCGTGTTTGTGCGCTGCAGAATA
TGGGATGTGAAACTGAGCTATATATAGGTAATTTTGCTGGTGCTAATCCTAACACAGCATTATCTCTATA
TAGCCGATGGCTCGCTATCAAATTGGATAAAGCCAGGAGTATGAAAATGCTCCGAATTTTGTGCAAACCG
AGAGGGAACTTTGAATTTTATGGCAGAACATGTTTCAGAGTTTGA

>KP893335.1 Arabis mosaic virus isolate TW-A coat protein gene, partial cds
TTGGCAGCGGATTGGGAGTTCGTTGTCGAATTATATGCTGAGTTTGAGGCAGCAAAAAGTTTTCTTGGGA
AGCCCAACTTTATTTATAGCGCTGATGCTTTTAATGGGTCTCTCAAGTTTCTGACAATCCCACCACTGGA
ATATGACCTGAGTTCTACCAGTGCCTACAAGAGTGTGTCCCTATTGCTGGGTCAAACTCTTGTTGATGGT
ACTCACAAGGTGTATAGTTTTAATAATACACTTTTGAGTTATTATCTTGGTATTGGTGGCGTGGTCAAGG
GCAAAGTGCATATATGTAGCCCTTGTACTTATGGCATAGTCCTAAGAGTTGTTAGTGAATGGAACGGGGT
CACTAACAACTGGAACCAAT

>KT923130.1 Arabis mosaic virus coat protein gene, partial cds
TGGCATGGGAAAATGTTGAAGAACCAGGCCAGACTTTTACTATAAGAAACCGCTCCCGATCTATGCGAGT
AGATCGAAATGCTGATGTTGGAATTGCTCTTCCCCGGATGAGTACTACAACGCGGGGTCTTGCTGGTAGA
GGTTCTGTCCAGGTGCCTAAAGATTGCCAGGCGGGGAAATATCTGAAAACCCTCGATTTGAGAGATATGA
TTAGTGGGTTTTCAGGTATTCAGTACGAAAAGTGGATCACTGCTGGACTTATTATGCCAGATTTCAAGGT
GGTGATTCGCTATCCGGCCAATGCCTTTACAGGTATTACGTGGGTTATGAGCTTTGATGCCTATAATCGA
ATAACTAGTAGCATTTCTACTACTGCTAGTCCTGCGTATACTCTGTCAGTCCCTCATTGGCTATTGCATC
ATAAAAATGGGACAACCTCATGTGATATTGATTATGGGGAGCTTTGCGGTCACGCTTTGTGGTTTAGTGC
CACTACTTTTGAGAGCCCCAAACTTCATTTCACATGCCTCACAGGGAATAACAAAGAGCTTGCTGCAGAT
TGGGAGTTTGTAGTTGAGCTATATGCCGAGTTTGAGGCGGCAAAAACCTTTCTCGGAAGACCCAATTTCA
TTTATAGCGCTGACGCTTTTAATGGATCTTTCAAGTTTCTGACTATCCCACCACTGGAATATGACCTGAG
TACTACCAGTGCCTACAAGAGTGTGTCCCTTCTTTTGGGTCAAACTCTTGTTGATGGAACTCATAGAGTG
TACAATTACAATAATACGCTTTTGAGTTACTATCTTGGTATTGGTGGTGTGGTCAAGGGCAAAGTGCATA
TATGTAGTCCTTGTACTTATGGCATAGTCCTAAGAGTTGTTAGTGAATGGAACGGGGTCACTAACAACTG
GAATCAGCTGTTTAAATACCCCGGGTGTTACATCGATGAGGATGGGAACTTTGAAATTGAAATCCGTTCC
CCATATCATCGAACTCCACTGCGCTTACTGGATGGACAGGCGGCGAGTTCTTTTACGAGCACGCTGAATT
TCTATGCGATTTCAGGGCCAATTGCCCCAAGTGGAGAAACTGCTAAGATGCCAGTGGTAGTGCAAATTGA
TGAAATTGCATTACCGGATCTTTCCGTCCCGACTTTCCCTAATGATTATTTCCTTTGGGTGGACTTTTCT
GCTTTCACTGTTGATACGGAAGAGTATGTAATAGGGTCGAGGTTTTTTGATATTTCCTCTACCACTAGTA
CTGTCGCCCTGGGAGATAATCCTTTTGCCCACATGATAGCTTGTCATGGGCTCCATTGTGGAGTTCTTGA
TCTTAAGTTAATGTGGGATTTGGAAGGCGAGTTTGGAAAGAGTTCTGGTGGTGTTACTATCACACGTTTG
TGTGGTGATAAGGCCACTGGCATGGATGGAGCGTCTCGTGTTTGTGCTCTGCAAGACATGAGTTGCGAAA
CTGAACTGTACGTTGGGAATTATGCTGGTGCCAATCCTAATACAGCGCTTTCCCTGTACAGTCGTTGGCT
TGCTATCAAGCTGGATAAGGCCAAGAGTATGAAAATGCTCAGAGTGTTATGCAAGCCTAGAGGAAACTTT
GAATTCTACGGAAGAACGTGCTTTAAAGTTTAGTTTCCTCAAATAGTCTCGGGAATCTGACTATAAAAGA
CCCACCTGTATTATATTTATATTTAGCTTGTTTACTGCTTTAGTGTGTTTAATTTCATGCATTTAGTGGC
GACAGTGTGTTGTTTGTCCTTTGGACACACTTGCCTTGTTGGAC

>MH427275.1 Arabis mosaic virus isolate ArMV-TAS nonstructural polyprotein gene, complete cds
ATTGCTACAGCCTACTCTTTGATTTCCACTTTGGTGGGCTTAGCCGGGTGTACAAGCTTTGCCGGAGGTA
TGGTTGCAATGAATCAGGTTTCTAATGCTTCCATTCCATGTTCAGAACCCCGGATGGAGGAAAGGTACTC
CGCTAGAAATCGTTTGTGTCGCGGATTTCTAGAGCTAGAGGAGATGGCCCAGCTAAGGGCCAGGGAGAAC
ATGAGGAACTAGTCACTGAACTCTATTATTATTTTGATGGAGTGAAGAGGCTTATTTCCTGTTGCTGGTT
TAAAGGGCGCTCCCTTTTAATGACGAGACACCAAGCGTTGGCCATTCCTATCGGAAACGAAGTGCAAGTT
ATCTATGCTGATGGCACAGATAGGAAACTCGTATGGCCAGGAAAACAGGAGGACGGTTCCTGTAAGGGGT
ACATTGAATTCCCTGAAAATGAACTTGTTGTATTTGAGCATGCTAGGCTTTTAACAATGCCTATCAAATA
CGAAAAGTATTTTGTGGATGACCCTGACCGTCAGATCTCTCCCAATGTCGCCGTGAAGTGCTGCGTGGCG
CGACTTGAGGAGGGACTCCCCCAGTTTCACTTCTGGAATAAGTATGCTACTGCCAGAAGTGATGTGCATA
CTGTTGTTGATGAAGGGGGAAGTGCAGTATACCAGAACAAGATCAGGAGGCATATTATATATGCCCATGA
AGCAAAGAGAAATGACTGTGGGGCTATCGCTGTTGCTGAAATACAGCGTACTCCCAAAGTTATTGCGATG
CTGGTCTCTGGTTCTGGAAATGTGACCTATTCTTCTGTGATACCAAACTATAGCTCATCCTTCGTGAGAG
GTGATGTGCCTTACGTGCCAGAAGATGGGATCAAAACAAACGGATATAGGAAAGTAGGGTATCTAATGCG
AAAAGATGCCCCACATGTTCCAAGCAAGACGGCATTTATGAAAGTGCCTGATGAAATTTGCTTTCCTTAC
CCTAACCCAAAGCAGCCTGCCATCCTAAGTGATGAAGATGAACGATTAAAGGGTACTGTCCACGAAGGAT
ATACCCCAATTCGGGATGGCATGAAAAAATTTGCTGAACCAATGCACCTGCTTGATGAAAAATTACTTGA
TGAGGTTGCAGGTGATATGGTTCATACATGGTTTGATGTTGGGGAATTTTTGGAAGATGTGCCTCTAAAC
ATTGCCATTAATGGTGATGTGGATGAGGAGTATTTTGACCCCATGGCCATGGATACATCTGAAGGATATC
CTGAAGTCCTTCAGCGAAAGCATGGAGAGAAAGGTAAAGCCCGATTCTTTGTTGGGGAACCCGGAGCACG
AGAATTTGTGCCCGGGTGTGGACCAGAAAGAGCTTATTTGAGTCTAGAAGAGGAATGCAAAATGCGTGTC
CCTTCTCTTATAAGTATTGAAACCCCCAAAGATGAAAGACTTAAGAGATCCAAAATTGAAACTCCAGGAA
CGAGGTTGTTTTCTGTGTTACCTTTAGCATACACTCTTTTACTTAGAGTAAAATTTTTATCCTTTTCCCG
TTTATTGATGAAGAAGAGAAGCCACCTACCTTGCCAAGTAGGCATCAATCCCTATAGTCGTGAATGGACT
GATTTGTACCATCGCTTGGCGGAAATGTCAGATGTTGGGTACAATTGTGACTATAAGGGGTTTGATGGCC
TTATAACGGAGCAAATTTTGGCCACTGTTGCAACAATGATAAATGCAGGATATCACAATCCTGTAGGCAA
TCAGCAGCGGTCCAATCTTTTGCTAGCTATAAGTGGCCGGCTCTCAATATGCGGAAACCAGGTTTATGAA
ACAGAAGCTGGTATTCCTTCAGGATGTGCGTTAACAGTTGTTATAAATTCCATATTTAATGAACTGTTAA
TGCGCTATTGTTTCAAGAAAATTGTTCCCCCTGTCTACCGGGAATGCTTTGATAGATGTGTTGTTTTGAT
CACCTACGGTGATGACAACGTTTTCACTGTCTCACAGTCTATCATGGAAAGCTTTACCGGAGATGCTCTT
AAAGCCGAGATGGCTAATTTAGGAGTGACAATTACTGATGGCAAGGATAAGAGTCTTGCCACTATTCCAG
CGCGCCCTCTGCTGGAACTGGAATTTTTGAAGAGAGGGTTCAAGAAAGGAGATGGAGGCATGATCTATGC
TCCCTTGGAAAAACTGTCCATCATGAGTTCGCTCATATATATTCGTAGTGATGGATCAGATATGTTGCAG
AAACTTCTTGACAATGTCAATAGTGCTTTAGTCGAGTTGTTTTTGCACCAAGACAGGGAGTATTGGGAGA
GTGTTCGAAATTTCTATCTTGAGAAACTTCCCCCTGGATCTTATAAAGAATTGACTACATGGTATCAGGC
TCAGTCCTTCCATGAGAGTCAACTTTGCGGGGAAAGCAATTGGAAGCCCCAGGGATTGATTGAGATAAGT
CATGGTGCTGGTTTTGCCAGTTTCGTCCAACAGGATGGGACTGAGTTAGAACGCCATGACATTTGTCCTG
GGTTGGCTATATCTGGAGCTAGATATATTGCCAAGGACGAAGAGATACTGATGTCTCTTAGCTCCCTTTT
GCCAGGTGATGTCAATACTACTAAGCTTGAACTCAAATGTGGAGATGGCATTGGTCGTCTCCCTTCAAAA
GCTAGTGTGTTGGCACAGAGGAAGCCTGGGATCGTAATGCGGTTGTGCAGCCATCGATGAAAAGAAAACT
CTTGTCATTCGTGATGAGAGGCCTTATATCGGAGGGTGGGCTATGGCTTGTATTTGTGGAGAGAGTTTTG
GTTTTTCCATTAGGGACACCTTGGCACTTTATGCCAATTTGTTGGGTCCTAATAGGAAGAATGGACTGGC
TGGATATTTTTCAAATTTTGAGAGTCCAGTCCATGTGAAGAAAGTTCACGCCATTACTAATGGAGAGGAA
GGAGC

>MH614320.1 Arabis mosaic virus polyprotein P1 gene, complete cds
AGCCGAGATGGCCAATCTTGGAGTGACAATCACTGATGGCAAAGATAAAAATCTTGCCACTATTCCAGCA
CGCCCTCTACTGGAATTGGAATTTTTGAAGCGAGGGATCAAGAAAGGAAATGGAGGCATGATCTATGCTC
CCCTGGAAAAACTGTCCATCATGAGTTCGCTTGTGTATATTCGTAGTGATGGGTCAGATATGTTGCAGAA
ACTTGTCGACAATGTGAATAGTGCTTTAGTCGAGTTGTTTTTGCATCAGGACAGGGAGTATTTTGAAAGT
GTCCGGAACTTCTATCTYGAGAAGCTTCCCCCTGGATCKTATAAAGAATTGACRACGTGGTATCAGGCTC
AGACCTTCCACGAATGTCAACTTAGTGGGGAAAGCAATTGGAAACCCCAGGGATTAATCGAGGTTAGCCA
TGGTGCTGGTTTTGCCAGTTTCGTCCAGCAGGATGGGACTGAGTTAGAACGCCATGATATTTGTCCTGGG
TTGGCTATATCTGGAGCTAGATATATTGCCAAGAATGAAGAGATACTGATGTCTCTTAGCTCCCTTTTGC
CAGGTGATGTTAATGCTACTAAGCTTGAACTTAAATGTGGRGATGGTATTGGCCGTCTCCCTTCYAAAGC
TAGTGTGTTGGCACAGAGGAAACCTGGRATCGTAATGAGGTTGTGCAAGCAAGCCCTTGATGAAAAGAAG
ACTCTTGTCATTCGTGACGAGAGACCTTACATTGGAGGTTGGGCTATGGCTTGTATTTGTGGAGAGAGTT
TTGGTTTTTCCATTAGGGATACCCTGGCACTTTATGCCAATTTGTTGGGACCTGAGAGGAAAAATGGACT
GGCTGGATATTTTTCAAATTTTGAGAGTCCAGTCCACGTGAAGAAAGTTCACGCCATTACTAATGGAGAA
GAAGGAGCTGCCATGCTTAAGGARGTGTTCACTTTTTGTGARCCHAAGATTATTGCAGCTACTTCTTGTG
ATACAAGAAAGGAAATGTTAACTCACCCACCTGAGTCATTTCCAAATGTCGTCCTGATTGGRGGCATTAG
TTTTCCTAAGGAAGGTGGGGAACCTGGAGCTTTATACTCCCACACTGATATTACCATGTCTAAGAAAGTC
AAAGGCGTGTATGTTAGTGAGGCCATATTGAAGTGTTGTCTAAGATGCCCTGGTGTTGCCACCAAGACAG
TTCTTCAGACTTCTACTATTGGGAGTAGTCTTTCTAAAGCTCATCTGAAGAGTTTGCGCCAGTTACAAAC
GCACCAGTGTGTGCGTAGGTAGCTCTTCATCTAAATAGGCAAGCCGGCAGACTWTGTGTGCTGCTACCAT
GGAACTACATGGTCAAGAATGGTACTGGGATAACCATCAATAAATAACCCAGTTTTCGTACTGCTCATGC
TCTTGTGGGTACGTCATATTTAGAGCAATTTGTGTTATATTTATATTTAGCTTGTTTACTGCTTTTGTGT
GTTTAATTTCATGCTTATAGTGGCGACAGTGTGTTGTTTGTCCTTTGGACACACTTGCCTTGTTGGACGC
AAAGAGATTTTAATTTTCTTTTTACTGCTTTTGTAATT

>MH614321.1 Arabis mosaic virus polyprotein P2 gene, complete cds
CGCCACTATAAGCATGAAATTAAACACACAAAAGCAGTAAACAAGCTAAATATAAATATAATACAAGTTG
GGTCTTTTAACGTCAGATTCCCAAGACGCGGGAGGGAATCTAAACTTTAAAGCAAGTCCTGCCATAAAAT
TCAAAATTCCCTCTTGGCTTGCACAAAATTCTGAGCATTTTCATGCTCTTGGCTTTATCAAGCTTAATAG
CAAGCCATCGGCTATACAAGGATAATGCAGTATTTGGGTTAGCACCCGCATAATTTCCRATGTACAGCTC
AGTTTCACACCCCATGTTTTGCAAAGCACAAACACGAGATGCTCCATCCATGCCAGTAGCCTTATCACCA
CAAAGTTTTGTGATGGTAACACCACCAGTACTCTTTCCGTACTCACCCTCCAAATCCCACATTAACTTAA
GATCAAGGATTCCATGATGGAGTCCATGACAAGCTATCATGTGAGCAAAAGGATTATCTCCAAGGGCYAC
AGTGCTAGTAGTAGAGGAAATATCAAAAAACCTCGACCCTATCACATACTCCTCAACATCCACAGTGAAT
GAAGAGAAGTCAACCCADAGGAAATAATCATTAGGGAAGGATGGCACAGAAAGATCCGGTAGTGCAATTT
CATCAATTTGCACTACCACTGGCATCTTTGCAGTTTCTCCACTAGGGGCAATTGGCCCYGARATTGCATA
AAAATTCAGCGTACTCGTAAAWGAGCTTGCTGATTGTGCATCTAATAAGCGCAGTGGAGTTCGATGGTAK
GGGGAACGAATTTCAATTTCAAAATTCCCATCCTCATCGATGTAACACCCGGGGTATTTAAACAGTTGAT
TCCAGTTGTTAGTGACCCCGTTCCATTCACTAACAACTCTTAGGACTATGCCATAAGTACAAGGGCTACA
TATATGCACTTTGCCCTTGACCACACCTCCAATGCCAAGATAGTAACTCAACAGTGTATTATTGTAATTA
TACACTTTATGAGTCCCATCAACAAGAGTTTGACCCAGGAGAAGGGACACACTCTTRTAGGCACTGGTAG
TACTTAGGTCATATTCCAGTGGTGGGATTGTCAGAAACTTGAAAGACCCATTAAAAGCATCAGCGCTATA
AATGAAGTTGGGCCTTCCAAGAAAAGTTTTTGCTGCCTCAAACTCAGCATATAATTCAACTACGAACTCC
CAATCCGCAGCTAATTCTTTGTTATTTCCAGTGAGGCATGTGAAATGAAGTTTGGGGCTCTCAAAWGTAG
TGGCACTAAACCACATAGCATGKCCACAGAGCTCCCCATAATCAATATCACATGAGGTTGTCCCATTTTT
GTGATGCAACAGCCAATGAGGGACAGACARAGTATACGCAGGACTAGCAGTAGTAGAAATACTACTAGTT
ATTCGATTATAGGCATCAAAGCTCATAACCCACGTAATACCCGTAAAGGCATTGGCTGGATAGCGAATCA
CCACCTTAAAATCTGGCATAACAAGTCCAGCAGTGATCCACTTTTCATACTGAATACCTGAAAACCCACT
RATCATATCTCTAAGATCAAGGGTTTTCAGATACTTTCCCGCCTGGCAATCTTTAGGTACCTGGACAGAA
CCTCTACCAGCAAGGCCCCGCGTTGTTGTACTCATTCTAGGAAGAGCAACTCCAACATCAGCATTCCGAT
CTACTCGCATAGACCGGGAGCGGTTTCTTATAGTAAAGGTCTGGCCTGGTTCTTCAACATTTTCCCATGC
CAGGGGACCAACCATGCGCATACTAGAACCACCTCCAATTTGGACGTTAGCTTCAGGGGTTCCAGTAACA
AGACTTCCTTCAGGAGAAACCACGACAGCATTACCCATCATAGTAGCTCTTAAAGTAGTGCCCTGCACTT
GCGCTGCATGCACAGAACTTGCCACCGTTCTATTATGAAGCGAACCAATGTGTTGGCGTAGGGTACCAAC
ACTAATGGCCGCTAATATAGAATCAGCATCAACGGTGGCATTAGTGGAAGCAACGTAAAGGCGAATTAAG
GATTCGCGCCTAGGTTCTTCCTGGCTATATTGCAAACCAGGAAAGAAAATGGCCCTCGCCAAACCGTTTC
CAAGAAAGGTCGACGAAGAACCAATAAAGGCACGTTCCATGTTACGCTCATGCCCATAAGTTGCAACAAC
AGTAAGATCAGTCGGA

>MH802014.1 Arabis mosaic virus isolate 12G4101 segment 1, complete sequence
GAAAATCTTTGTGGAGCTTTTATATAAACGCATTCCACGATCTTTTCAATCAAGAGTTTAAGAAACTCAA
ATTTGTTACAATTAATCCGTTAAGAGCGGAAACAAAGCCAAACCGTTAAGAGCGGTACCAAAAGAAGAGT
TTAAGAAACTCATTGTTTTAATCTGCATTTTATTTACGTTGTATTTGTTTAGTTTATATTTTGTCGTTTT
AAGACTTTTGCCACTATGTGGCAGATCTCCGAGGGTTCCCAGTGCTGTTGCACTGGGAAAACCTGGTCCA
ATGCCGAGGCTAAAGAAGCCCGGTATGTCTGCAACTGTATTCTCAGTTGCAGGCTTGTTAAAGTTGGGGT
AGCACCCCAACTCCCGAAGAGCAGGATAGCGCCTGTTCAAAATGTAGCAGAGGAGGTAGCACCTCCCTGC
TTTTTGAATGGTGGGACAGCGCCCACCTTTCCTAAATCCAAAAGGGCTTTTGTGCCCGACACGCCTTTGC
TAAAGCAAAGGTGTGATGTTGTCGTTAGGGTTGGCCCGCCGGCCGATCTTGACTTGGTATACCCTGCCCT
TGTGCAGGAAGAGGTGGTAGTCCCACCTACTGAAAAGGTTCTGCAGCCTACCTTAAAGGCTGATGTAAGG
GTGCCTGTTTCTTGCGCACCAAAATGGATGGTGGCTTTCCCTGAACCATCCATTAAAATTGCTCCTAAGG
GAGCAAAACTACAGTTCCCTGCTGGGGCTGTAGCATACAACGGCATTAATTTTATTGATGCCAAGGGAAA
AGTCGTCCTATCTGAGGGCGCAAAGAGGATTCTTAAGGGAATCCGCGTTGCCAAACAGCAACGTCAAAGG
GCTGTACGCAGGTCTGCTGCGTGCAGGAAAGTACGCAAAGCCAGGGATCTGGCTTTGTTTGAGCGCTTGT
CTGAAGAGCGCATCTTCCAGGAACTACCTGGAGGATTTATGGGTGAAATTCCCATAGGAAATATGTGCTA
CGGTAAAACCGTAGCGTCTCCCACTGCCACCCTTAAAAAGGTGGCTTCCAAAGGCAAGAAGGCCACGAAG
CCTTCTAAGCCAATTCTGCCTGTGCAGGACTTTTCCTGCATTGAGGGTTTTGACTGGGGGGAGAAATCCC
TCTCAGTTGATATTGAGGACGATTGGGTCCTCATAGAAAAACCTGTCATTAAGAGACAGGCTGCACATTC
TGTGCAGGGGAGGGCAACTGAAGCCCTTACCAGATTTGCCGCTTCAAGCGGCTTTACTATTGGAGCCCAC
CAAAGGGTGGAAGAACTGGCTTCGTCTGGAGAAGCTGGTCACTTGGTAGCAGGAGAGTTTGCGGAGCTCT
GCCTGAGATCTTTGACGTACAACGATGCATTTGTACTATCCGCTTCTATTGAAGAGCTTGGAACAGAACA
AGATTTTAAGGATGCTATAGAGCTCTTCCATATTGAGTTGGCTGAATTGCCCACCGATTCCGTCACCTGC
GGCCGTTTTAATGCTTGGGCTGCTTCTGCCAAAACTATGGCAAAGGGTGTTGGTAATTTAGTGGGTGATT
TTGCCCGCCTGTCCGGAGCCCTAACACTCATTACTTTCGATAAGTGTATTGAGTATTTACAGGAGAAAGC
TTTGACACTCTGCCAAAAAGTGTTCAACGCTACTATGGCTCCTTATCTAAGCCATTTGGCTGAAGCTTCC
AACATAATAAATAAAATTTGGAAGAAGCTAGCAGAATGGATGGAGAGTTTGAAAGGTAAGGCTGGACTGG
CACTAGAAGTGCTCGCACAACACGCCATTTTTGCTTTGGGAGCTATAGTTGTGGGAGGAGTTGTCGTCCT
TGTTGAAAAAGTGTTAGTAGCTTGCAAAATTATTCCTAGTTGTGGAATTGTGCTAGGCGCTTTTTTAACT
TTATTCTTTGCCAGTTTGGGACTAACAGCCCTTGAGTGCACGGCAGAAGAAATTTTCCGGATGCATCAAT
GTTGTAAAGGTGCTATTTACAGCATGTATTCGGTGAAGGAACCTGTGTGTGAGGGTGAAAATAGTTCTGC
CCCGATGGGGGTCTTACAGGGGCTTGACAATGCAGTATCTGCCCTCACAAGAGTTGGTCAGAGTATGATT
AGCTTCAAACTTGGGAGTTTTTCATATTATGCTAAAATTGCACAGGGGTTTGATCAACTCGCTCGCGGCA
AGAAAGCGATAGGCGAACTTACTAGTTGGCTCATCGATCTTATAGGAAGTGTTTATTCCAAGGTCTCAGG
ACAGGAAAGCACTTTCTTTGATGAACTATCTACTATAGTGTGCCTTGACGTCAGATCGTGGTTACTTAAA
AGCAAGCGCGTGAGACTGCAAGTTGAAACTATGGCTATTGGCGATAGGATTACACTTGATACCATTTCTA
AATTGCTTGAGGAAGGCCACAAGATTCTCGTCACCGCGGCCGGTGTACCCAGGAAAACTTCTGCTGACTT
TACGATGTGTATTAAGGAGGAAGTTTCCAAGTTGGAAGAGGTACATCAGCGCACTGCTTGCGCCGGCATT
AATGAGGGTATGCGCCAGTTTCCTTTCTGGGTATACATTTTTGGCGCTTCACAGTCTGGGAAGACTACCA
TTGCTAATTCTGTCATCATTCCTTCTCTTTTGGAAGAAATGAATCTCCCCAAGACTTCTGTGTACTCCAG
ACCAAAAACTGGAGGTTTTTGGAGTGGATACGCAAGGCAGGCCTGTGTTAAAGTTGATGATTTTTATGCC
ATTGAGCAAACACCAAGCCTTGCGTCCTCTATGATAGACGTGGTAAATTCTGAACCATATCCCTTAGACA
TGGCCTATTTACATGAAAAGGGGATGTCTATGGATTCTCCACTCGTCGTGACGACTGCAAATACAGTCAA
GCCTCCCACTAATGCTGGTATCACTGATGAGGCTTCCTTCTTTAATCGACGCGCTGCTGTTATAGAGGTG
CGCAGAAAGGATAATACCCACTTCACGCCCCGAGCATATGATAATTGCATAGAAGTGAGGTTTTTGCACA
ATAAGTGTGCATACGTCGATTCTGAAGGTATTCCCCAGGGGCCTGCTGTGAATACCCCAATGGAAGAAGG
GTGGATTTCCCCCAGTGAAGCCGTTGCTACGCTTAAAAATCTTTTGGGGGAACATGTGCTTGCTGAAGAG
GAAAAGCTGCTGGATTATCGTGAAAGAATTGGCAATGACCATCCAATTTACAATGCAGCTCAGGAATTTA
TAGGCAATATGCATTATCCGGGGCAGTGGCTAACCACTGAGCAAAAGAATACCTATGGAATCAATGATGA
AGGGTTTTCCTTTCTTGCAGTTGATGGAAAAATGTATAGGTATAATGTGCTTGGCAAGCTAAATCCTTGT
GAAACAGTGCCGCCACATCCCAATGTGATTCCCTGGTTGGAGGAGAAAACTTTATCGATAGTGCATTGGG
ATGTGCATAAGCATATAGCTACTGGTCCCCGGAATGCTCTTGTTTCTTGCTTTTTGCAAGGCCTCGTGCA
GGATCAAAGTCGCGTCCAGAGTGTGGATCTAATGGGCAAAGATAGCTCTCCAGAACAGCAGGCTTTCTTC
AAACGATTGTCATTATCTGAGAGGATTTACCTCAGGTTGTGTCAAATCCGTATTGATGCTGTTAAGAAAG
AGCAATTGAATGGCGTGTCTAGAGGAGTTCTAGATATATTGAGGGACTGCATGAACAAGAGTAAAGCTAA
ACTTGCAGAGAATTATTCCTTGTTGTTGACTCTAACTGCAATTTTGGTTTTAATTGCTACTGCCTATTCT
TTGATCTCCACATTAGTTGGACTAGCTGGGTGCACGAGTTTTGCAGGAGGAATGGTTGCCTTAACCCATG
TTTCTGGTGCTTCCATTCCGTGTTCTGAACCCAGGCTTGAAGAAAGGTATATCCCCCGAAATCACTTTGT
ATCACGTATTTCTAGGACGAGGGGAGACGGTCCGGCACAAGGCCAAGGGGAGCATGAGGAATTAGTTACT
GAACTCTATTATTATTTTGATGGAGTGAAGAGACTAATTTCCTGTTGTTGGTTCAAGGGGCGTTCCCTTT
TGTTAACAAGACACCAAGCAATGGCCATTCCTATCGGAAATGAAGTGCAAATCATCTATGCCGATGGTAC
CGAAAGGAAGCTTGTTTGGCCGGGTAAGCAGGAAAATGGCTCCAACAAGGGATATGTTGAATTTCCTGAT
AATGAACTTGTCGTATTTGAGCATTCTAGGCTTTTAACCATGCCTATCAAATACGAAAAGTATTTTGTGG
ATGATCCCGATCGCCAGATTTCTCCCAATGTTGCCGTCAAATGCTGTGTGGCGCGACTTGAGGATGAAAT
TCCCCAGTTTCATTTTTGGAATAAGTATGCTTCTGCCAGAAATGATGTGCACACTATCAAAGATGAAGGG
GGAAGTGCAGTGTATCAAAACAAGATCAGGAGATACATAATATATTCCCATGAGGCCAAAAAGAATGATT
GTGGAGCTATTGCCGTGGCCGAAATACAGCGCACTCCCAAGGTTATAGCTATGCTGGTTTCTGGCTTTGG
TAATGTGACCTATTCTTCTGTGATTCCAAATTACAGCTCTTCATTTGTGAGGGGTGATGTACCATATGTA
CCAGAAGATGGGATAAAAACCAATGGATATAGGAAAGTTGGGTATCTTATGATGAAAGATGCCCCACATG
TTCCAAGCAAGACGGCATTTACAAGAGTGCCAGATGAAATTTGTTTTCCTTATCCTAATCCTAAGCAACC
CGCCATCTTGAGCTCCGAGGATGAACGATTGAAGGGTACTGTCCATGAAGGATATACTCCTATTCGAGAT
GGAATGAAAAAGTTTGCTGAACCAGTGCACCTACTTGATGCAAAATTGCTTGATGAAGTAGCAGGTGACA
TGGTTCATACATGGTTTGATGCTGGGGAGTTCCTGGAGGATGTACCTCTACATGTTGCCATCAATGGTGA
TGTGGACGAGGAGTATTTTGACCCCATAGCTATGGACACTTCTGAGGGATATCCTGAAGTCCTTCAGAGG
AAAAATGGGGAAAGAGGAAAGGCTCGGTTTTTTGTTGGAGAACCAGGGTCGCGAGAATTCGTGCCTGGAT
GTGGGCCTGAGAGAGCTTACCAAAGTCTAGAAGAGGAATGCAAGACGCGTGTCCCTTCTTTGGTTAGCAT
TGAGACTCCTAAAGATGAAAGGTTGAAGCGATCTAAAATTGAAACCCCGGGAACTAGGTTGTTTTCTGTG
CTACCTTTAGCATACAATCTACTCCTGCGGGTAAAGTTTTTGTCCTTTTCCCGGATGTTAATGAGAAAAA
GGAGTCATCTACCCTGTCAAGTGGGTATTAATCCTTTTAGTCGTGAATGGACTGATTTGTACCACCGCCT
GGCTGAAAAGGCAGACGTTGGGTATAATTGTGACTATAAGGGTTTTGATGGCTTAATTACAGAGCAAATT
TTGACCGTTATTGCAGCAATGATAAATGCGGGATTCCGTGATCCCGTAAGTAATTTGCAACGGTCTAATC
TTTTGTTAGCCATTAGTGGTCGGCTCTCTATTTGTGGAAACCAGGTTTATGAAACAGAAGCCGGGATTCC
TTCAGGATGCGCATTAACCGTTGTTTTAAATTCTATATTTAACGAGTTGTTGATGCGCTACTGTTTCAAG
AAAATTGTTCCTCCAGTTTATCGTGAATGCTTTGACAGATGCGTTGTTTTGATTACCTATGGTGATGACA
ACGTGTTCACAGTTTCTCAATCTGTCATGGCAAGTTTCACCGGTGATGCTCTTAAAGCCGAGATGGCTAA
TCTTGGAGTGACAATTACCGATGGCAAAGACAAGAGTCTTGCTACAATTCCAGCTCGCCCACTTCTGGAA
TTGGAATTTTTAAAGCGTGGGTTCAAAAAAGGAGGCGGAGGCCTGATATATGCTCCCTTGGAAAAACTAT
CAATCATGAGTTCACTTGTGTACATACGCAGTGATGGCTCTGATATGTTGCAGAAACTCATTGATAATGT
CAACACTGCTCTTGTTGAATTATATCTGCACCAAGATCGGGAGTATTTTGAAAGTGTCCGGAATTTTTAT
CTTGAAAAACTTCCCCCCGGATCTTTTAAAGAGTTGGAGACGTGGTATGCAGCTCAGACTTTCCACGAAT
GTCAACTTAGTGGGGAGAGTGGTTGGAAACCCCAGGGATTAATTGAAGTTACTCACAATGCTAGTTTTGC
TCGTTTTGTGCAACAGAGCGGAAGTGAGTTAGAACGTCATGACATTTGTCCTGGGTTGGCCATATCTGGA
GCTAGATACATTGCCACAAATGAGGAGATTTTGATATCCCTCAGCTCCCTTTTACCAGGTGATGTTAATG
CTACACAACTCACTCTTAATTGTGGAGATGGCATTGGTCGTCTCCCGTCCAGGACTAGTGTGTTGGATCA
AAGAAAACCTGGTGTTGTGATGCGGTTGTGCAAGCGAGCCCGTGATGAAAAGAAAACTCTCGTCATTCGT
GATGAGAGACCTTACATCGGAGGATGGGCTATTGCCTGCATTTGTGGGGAAAGTTTTGGCTTTTCCATCA
GGGACACTCTAGCACTCTACGCTAATCTCATGGGCCCTGACCGGACTAATGGACTTGCTTCCTACTTTGC
AAATTTTGAAAGTCCTGTCTGCGTTAAAAAAGTTCATGCTATCACCAACGGGGAGGAGGGAGCTACCATA
CTGAAGGACGTGTTTGCTTTTTGCGAACCTAAAATTGTGAATGCTACCTTCAGTAATACGAGGAAGGAGA
TGTTAATCCATCACCCTGAATCATTTCCCAATGTTGTCTTAGTTGGGGGAATTAGCTTTCCAAATGAAAG
CGGGGAACCTGGAGCTCTCTACTCTCACGTTGATGTTACCATGTCCAATAAAGTCAAGGGCGTGTATGTT
AGCGAGGCTGTGCTAAAGTGTTGCATGAGATGCCCTGGTGTTGCTACCAAGACAGTTCTTCACACTTCAA
CTTTTGGGGCCAATCTTTCTAAAGCCCACTTGAGAAGTTTACGTCAGTTACAAACGCACCAGTGTGTGCG
TAGGTAATTATCTTTGGAGACAAGGGATGGTACTGGGATAACCATCTTTAAATAACCCAGTTTTCGTACT
GCCTATGCTCTTGCTGTACGTCATATTTGGAGCACTTTGTATTATATTTATATTTAGCTTGTTTACCGCT
TTTGTGTGTTGTTTTTCATACTTTTAGTGGCGACAGTGTGTTGTTTGTCCTTTGTATTATATTTATATTT
AGCTTGTTTACCGCTTTTGTGTGTTGTTTTTCATACT

>MH802015.1 Arabis mosaic virus isolate 12G4101 segment 2, complete sequence
ATGAAAATTCTTGTGGAGTTTTCATATAAACGCATTCCACGATCTTCTTCAATCAAGAGTTTAAGAAACT
CAAATTTGTTACAATTAATCCGTTAAGAGCGGAAACAAAGCCAAACCGTTAAGAGCGGTACCAAAGAGAA
GAGTTTAAGAAACTCACCATTGCTTCCTCTCACCCCCTTGTTCAGGTGCTTTATTTGTTTAGCCTGTTAT
TAGGCTGTTTGATAGGTGGCCTTGCTGGCCTTTCTGTTTTAATTTTTCATTTTGTTTTTAAATATCTTCC
TGCCCGTATGGGCAAGTTCTATTACTCCAACAGGCGCCTGGCCTGTTGGGCAGCTGGAAAGAATCCCCAT
CTTGGGGGTTCTGTCGAGCAATGGCTGGCGGCCATTAATACTGATTCCTCCTTCCGCCAAACTGTTAAGG
AGGACGTCCAGGAAAACCGCCTACAGCCTACGGCTGTAAGGATGTTTTCCTACAAAATTGGGTCAGGGCC
CATTGACAACCCTGATATGCTTGATTGGCAGTTTGTCCTTACGGGCAAACCGTCCAGGCAACCGACCGAG
CCGGTTAAAGCTCAGGAGGTGGTGGTGCCACCTGTGAAGGTCATTCCTTCACCGCCCCCTGTACCAAGGC
CTTACTTTAGGCCAGTCGGGGCTTTTGCACCAACCCGGTCCGGGTTTATTCGGGCCACTGTGGAAAGACT
CTCCCGTGAAAGGGAAGAGTCGAGAGCTGCGGCACTCTTTGCCGAGTTACCTTTGGAGTACCCTCAAGGT
GCTCCCTTGGTTGTCCCCCGTGGTTTTGCGGCCATGCGGTGGACTTATCATACCACCTGGAGGCGGTGGT
ATGACACCAGTGATGAGCGTGCTTTGCGCGCACATCCCGGTGGTCCCGCTTTGCCTCCCCCCCCCCCCCC
CCCCCCAATCCAAAAACCACCCTCTTTCGAGGAGAGGTTACAGGCTGCTCTTGAAAGGCAGTCCTGTGCT
AGGGCTTTCGCCCTAGAGACTTCGCTGGGCCTTAATATGGCCTGGGTGGGAACGGCTGCTATCCCTGGCA
CTTCTGTGTGCTGTGCTGATAGCAGGACTACTGGAGGGCAAACGATTGCCCAGGAGGCTGATCCTATCAA
TCATAGGGTCGCTTCTAGTACAGCTCCCGGTAGGGCTGCATGGATTTCAGAGCGCCGAAGTGCTCTGAGA
AGAAGAGAGCAGGCTAATAGCTTGCAAGGCCTTGCTGCTCAGACTGACATGACGTTTGAGCAAGCTAGAA
ATGCTTATCTCGGCGCCGCCGACATGATAGAGCAAGGCCTGCCTCTACTGCCTCCCCTGCGAAATGCTTA
TGCACCTCGTAGTTTATGGAGGGGGCCCTCTACCAGAGCCAACTTTACTTTGGATTTTAGGCTCAATGGT
ATTCCTACTGGGCAAAATACTTTAGAGATTTTGTATAACCCAGTGGCGGATGAGGAAATGGATGACTACC
GTGACAGGGGTATGTCAGCAGTCGTGATTGATGCGCTTGAAATTGCTATCAATCCCTTTGGGATGCCTGG
TAATCCGACTGATCTTACTGTCGTAGCAACATACGGGCATGAGCGTAATATGGAACGCGCCTTTATTGGC
TCTTCGTCAACCTTTCTAGGGAATGGTTTGGCCAGAGCTATTTTCTTTCCTGGTTTGCAATATAGCCAGG
AAGAACCTAGGCGCGAGTCTCTTATTCGCCTGTACGTCGCTTCTACCAATGCCACTGTTGACGCTGACTC
TATATTAGCGGCCATTAGTGTTGGCACTTTACGCCAGCATATTGGTTCGCTTCACAATAGAACGGTGGCT
AGTTCGGTGCATGCTGCACAAGTACAAGGCACTACTTTGAGGGCTACTATGATGGGCAATGCTGTCGTAG
TTTCTCCCGAGGGAAGTCTTGTAACTGGAACTCCTGAGGCTAATGTTCAAATAGGAGGTGGTTCCAGTAT
GCGCATGGTTGGTCCTCTGGCATGGGAAAATGTTGAGGAGCCAGGGCATACTTTTACTATAAGAAACCGC
TCCCGGTCTATGCGAGTGGATCGGAATGCTGATGTTGGAATTGCTCTTCCTCGGATGAGTACTACAACGC
GGGGTCTTGCTGGTAGAGGTTCTGTCCAGGTGCCTAAAGATTGCCAAGCAGGAAGATACTTGAAAACTCT
TGACCTTAGGGACATGATTAGCGGGTTTTCAGGTATACAGTATGAAAAGTGGATCACTGCTGGGCTTGTT
ATGCCAAATTTTAAAGTAGTGATCCGCTATCCAGCTAATGCCTTCACGGGTATTACGTGGGTTATGAGCT
TTGATGCCTATAATCGAATAACTAGCAGTATTTCTACGACTGCTAGTCCTGCGTACACTCTGTCGGTCCC
TCATTGGCTGTTGCATCATAAAAATGGGACTACCTCATGTGACGTTGATTATGGGGAGCTCTGTGGACAT
GCTATGTGGTTTAGTGCCACAACATTTGAGAGCCCCAAACTTCACTTCACATGCCTCACTGGAAATAATA
AAGAACTTGCTGCAGATTGGGAATTTGTAGTAGAGTTATATGCTGAGTTTGAGGCAGCAAAAACCTTTCT
TGGAAGACCCAATTTCATTTATAGCGCTGATGCTTTTAATGGGTCTTTCAAGTTTTTGACTATCCCGCCA
CTGGAATATGACCTGAGTACTACTAGTGCTTATAAGAGTGTTTCCCTTCTTTTGGGTCAAACTCTTGTCG
ATGGGACTCATAAGGTGTACAATTACAATAATACACTCTTGAGTTACTATCTTGGCATTGGAGGTGTGGT
CAAGGGCAAAGTGCACATATGTAGCCCTTGTACTTATGGCATAGTCCTAAGAGTTGTTAGTGAATGGAAC
GGGGTCACTAACAACTGGAATCAGTTATTTAAATACCCCGGATGTTATATCGATGAAGATGGGAATTTTG
AAATAGAAATTCGTTCTCCCTATCATCGAACTCCACTGCGCTTATTGAACGCACAATCAGCAAGTGCTTT
TACAAGTACGCTGAATTTTTATGCTATTTCAGGGCCAATTGCCCCAAGTGGAGAAACTGCAAGGATGCCA
GTGGTAGTGCAGATAGATGAAATTGCACTTCCCGATCTTTCTGTCCCATCCTTCCCCGATGATTATTTCC
TGTGGGTGGACTTTTCAGCATTTACTGTTGATGCTGAGGAGTATGTAATAGGGTCTAGGTTTTTTGACAT
TTCCTCGACTACTAGTACTGTCCATCTTGGAGATAATCCTTTTGCCCACATGATAGCTTGTCATGGGCTT
CATCATGGTATTTTAGACCTCAAGTTAATGTGGGATCTAGAGGGAGAATTCGGAAAGAGTTCTGGCGGTG
TTACCATCACAAAATTGTGTGGTGATAAAACCACTGGCATGGATGGCGCATCCCGTGTTTGTGCTTTGCA
AAATATGGGATGTGAAACTGAATTGTACATAGGTAATTTTGCTGGCGCCAATCCTAATTCAGCATTATCT
TTGTACAGTCGATGGCTTGCTATCAAATTGGATAAAGCTAGGAGCATGAAAATGCTCCGAATTTTATGCA
AGCCAAGAGGGAATTTTGAGTTTTATGGTAGAACTTGTTTCAGAGTTTAAATTCCCAAGCGTCTTGAGAA
TCTGACGTTAAAAGACTCACTTTGTATTATATTTATATTTAGCTTGTTTACCGCTTTTGTGTGTTGTTTT
TCATACTTTTAGTGGCGACAGTGTGTTGTTTGTCCTTTGGACACACTTGCCTTGTTGGACGCAAAAAGAT
TTTATTTTCTTTTTACTGCTTTTATTTATTTTA

>MH802016.1 Arabis mosaic virus isolate 12G421 segment 1, complete sequence
ATGAAAATCTTTGTGGAGCTTTTATATAAACGCATTCCACGATCTTTTCAATCAAGAGTTTAAGAAACTC
AAATTTGTTACAATTAATCCGTTAAGAGCGGAAACAAAGCCAAACCGTTAAGAGCGGTACCAAAAGAAGA
GTTTAAGAAACTCATTGTTTTAATCTGCATTTTATTTACGTTGTATTTGTTTAGTTTATATTTTGTCGTT
TTAAGACTTTTGCCACTATGTGGCAGATCTCTGAGGGTTCCCAGTGCTGTTGCACTGGGAAAACCTGGTC
CAATGCCGAGGCTAAAGAAGCCCGGTATGTCTGCAACTGTATTCTCAGTTGCAGGCTTGTTAAAGTTGGG
GTAGCACCCCAACTCCCGAAGAGCAGGATAGCGCCTGTTCAAAATGTAGCAGAGGAGGTAGCACCTCCCT
GCTTTTTGAATGGTGGGATAGCGCCCACCCTTCCTAAATCCAAAAGGGCTTTTGTGCCCGGCACGCCTTT
GCTAAAGCAAAGGTGTGATGTTGTCGTTAGGGTTGGCCCGCCGGCCGATCTTGACTTGATATACCCTGCC
CTTGTGCAGGAAGAGGTGGCAGTCCCACCTACTGAAAAGGTTCTGCAGCCTACCTTAAAGGCTGATGTAA
GGGTGCCTGTTTCTTGCGCACCAAAATGGATGGTGGCTTTCCCTGAACCATCCATTAAAATCGCTCCTAA
GGGAGCAAAACTACAGTTCCCTGCTGGGGCTGTAGCTTACAATGGCATTAATTTTATTGATGCCAAGGGA
AAAGTCGTCCTATCTGAGGGCGCAAAGAGGATTCTTAAGGGAATCCGCGTTGCCAAACAGCAACGTCAAA
GGGCTGCACGCAGGTCTGCTGCGTGCAGGAAAGTACGCAAAGCCAGGGATCTGGCTTTGTTTGAGCGCTT
GTCTGAAGAGCGCATCTTCCAGGAACTACCTGGAGGGTTTATGGGTGAAATTCCCATAGGAAATATGTGC
TACGGTAAAACCGTAGCGTCTCCCACTGCCACCCTTAAAAAGGTGGCTTCCAAAGGCAAGAAGGCCACAA
AGCCTTCCAAGCCAATTCTGCCTGTGCAGGACTTTTCCTGCATTGAGGGTTTTGATTGGGGGGAGAAATC
CCTCTCAGTCGATATTGAGGACGATTGGGTCCTCATAGAAAAACCTGTCATTAAGAGACAGGCTGCACAT
TCTGTGCAGGGGAGGGCAACTGAAGCCCTTACCAGATTTGCCGCTTCAAGCGGCTTTACTATTGGAGCCC
ACCAAAGGGTGGAAGAACTGGCTTCGTCTGGAGAAGCTGGTCACTTGGTAGCAGGAGAGTTTGCGGAGCT
CTGCCTGAGATCTTTGACGTACAACGATGCACTTGTACTATCCGCTTCTATTGAAGAGCTTGGAACAGAA
CAAGATTTTAAGGATGCTATAGAGCTCTTCCATATTGAGTTGGCTGAATTGCCCACCGATTCCGTCACCT
GCGGCCGTTTTAATGCTTGGGCTGCTTCTGCCAAAACTATGGCAAAGGGTGTTGGTAATTTAGTGGGTGA
TTTTGCCCGCCTGTCCGGAGCCCTGACACTCATTACTTTCGATAAGTGTATTGAGTATTTACAGGAGAAA
GCTTTGACACTCTGCCAAAAAGTGTTCAACGCTACTATGGCTCCTTATCTAAGCCATTTGGCTGAAGCTT
CCAACATAATAAATAAAATTTGGAAGAAGCTAGCAGAATGGATGGAGAGTTTGAAAGGTAAGGCTGGACT
GGCACTAGAAGTGCTCGCACAACACGCCATTTTTGCTTTGGGAGCTATAGTTGTGGGAGGAGTTGTCGTC
CTTGTTGAAAAAGTGTTAGTAGCTTGCAAAATTATTCCTAGTTGTGGAATTGTGCTAGGCGCTTTTTTAA
CTTTATTCTTTGCCAGTTTGGGACTAACAGCCCTTGAGTGCACGGCAGAAGAAATTTTCCGGATGCATCA
ATGTTGTAAAGGTGCTATTTACAGCATGTATTCGGTGAAGGAACCTGTGTGTGAGGGTGAAAATAGTTCT
GCCCCGATGGGGGTCTTACAGGGGCTTGACAATGCAGTATCTGCCCTCACAAGAGTTGGTCAGAGTATGA
TTAGCTTCAAACTTGGGAGTTTTTCATATTATGCTAAAATTGCACAGGGGTTTGATCAACTCGCTCGCGG
AAAGAAAGCGATAGGCGAACTTACTAGTTGGCTCATCGATCTTATAGGAAGTGTTTATTCCAAGGTCTCA
GGACAAGAAAGCACTTTCTTTGATGAACTATCTACTATAGTATGCCTTGATGTCAGATCGTGGTTACTTA
AAAGCAAGCGCGTGAGATTGCAAGTTGAAACTATGGCTATTGGCGATAGGATTACACTTGATACCATTTC
TAAATTGCTTGAGGAAGGCCACAAGATTCTCGTCACCGCGGCCGGTGTACCCAGGAAAACTTCTGCTGAC
TTTACGATGTGTATTAAGGAGGAAGTTTCCAAGTTGGAAGAGGTACATCAGCGCACTGCTTGCGCCGGCA
TTAATGAGGGTATGCGCCAGTTTCCTTTCTGGGTATACATTTTTGGCGCTTCACAGTCTGGGAAGACTAC
CATTGCTAATTCTGTCATCATTCCTTCCCTTTTGGAAGAAATGAATCTCCCCAAGACTTCTGTGTACTCC
AGACCGAAAACTGGAGGTTTTTGGAGTGGATACGCAAGGCAGGCCTGTGTTAAAGTTGATGATTTTTATG
CCATTGAGCAAACACCAAGCCTTGCGTCCTCTATGATAGACGTGGTAAATTCTGAACCATATCCCCTAGA
CATGGCCTATTTACATGAAAAGGGGATGTCTATGGATTCTCCACTCGTCGTGACGACTGCAAATACAGTC
AAGCCTCCCACTAATGCTGGTATCACTGATGAGGCTTCTTTCTTTAATCGACGTGCTGCTGTTATAGAGG
TGCGCAGAAAAGATAATACCCACTTCACGCCCCGAGCATATGATAATTGCATAGAAGTGAGGTTTTTGCA
CAACAAGTGTGCATATGTCGATTCTGAAGGTATTCCCCAGGGGCCTGCTGTGAATACCCCAATGGAAGAA
GGGTGGATTTCCCCCAGTGAAGCCGTTGCTACGCTTAAAAATCTTTTGGGGGAACATGTGCTCGCTGAAG
AGGAAAAGCTGCTGGATTATCGTGAAAGAATTGGCAATGACCATCCAATTTACAATGCAGCTCAGGAATT
TATAGGCAATATGCATTATCCGGGGCAGTGGCTAACCACTGAGCAAAAGAATACCTATGGAATCAATGAT
GAAGGGTTTTCCTTTCTTGCAGTTGATGGAAGAATGTATAGGTATAATGTGCTTGGCAAGCTAAATCCTT
GTGAAACAGTGCCGCCACATCCCAATGTGATTCCCTGGTTGGAGGAGAAAACTTTATCGATAGTGCATTG
GGATGTGCATAAGCATATAGCTACTGGCCCCCGGAATGCTCTTGTTTCTTGTTTTTTGCAAGGCCTCGTG
CAGGATCAAAGTCGCGTCCAGAGTGTGGATCTAATGGGCAAAGACAGCTCTCCAGAACAGCAGGCTTTCT
TCAAACGATTGTCATTATCTGAGAGGATTTACCTCAGGTTGTGTCAAATCCGTATTGATGCTGTTAAGAA
AGAGCAATTGAATGGCGTGTCTAGAGGAGTTCTAGATATATTGAGGGACTGCATGAACAAGAGTAAAGCT
AAACTTGCAGAGAATTATTCCTTGTTGTTGACTCTAACTGCAATTTTGGTTTTAATTGCTACTGCCTATT
CTTTGATCTCCACATTAGTTGGACTAGCTGGGTGCACGAGTTTTGCAGGAGGAATGGTTGCCTTAACCCA
TGTTTCTGGTGCTTCCATTCCGTGTTCTGAACCCAGGCTTGAAGAAAGGTATATCCCCCGAAATCACTTT
GTATCACGTATATCTAGGACGAGGGGAGACGGTCCGGCACAAGGCCAAGGGGAGCATGAGGAATTAGTTA
CTGAACTCTATTATTATTTTGATGGAGTGAAGAGACTAATTTCCTGTTGTTGGTTCAAGGGGCGTTCCCT
TTTGCTAACAAGACATCAAGCAATGGCCATTCCTATCGGAAATGAAGTGCAAATCATCTATGCTGATGGT
ACCGAAAGGAAGCTTGTTTGGCCGGGTAAGCAGGAAAATGGCTCCAACAAGGGATATGTTGAATTTCCTG
ATAATGAACTTGTCGTATTTGAGCATTCTAGGCTTTTAACCATGCCTATCAAATACGAAAAGTATTTTGT
GGATGACCCTGATCGTCAGATTTCTCCCAATGTTGCCGTCAAATGCTGTGTGGCGCGACTTGAGGATGAA
ATTCCCCAATTTCATTTTTGGAATAAGTATGCTTCTGCCAGAAATGATGTGCACACTATCAAAGATGAAG
GGGGAAGTGCAGTGTATCAAAACAAGATCAGGAGATATATAATATATTCCCATGAGGCCAAAAAGAACGA
TTGTGGAGCTATTGCCGTGGCCGAAATACAGCGCACTCCCAAGGTTATAGCTATGCTGGTTTCTGGCTTT
GGTAATGTGACCTATTCTTCTGTGATTCCAAATTACAGCTCTTCATTTGTGAGGGGTGATGTACCATATG
TACCAGAAGATGGGATAAAAACCAATGGATATAGGAAAGTTGGGTATCTTATGATGAAAGATGCCCCACA
TGTTCCAAGCAAGACGGCATTTACAAGAGTGCCAGATGAAATTTGTTTTCCTTATCCTAATCCTAAGCAA
CCCGCCATCTTGAGCTCTGAGGATGAACGATTGAAGGGTACCGTCCATGAAGGATATACTCCTATTCGAG
ATGGAATGAAAAAGTTTGCTGAACCAGTGCACCTACTTGATGCAAAATTGCTTGATGAAGTAGCAGGTGA
CATGGTTCATACATGGTTTGATGCTGGGGAGTTCCTGGAGGATGTACCTCTACATGTTGCCATCAATGGT
GATGTGGACGAGGAATATTTTGACCCCATAGCTATGGACACTTCTGAGGGATATCCTGAAGTCCTTCAGA
GGAAAAACGGGGAAAGAGGAAAGGCTCGGTTTTTTGTTGGAGAACCAGGGTCGCGAGAATTCGTGCCTGG
ATGTGGGCCAGAGAGAGCTTACCAAAGTCTAGAAGAGGAATGCAAGACGCGTGTCCCTTCTTTGGTTAGC
ATTGAGACTCCTAAAGATGAAAGGTTGAAGCGATCTAAAATTGAAACCCCTGGGACTAGGTTGTTTTCTG
TGCTACCTTTAGCATACAATCTACTCCTGCGGGTAAAGTTTTTGTCCTTTTCCCGGATGTTAATGAGAAA
AAGGAGTCATCTACCCTGTCAAGTGGGTATTAATCCTTTTAGTCGTGAATGGACTGATTTGTACCACCGC
CTGGCTGAAAAGGCAGACGTTGGGTATAATTGTGACTATAAGGGTTTTGATGGCTTAATTACAGAGCAAA
TTTTGACCGTTATTGCAGCAATGATAAATGCGGGATTCCGTGATCCCGTAAGTAATTTGCAACGGTCTAA
TCTTTTGTTAGCCATTAGTGGTCGGCTCTCTATTTGTGGAAACCAGGTTTATGAAACAGAAGCCGGGATT
CCTTCAGGATGCGCATTAACCGTTGTTTTAAATTCTATATTTAACGAGTTGTTGATGCGCTACTGTTTCA
AGAAAATTGTTCCTCCAGTTTATCGTGAATGCTTTGACAGATGCGTTGTTTTGATTACCTATGGTGATGA
CAACGTATTCACAGTTTCTCAATCTGTCATGGCAAGTTTCACCGGTGATGCTCTTAAAGCCGAGATGGCT
AATCTTGGAGTGACAATTACCGATGGCAAAGACAAGAGTCTTGCTACAATTCCAGCTCGCCCACTTCTGG
AATTGGAATTTTTAAAGCGTGGGTTCAAAAAAGGAGGCGGAGGCCTGATATATGCTCCCTTGGAAAAACT
ATCAATCATGAGTTCACTTGTGTATATACGCAGTGATGGCTCTGATATGTTGCAGAAACTCATTGATAAT
GTCAACACTGCTCTTGTTGAATTATATCTGCACCAAGATCGGGAGTATTTTGAAAGTGTCCGGAATTTTT
ATCTTGAAAAACTTCCCCCCGGATCTTTTAAAGAGTTGGAGACGTGGTATGCAGCTCAGACTTTCCACGA
ATGTCAACTTAGTGGAGAAAGTGGTTGGAAACCCCAGGGATTAATTGAAGTTACTCACAATGCTAGTTTT
GCTCGTTTTGTGCAACAGAGTGGAAGTGAGTTAGAACGTCATGACATTTGTCCTGGGTTGGCCATATCTG
GAGCTAGATACATTGCCACAAATGAGGAGATTTTGATATCCCTCAGCTCCCTTTTACCAGGTGATGTTAA
TGCTACACAACTCACTCTTAATTGTGGAGATGGCATTGGTCGTCTCCCGTCCAGGACTAGTGTGTTGGAT
CAAAGAAAACCTGGTGTTGTGATGCGGTTGTGCAAGCGAGCCCGTGATGAAAAGAAAACTCTCGTCATTC
GTGATGAGAGACCTTACGTCGGAGGATGGGCTATTGCCTGCATTTGTGGGGAAAGTTTTGGCTTTTCCAT
CAGGGACACTCTAGCACTCTACGCTAATCTCATGGGCCCTGACCGGACTAATGGACTTGCTTCCTACTTT
GCAAATTTTGAAAGTCCTGTCTGTGTTAAAAAAGTTCATGCTATCACCAACGGGGAGGAGGGAGCTACCA
TACTGAAGGACGTGTTTGCTTTTTGCGAACCTAAAATTGTGAATGCTACCTTCAGTAACACGAGGAAGGA
GATGTTAATCCATCACCCTGAATCATTTCCCAATGTTGTCTTAGTTGGAGGAATTAGCTTTCCAAATGAA
AACGGGGAACCTGGAGCTCTCTACTCTCACGTTGATGTTACCATGTCCAATAAAGTCAAGGGCGTGTATG
TTAGCGAGGCTGTGCTAAAGTGTTGCATGAGATGCCCTGGTGTTGCTACCAAGACAGTTCTTCACACTTC
AACTTTTGGGGCCAATCTCTCTAAAGCCCACTTGAGAAGTTTACGTCAGTTACAAACGCACCAGTGTGTG
CGTAGGTAATTATCTTTGGAGACAAGGGATGGTACTGGGATAACCATCTTTAAATAACCCAGTTTTCGTA
CTGCCTATGCTCTTGCTGTACGTCATATTTGGAGCATTTTGTATTATATTTATATTTAGCTTGTTTACCG
CTTTTGTGTGTTGTTTTTCATACTTTTAGTGGCGACAGTGTGTTGTTTGTCCTTTGGACACACTTGCCTT
GTTGGACGAAAAAAAGATTTTATTTTCTTTTTACTGCTTTTATTTATTTT

>MH802017.1 Arabis mosaic virus isolate 12G421 segment 2, complete sequence
TGTGGAGCTTTTATATAAACGCATTCCACGATCTTTTCAATCAAGAGTTTAAGAAACTCAAATTTGTTAC
AATTAATCCGTTAAGAGCGGAAACAAAGCCAAACCGTTAAGAGCGGTACCAAAAGAAGAGTTTAAGAAAC
TCACCATTGCTTCCTCTCACCCCCTTGTTCAGGTGCTTTATTTGTTTAGCCTGTTATTAGGCTGTTTGAT
AGGTGGCCTTGCTGGCCTTTCTGTTTTAATTTTTCATTTTGTTTTTAAATATCTTCCTGCCCGTATGGGC
AAGTTCTATTACTCCAACAGGCGCCTGGCCTGTTGGGCAGCTGGAAAGAATCCCCATCTTGGGGGTTCTG
TCGAGCAATGGCTGGCGGCCATTAATACTGATTCCTCCTTCCGCCAAACTGTTAAGGAGGACGTCCAGGA
AAACCGCCTACAGCCTACGGCTGTAAGGATGTTTTCCTACAAAATTGGGTCAGGGCCCATTGACAACCCT
GATATGCTTGATTGGCAGTTTGTCCTTACGGGCAAACCGTCCAGGCAACCGACCGAGCCGGTTAAAGCTC
AAGAGGTGGTGGTGCCACCTGTGAAGGTCATTCCTTCACCGCCCCCTGTACCAAGGCCTTACTTTAGGCC
AGTCGGGGCTTTTGCACCAACCCGGTCCGGGTTTATTCGGGCCACTGTGGAAAGACTCTCCCGTGAAAGG
GAAGAGTCGAGAGCTGCGGCACTCTTTGCCGAGTTACCTTTGGAGTACCCTCAAGGTGCTCCCTTGGTTG
TCCCCCGTGGTTTTGCGGCCATGCGGTGGACTTATCATACCACCTGGAGGCGGTGGTATGACACCAGTGA
TGAGCGTGCTTTGCGCGCACATCCCGGTGGTCCCGCTTTGCCTCCTCCCCCCCCCCCCCCCCCAATCCAA
AAACCACCCTCTTTCGAGGAGAGGTTACAGGCTGCTCTTGAAAGGCAGTCCTGTGCTAGGGCTTTTGCCC
TAGAGACTTCGCTGGGCCTTAATATGGCCTGGGTGGGAACGGCTGCTATCCCTAGCACTTCTGTGTGCTG
TGCTGATGGCAGGACTACTGGAGGGCAAACGATTGCCCAGGAGGCTGATCCTATCAATCATAGGGTCGCT
TCTAACACAGCTCCCGGTAGGGCTGCATGGATTTCAGAGCGCCGAAGTGCTCTGAGAAGAAGAGAGCAGG
CTAATAGCTTGCAAGGCCTTGCTGCTCAGACTGACATGACGTTTGAGCAAGCTAGAAATGCTTATCTCGG
CGCCGCCGACATGATAGAGCAAGGCCTGCCACTACTGCCTCCCCTGCGAAATGCTTATGCACCTCGTAGT
TTATGGAGGGGGCCCTCTACCAGAGCCAACTTTACTTTGGATTTTAGGCTCAATGGTATTCCTACTGGGC
AAAATACTTTAGAGATTTTGTATAACCCAGTAGCGGATGAGGAAATGGATGACTACCGTGACAGGGGTAT
GTCAGCAGTCGTGATTGATGCGCTTGAAATTGCTATCAATCCCTTTGGGATGCCTGGTAATCCGACTGAT
CTTACTGTCGTAGCAACATACGGGCATGAGCGTAATATGGAACGCGCCTTTATTGGCTCTTCGTCAACCT
TTCTAGGGAATGGTTTGGCCAGAGCTATTTTCTTTCCTGGTTTGCAATATAGCCAGGAAGAACCTAGGCG
CGAGTCTCTTATTCGCCTGTACGTTGCTTCTACCAATGCCACTGTTGACGCCGACTCTATATTAGCGGCC
ATTAGTGTTGGCACTTTACGCCAGCATATTGGTTCGCTTCACAATAGAACGGTGGCTAGTTCGGTGCATG
CTGCACAAGTACAAGGCACTACTTTGAGGGCTACTATGATGGGCAATGCTGTCGTAGTTTCTCCCGAGGG
AAGTCTTGTAACTGGAACTCCTGAGGCTAATGTTCAAATAGGAGGTGGTTCCAGTATGCGCATGGTTGGT
CCTCTGGCATGGGAAAATGTTGAGGAGCCAGGGCATACTTTTACTATAAGAAACCGCTCCCGGTCTATGC
GAGTGGATCGGAATGCTGATGTTGGAATTGCTCTTCCTCGGATGAGTACTACAACGCGGGGTCTTGCTGG
TAGAGGTTCTGTCCAGGTGCCTAAAGATTGCCAAGCGGGAAGATACTTGAAAACTCTTGACCTCAGGGAC
ATGATTAGTGGGTTTTCAGGTATACAGTATGAAAAGTGGATCACTGCTGGGCTTGTTATGCCAAATTTTA
AAGTAGTGATTCGCTATCCAGCCAATGCCTTCACGGGTATTACGTGGGTTATGAGCTTTGATGCCTATAA
TCGAATAACTAGCAGTATTTCTACGACTGCTAGTCCTGCGTACACTCTGTCGGTCCCTCATTGGCTGTTG
CATCATAAAAATGGGACTACCTCATGTGACGTCGATTATGGGGAGCTCTGTGGACATGCTATGTGGTTTA
GTGCCACAACATTTGAGAGCCCCAAACTTCACTTCACATGCCTCACTGGAAATAATAAAGAACTTGCTGC
AGATTGGGAATTTGTAGTAGAGTTATATGCTGAGTTTGAGGCAGCAAAAACCTTTCTTGGAAGACCCAAT
TTCATTTATAGTGCTGATGCTTTTAATGGGTCTTTCAAGTTTTTGACTATCCCGCCACTGGAATATGACC
TGAGTACTACTAGTGCTTATAAGAGTGTTTCCCTTCTTTTGGGTCAAACTCTTGTCGATGGGACTCATAA
GGTGTACAATTACAATAATACACTCTTGAGTTACTATCTTGGCATTGGAGGTGTGGTCAAGGGCAAAGTG
CACATATGTAGCCCTTGTACTTATGGCATAGTCCTAAGAGTTGTTAGTGAATGGAACGGGGTCACTAACA
ACTGGAATCAGTTATTTAAATACCCCGGATGTTATATCGATGAAGATGGGAATTTTGAAATAGAAATTCG
TTCTCCCTATCATCGAACTCCACTGCGCTTATTGAACGCACAATCAGCAAGTGCTTTTACAAGTACGCTG
AATTTTTATGCTATTTCAGGGCCAATTGCCCCAAGTGGAGAAACTGCAAGGATGCCAGTGGTAGTGCAGA
TAGATGAAATTGCACTTCCCGATCTTTCTGTCCCATCCTTCCCCGATGATTATTTCCTGTGGGTGGACTT
TTCAGCATTTACTGTTGATGCTGAGGAGTATGTAATAGGGTCTAGGTTTTTTGACATTTCCTCGACTACT
AGTACTGTCCATCTTGGAGATAATCCTTTTGCCCACATGATAGCTTGTCATGGACTTCATCATGGTATTT
TAGACCTCAAGTTAATGTGGGATCTAGAGGGAGAATTCGGAAAGAGTTCTGGCGGTGTTACCATCACAAA
ATTGTGTGGTGATAAAACCACTGGCATGGATGGCGCATCCCGTGTTTGTGCTTTGCAAAATATGGGATGT
GAAACTGAATTGTACATAGGTAATTTTGCTGGCGCTAATCCTAATTCAGCATTATCTTTGTACAGTCGAT
GGCTTGCTATCAAATTGGATAAAGCTAGGAGCATGAAAATGCTCCGAATTTTATGCAAGCCAAGAGGGAA
TTTTGAGTTTTATGGTAGAACTTGTTTCAGAGTTTAAATTCCCAAGCGTCTTGAGAATCTGACGTTAAAA
GACTCATTTTGTATTATATTTATATTTAGCTTGTTTACCGCTTTTGTGTGTTGTTTTTCATACTATTAGT
GGCGACAGTGTGTTGTTTGTCCTTTGGACACACTTGCCTTGTTGGACGCAAAAAAGATTTTATTTTCTTT
TTACTGCTTTTATTTATTTT

>MH802019.1 Arabis mosaic virus isolate 12G489 segment 2, complete sequence
TGTGGAGCTTTTATATAAACGCATTCCACAATCTTTCAAGTCAAGAGTTTAAGAAACTCAAAATTGTTAC
AATCAATCCGTTAAGAGCGGAACCAAAATCAAACCGTTAAGAGCGGTATCAAGTGAAGAGTTTAAGAAAC
TCACAATTGCTTTTCTTTATTCCTTATTTATTTACGCGTTTTATTTGTTTAGTGTTTATTTTGTTTGTAT
ATTTAGTGCGGCATATTGTTACGTTAATTTTTCCGCCCGTAAGGGCATTTTCTCTTTTTCTTTTTCTGGT
CTTATGACCAGATTTTACTACTCCAACAGGCGTCTAGCCTGTTGGGCTGCTGGAAAGAATCCCCATCTTG
GGGGTTCTATTGAACGATGGCTGGCGGCCATCACCACTGACTCCTCCTTCCGCCAAACTGTTAAGGAGGA
TGTCCAGGAAAACAGGAATGAGCCTACGGCCATTCGGATGTTTTCCTGGAAGCTTGGGTGCGGGCCCATT
GACAATCCCGCAAAGTGCAACTGGCACTACGTCCTTACGGGCGAAGTGCCAGTGCAGCCGACCGAGCCGG
CTAAAGCTCAAGAGGTGGTGGTGCCACCTGTGAAGGTTGTTCCTTCACCGCCCCCCATGCCAAGGCCTTA
CTTTAGGCCTATTGGGGCTTTTGCACCAACCCGGTCCGGGTTCATTCGGGCCACTGTGGAAAGACTCTCC
CGGGAACGGGAAGAGTCGAGAGCTGCGGCACTCTTTGCCGAGTTGCCTCTGGAGTACCCTCAAGGTGCTC
CTTTGGTTGTCCCCCGTGGCTTTGCGGCCATGAGGTGGACTTATCATACCACTTGGAGGCGGTGGTATGA
CGCTAGTGATGAGCGCGCTTTGCGCGTGCATCCTGGTGGTCCTGCTTTGCCCCCACCCCCCCCCCCTCCC
CCAATCCAAAAACCACCCTCCTTTGAGGAGAGGCTGCAGGCTGCTCTCCAAAGGCAGTCCTGTGCCAGGG
CTTTTGCCCTGGAAACCTCGCTGGGCCTTAATATGGTCTGGGTGGGAATGGCTGCCATCCCCAGCACTTC
TGTGTGCTGTGCTGATGGTAGGACTACCGGTGGGCAAACAATTGCCCAGGAGGCTGACCCTATTAATCAT
AGGGTCGCTTCCAATACAGCTCCCGGTAGAGCTGCATGGATTTCAGAGCGCCGCAGTGCTCTGAGAAGGA
GAGAGCAGGCTCATAGCCTGCAAGGCCTTGCTGCTCAGACGGATATGACGTTTGAGCAAGCCAGAAATGC
TTACCTCGGCGCTGCCGACATGATTGAGCAGGGCCTGCCCTTATTACCTCCTCTGAGGAATGCTTATGCA
CCTCGTGGTCTATGGAGGGGACCTTCCACTAGAGCCAACTACACTCTTGATTTTAGGCTCAATGGAATTC
CCACCGGGCAAAATACTTTAGAGATACTGTATAACCCGGTGGCAGACGAGGAAATGGATGACTACCGTGA
CAGGGGTATGTCAGCAGTCGTGATTGATGCACTGGAAATTGCTATCAATCCCTTTGGAATGCCAGGCAAT
CCGACTGATCTTACTGTCGTAGCGACGTATGGGCATGAGCGTAATATGGAACGTGCCTTTATTGGTTCTT
CGTCAACCTTTCTTGGAAATGGTTTGGCAAGAGCTATTTTCTTTCCTGGCTTGCAATATAGTCAGGAAGA
ACCCAGGCGTGAATCTCTTATTCGCCTTTATGTTGCTTCCACCAACGCCACTGTTGATACCGATTCTATC
TTGGCGGCCATTAGTGTTGGCACTTTACGCCAACACATTGGTTCGCTACACAATAGAACGGTGGCGAGTT
CTGTACACGCAGCTCAAGTGCAGGGCACAACTTTAAGAGCTACCATGATGGGTAATGCTGTCGTGGTTTC
TCCTGAAGGGAGCCTTGTTGCTGGAACTCCTGAAGCCAATGTACAAATTGGAGGAGGTTCGAGCATGCGT
ATGGTTGGTCCCCTCGCATGGGAAAATGTCGAAGAGCCAGGGCAAACCTTTACTATAAGAAACCGCTCCC
GGTCTATGCGAGTAGACCGGAATGCTGATGTCGGAGTTGCTCTTCCTCGGATGAGTACTACAACGCGGGG
TTTTGCTGGTAGAGGTTCTGTCCAGGTTCCAAAAGATTGCCAAGCAGGAAGGTACCTGAAAACCCTCGAT
TTGAGAGATATGGTAAGTGGGTTTTCGGGTATTCAGTATGAAAAGTGGATCACTGCTGGGCTTGTTATGC
CAAACTTTAAAGTGGTGGTTCGCTATCCGGCCAATGCCTTCACAGGTATTACGTGGGTGATGAGCTTTGA
TGCTTATAATCGAATAACTAGTAGCATTTCTACTACTGCTAGTCCCACATATACTTTGTCTGTCCCCCAT
TGGCTGTTGCACCATAAAAACGGGACAACCTCATGTGACATTGATTATGGGGAGCTCTGCGGACACGCAA
TGTGGTTTAGTGCCACTACATTTGAGAGCCCCAAACTTCATTTCACATGCCTCACTGGAAATAACAAAGA
GCTTGCTGCGGATTGGGAGTTCGTAGTTGAGCTGTATGCCGAGTTCGAGGCGGCAAAAACTTTTCTTGGA
AGACCTAATTTCATTTATAGCGCTGATGCTTTTGATGGGTCTTTCAAGTTTCTGACAATCCCGCCACTGG
AATATGACCTGAGTACTACCAGTGCTTACAAGAGTGTGTCCCTTCTTTTAGGCCAAACTCTTGTTGATGG
GACTCATAAAGTGTATAATTACAATAACACACTTTTGAGTTATTATCTTGGTATTGGTGGTGTGGTCAAG
GGCAAAGTGCATATATGTAGCCCTTGTACTTATGGCATAGTCCTAAGAGTTGTTAGTGAATGGAACGGGG
TCACTAACAATTGGAATCAACTGTTTAAATACCCCGGGTGTTACATCGATGAAGATGGGAATTTTGAGAT
TGAAATACGCTCTCCCTATCATCGAACTCCACTGCGGTTATTGGGTGGACAAGCAGCAAGCTCATTTACG
AGTACGCTGAATTTTTATGCAATTTCAGGACCAATCGCCCCGAGTGGAGAAACAGCAAAGATGCCAGTGG
TTGTGCAGATTGATGAAATTGCACTTCCTGATCTTTCTGTTCCATCCTTCCCTAATGATTATTTCCTATG
GGTGGACTTTTCAGCGTTTACTGTTGATGCTGAGGAGTACGTAATAGGGTCTAGGTTTTTTGATATTTCC
TCGACTACTAGTACTGTCCATCTTGGAGACAATCCTTTTGCCCATATGATAGCTTGTCATGGACTCCATC
ATGGTATTCTTGACCTCAAGTTAATGTGGGATTTGGAGGGTGAATTTGGAAAGAGTTCTGGTGGTGTTAC
CATCACAAAATTGTGTGGTGATAAAGCCACTGGCATGGATGGTGCATCCCGAGTTTGTGCTTTGCAAACC
ATGGGATGCGAAACTGAACTGTACATAGGTAATTTTGCTGGTGCCAATCCCAATACAACTTTATCTTTGT
ACAGTCGATGGCTTGCTATCAAGTTGGATAAAGCCAGGAGCATGAAAATGCTCCGGATTTTATGCAAGCC
AAGAGGGAACTTTGAGTTTTATGGTAGAACTTGTTTCAGAGTTTAAATTCCCAAACGTCTTGAGAATCTG
ACGTTAAAAGACTCACTTTGTATTATACTTATATTTAGCTTGTTTACTGCTTTTGTGTGTTTAGTTTCAT
GCTTTTAGTGGCGACAGTGTGTTGTTTGTCCTTTGGACACACTTGCCTTGTTGGACGCAAAAAGATTTTA
TTTTCTTTTTACTGCTTTTGTGAGTTTT

>MH802020.1 Arabis mosaic virus isolate 12G489, complete sequence
TGAAAAATTTTCTATGGCTCTTACGCAACCGCGGAAGCAGCCATCTTTCACTCACTCACCAAGAGTTCCT
ACGGAACTCTTGGTACCTACCGAGTATGCTAGACTGTTTTCCAAGAAACAGCTCGAGCGCATGCTCGCAT
TGGCGTGTAAGCACCGTGCACGTCAAGCTGCTCAGGCAGTAAGTAAACGGACCTCCCGAGACCGAAATGG
GAGTAAAATAATGGGTCAGGGTCCTTCTGCTGTGGCCCCGCGAGTGTCGCTTGGACACAAACAGCAGTCA
GACGGAGGGGCGAGTCTAACCCCAATGAAGTCGAAGCGTGCGGTGCGGCGTGCAAGGCGCCGTGCTGCCG
CTAAAAAGGCGAAAGCCAAGACCGGGACCTTACCCGTACAAAAGGTTGGGCCATCGCGTGTCCAAGCTGT
GGGGTCTACGGGCCGGGCGAGCTATTTGTCTAGCCTGGTTTTGGGGGCTTCCAACAGCAAAACCAAAATG
GAGGTGGTGAGCTCACCTCCCCAAACAAAAAGAGCTCCCATCGTCGATAAGGGTGGTTTCACCCTTACTT
CTATCACACCGGCTGAGGCCCGGAAGAGAGCTGGGTGCAGTTTCCACCCCATTACGGGTTCATTCCGATC
TGGGAATGTAGCCCTTAATGCGTACTGCACCCGCTCTCGTGAGGGATGCGGCGAGTGCAAGGCTTGTGTG
GACAAGTATTGCTCCCTGCGGTTCGCCAGGAGCTTTGATCAGATTGGCACTTCGTGTGTCCTTCAGGTCG
AAGCCGTGAATGGCGATCCAGCCGGAGAGATGGATAGCCCTAGTGCTACGGAACCTCTTGGGTTCTGGGC
TCCTGCAGAAATGCAGGCTCCTTCGGGAGAGGGGCGATCCCTTAAAAGGTGCGATGTGGTGACACTCGCA
CGCGTGACACCCGTTTTACGGATGTTACGTAGAGCTGACCCCACTCTTGTGGACAGCAAACTTTTATGGG
AATCCGCTTTCCGGACGGTTTTTCCTCAGCGCAAGTGCGCGTATCCCCATGGTTGCTTCACGAGTGGGAG
TAACTCTGGGTAGGGAAAACTGAAGGTGGGACTTCGTTTGTTTATAGTCTGGCGCAAGCTGGGATTTTGG
TTGCTCATTAGCCAACTC

>MH802021.1 Arabis mosaic virus isolate 12G490 segment 2, complete sequence
ATGAAAATTTTTGTGGAGCTTTTATATAAACGCATTCCACAATCTTTCAAGTCAAGAGTTTAAGAAACTC
AAAATTGTTACAATCAATCCGTTAAGAGCGGAACCAAAATCAAACCGTTAAGAGCGGTATCAAGTGAAGA
GTTTAAGAAACTCACAATTGCTTTTCTTTATTCCTTATTTATTTACGCGTTTTATTTGTTTAGTGTTTAT
TTTGTTTGTATATTTAGTGCGGCATATTGTTACGTTAATTTTTCCGCCCGTAAGGGCATTTTCTCTTTTT
CTTTTTCTGGTCTTATGACCAGATTTTACTACTCCAACAGGCGTCTAGCCTGTTGGGCTGCTGGAAAGAA
TCCCCATCTTGGGGGTTCTATTGAACGATGGCTGGCGGCCATCACCACTGACTCCTCCTTCCGCCAAACT
GTTAAGGAGGATGTCCAGGAAAACAGGAATGAGCCTACGGCCATTCGGATGTTTTCCTGGAAGCTTGGGT
GCGGGCCCATTGACAATCCCGCAAAGTGCAACTGGCACTACGTCCTTACGGGCGAAGTGCCAGTGCAGCC
GACCGAGCCGGCTAAAGCTCAAGAGGTGGTGGTGCCACCTGTGAAGGTTGTTCCTTCACCGCCCCCCATG
CCAAGGCCTTACTTTAGGCCTATTGGGGCTTTTGCACCAACCCGGTCCGGGTTCATTCGGGCCACTGTGG
AAAGACTCTCCCGGGAACGGGAAGAGTCGAGAGCTGCGGCACTCTTTGCCGAGTTGCCTCTGGAGTACCC
TCAAGGTGCTCCTTTGGTTGTCCCCCGTGGCTTTGCGGCCATGAGGTGGACTTATCATACCACTTGGAGG
CGGTGGTATGACGCTAGTGATGAGCGCGCTTTGCGCGTGCATCCTGGTGGTCCTGCTTTGCCCCCCCCCC
CCCCCCCTCCCCCAATCCAAAAACCACCCTCCTTTGAGGAGAGGCTGCAGGCTGCTCTCCAAAGGCAGTC
CTGTGCCAGGGCTTTTGCCCTGGAAACCTCGCTGGGCCTTAATATGGTCTGGGTGGGAATGGCTGCCATC
CCCAGCACTTCTGTGTGCTGTGCTGATGGTAGGACTACCGGTGGGCAAACAATTGCCCAGGAGGCTGACC
CTATTAATCATAGGGTCGCTTCCAATACAGCTCCCGGTAGAGCTGCATGGATTTCAGAGCGCCGCAGTGC
TCTGAGAAGGAGAGAGCAGGCTCATAGCCTGCAAGGCCTTGCTGCTCAGACGGATATGACGTTTGAGCAA
GCCAGAAATGCTTACCTCGGCGCTGCCGACATGATTGAGCAGGGCCTGCCCTTATTACCTCCTCTGAGGA
ATGCTTATGCACCTCGTGGTCTATGGAGGGGACCTTCCACTAGAGCCAACTACACTCTTGATTTTAGGCT
CAATGGAATTCCCACCGGGCAAAATACTTTAGAGATACTGTATAACCCGGTGGCAGACGAGGAAATGGAT
GACTACCGTGACAGGGGTATGTCAGCAGTCGTGATTGATGCACTGGAAATTGCTATCAATCCCTTTGGAA
TGCCAGGCAATCCGACTGATCTTACTGTCGTAGCGACGTATGGGCATGAGCGTAATATGGAACGTGCCTT
TATTGGTTCTTCGTCAACCTTTCTTGGAAATGGTTTGGCAAGAGCTATTTTCTTTCCTGGCTTGCAATAT
AGTCAGGAAGAACCCAGGCGTGAATCTCTTATTCGCCTTTATGTTGCTTCCACCAACGCCACTGTTGATA
CCGATTCTATCTTGGCGGCCATTAGTGTTGGCACTTTACGCCAACACATTGGTTCGCTACACAATAGAAC
GGTGGCGAGTTCTGTACACGCAGCTCAAGTGCAGGGCACAACTTTAAGAGCTACCATGATGGGTAATGCT
GTCGTGGTTTCTCCTGAAGGGAGCCTTGTTGCTGGAACTCCTGAAGCCAATGTACAAATTGGAGGAGGTT
CGAGCATGCGTATGGTTGGTCCCCTGGCATGGGAAAATGTCGAAGAGCCAGGGCAAACCTTTACTATAAG
AAACCGCTCCCGGTCTATGCGAGTAGACCGGAATGCTGATGTCGGAGTTGCTCTTCCTCGGATGAGTACT
ACAACGCGGGGTTTTGCTGGTAGAGGTTCTGTCCAGGTTCCAAAAGATTGCCAAGCAGGAAGGTACCTGA
AAACCCTCGATTTGAGAGATATGGTAAGTGGGTTTTCGGGTATTCAGTATGAAAAGTGGATCACTGCTGG
GCTTGTTATGCCAAACTTTAAAGTGGTGGTTCGCTATCCGGCCAATGCCTTCACAGGTATTACGTGGGTG
ATGAGCTTTGATGCTTATAATCGAATAACTAGTAGCATTTCTACTACTGCTAGTCCCACATATACTTTGT
CTGTCCCCCATTGGCTGTTGCACCATAAAAACGGGACAACCTCATGTGACATTGATTATGGGGAGCTCTG
CGGACACGCAATGTGGTTTAGTGCCACTACATTTGAGAGCCCCAAACTTCATTTCACATGCCTCACTGGA
AATAACAAAGAGCTTGCTGCGGATTGGGAGTTCGTAGTTGAGCTGTATGCCGAGTTCGAGGCGGCAAAAA
CTTTTCTTGGAAGACCTAATTTCATTTATAGCGCTGATGCTTTTGATGGGTCTTTCAAGTTTCTGACAAT
CCCGCCACTGGAATATGACCTGAGTACTACCAGTGCTTACAAGAGTGTGTCCCTTCTTTTAGGCCAAACT
CTTGTTGATGGGACTCATAAAGTGTATAATTACAATAACACACTTTTGAGTTATTATCTTGGTATTGGTG
GTGTGGTCAAGGGCAAAGTGCATATATGTAGCCCTTGTACTTATGGCATAGTCCTAAGAGTTGTTAGTGA
ATGGAACGGGGTCACTAACAATTGGAATCAACTGTTTAAATACCCCGGGTGTTACATCGATGAAGATGGG
AATTTTGAGATTGAAATACGCTCTCCCTATCATCGAACTCCACTGCGGTTATTGGGTGGACAAGCAGCAA
GCTCATTTACGAGTACGCTGAATTTTTATGCAATTTCAGGACCAATCGCCCCGAGTGGAGAAACAGCAAA
GATGCCAGTGGTTGTGCAGATTGATGAAATTGCACTTCCTGATCTTTCTGTTCCATCCTTCCCTAATGAT
TATTTCCTATGGGTGGACTTTTCAGCGTTTACTGTTGATGCTGAGGAGTACGTAATAGGGTCTAGGTTTT
TTGATATTTCCTCGACTACTAGTACTGTCCATCTTGGAGACAATCCTTTTGCCCATATGATAGCTTGTCA
TGGACTCCATCATGGTATTCTTGACCTCAAGTTAATGTGGGATTTGGAGGGTGAATTTGGAAAGAGTTCT
GGTGGTGTTACCATCACAAAATTGTGTGGTGATAAAGCCACTGGCATGGATGGTGCATCCCGAGTTTGTG
CTTTGCAAACCATGGGATGCGAAACTGAACTGTACATAGGTAATTTTGCTGGTGCCAATCCCAATACAAC
TTTATCTTTGTACAGTCGATGGCTTGCTATCAAGTTGGATAAAGCCAGGAGCATGAAAATGCTCCGGATT
TTATGCAAGCCAAGAGGGAACTTTGAGTTTTATGGTAGAACTTGTTTCAGAGTTTAAATTCCCAAACGTC
TTGAGAATCTGACGTTAAAAGACTCACTTTGTATTATACTTATATTTAGCTTGTTTACTGCTTTTGTGTG
TTTAGTTTCATGCTTTTAGTGGCGACAGTGTGTTGTTTGTCCTTTGGACACACTTGCCTTGTTGGACGCA
AAAAGATTTTATTTTCTTTTTACTGCTTTTGTGAGTTTT

>MH802022.1 Arabis mosaic virus isolate 12G490, complete sequence
ATGGCTCTTACGCAACCGCGGAAGCAGCCATCTTTCACTCACTCACCAAGAGTTCCTACGGAACTCTTGG
TACCTACCGAGTATGCTAGACTGTTTTCCAAGAAACAGCTCGAGCGCATGCTCGCATTGGCGTGTAAGCA
CCGTGCACGTCAAGCTGCTCAGGCAGTAAGTAAACGGACCTCCCGAGACCGAAATGGGAGTAAAATAATG
GGTCAGGGTCCTTCTGCTGTGGCCCCGCGAGTGTCGCTTGGACACAAACAGCAGTCAGACGGAGGGGCGA
GTCTAACCCCAATGAAGTCGAAGCGTGCGGTGCGGCGTGCAAGGCGCCGTGCTGCCGCTAAAAAGGCGAA
AGCCAAGACCGGGACCTTACCCGTACAAAAGGTTGGGCCATCGCGTGTCCAAGCTGTGGGGTCTACGGGC
CGGGCGAGCTATTTGTCTAGCCTGGTTTTGGGGGCTTCCAACAGCAAAACCAAAATGGAGGTGGTGAGCT
CACCTCCCCAAACAAAAAGAGCTCCCATCGTCGATAAGGGTGGTTTCACCCTTACTTCTATCACACCGGC
TGAGGCCCGGAAGAGAGCTGGGTGCAGTTTCCACCCCATTACGGGTTCATTCCGATCTGGGAATGTAGCC
CTTAATGCGTACTGCACCCGCTCTCGTGAGGGATGCGGCGAGTGCAAGGCTTGTGTGGACAAGTATTGCT
CCCTGCGGTTCGCCAGGAGCTTTGATCAGATTGGCACTTCGTGTGTCCTTCAGGTCGAAGCCGTGAATGG
CGATCCAGCCGGAGAGATGGATAGCCCTAGTGCTACGGAACCTCTTGGGTTCTGGGCTCCTGCAGAAATG
CAGGCTCCTTCGGGAGAGGGGCGATCCCTTAAAAGGTGCGATGTGGTGACACTCGCACGCGTGACACCCG
TTTTACGGATGTTACGTAGAGCTGACCCCACTCTTGTGGACAGCAAACTTTTATGGGAATCCGCTTTCCG
GACGGTTTTTCCTCAGCGCAAGTGCGCGTATCCCCATGGTTGCTTCACGAGTGGGAGTAACTCTGGGTAG
GGAAAACTGAAGGTGGGACTTCGTTTGTTTATAGTCTGGCGCAAGCTGGGATTTTGGTTGCTCATTAGCC

>MG731654.1 Arabis mosaic virus isolate H133 clone 1 polyprotein P2 gene, partial cds
AGCAGTTGTGATTGATGCACTCGAAATAGCCATCAACCCTTTTGGGATGCCAGGCAATCCAACTGATCTT
ACTGTCGTGGCAACATACGGGCATGAACGTAATATGGAACGTGCCTTTATTGGTTCTGCCTCAACCTTTC
TTGGAAATGGTTTGGCTAGAGCTATTTTCTTTCCTGGCTTGCAATATAGCCAAGAAGAACCTAGGCGCGA
ATCTCTTATTCGCCTGTATGTTGCTTCTACCAATGCCACTGTTGATGCTGATTCTATTTTAGCAGCTATT
AGTGTTGGCACTTTGCGCCAACACATTGGTTCGCTACACAATAGGACAGTGGCAAGTTCTGTTCATGCCG
CTCAAGTGCAGGGCACTACTTTGAGAGCTACTATGATGGGTAATGCCGTCGTGGTTTCACCTGAAGGAAG
TCTTGTAACTGGGACCCCTGAAGCAAATGTTCAAATTGGTGGGGGTTCGAGCATGCGTATGGTTGGTCCC
TTGTCATGGGAAAATGTTGAAGAACCAGGACAGACTTTTACCATAAGAAGCCGCTCCCGGTCCATGAGAG
TAGATCGGAATGCTGATGTTGGAGTTGCTCTTCCTCGGATGAGCACTACGACGCGGGGACTTGCTGGGAG
AGGTTCTGTCCAGGTACCTAAAGATTGCCAGGCAGGGAGGTACCTGAAGACCCTTGATTTAAGAGACATG
GTTAGTGGGTTTTCAGGCATCCAGTATGAGAAGTGGATTACTGCTGGTCTCGTTATGCCAGAATTTWARG
TTGTAATTCGCTATCCAGCCAATGCTTTCACGGGCATTACATGGGTTATGAGCTTTGATGCCTATAATCG
AATTACCAGTAGTATTTCTACTACTGCTAATCCCGTGTATACCCTTTCGGTTCCACATTGGCTGTTACAT
CATAAAAATGGAACTACCACATGTGATATTGATTATGGGGATCTTTGTGGTCATGCGATGTGGTTTAGTA
CCACTACTTTTGAAAGCCCCAAACTT

>MG731655.1 Arabis mosaic virus isolate H133 clone 2 polyprotein P2 gene, partial cds
AGCAGTTGTGATTGATGCACTCGAAATAGCCATCAACCCTTTTGGGATGCCAGGCAATCCAACTGATCTT
ACTGTCGTGGCAACATACGGGCATGAACGTAATATGGAACGTGCCTTTATTGGTTCTGCCTCAACCTTTC
TTGGAAATGGTTTGGCTAGAGCTATTTTCTTTCCTGGCTTGCAATATAGCCAAGAAGAACCTAGGCGCGA
ATCTCTTATTCGCCTGTATGTTGCTTCTACCAATGCCACTGTTGATGCTGATTCTATTTTAGCAGCTATT
AGTGTTGGCACTTTGCGCCAACACATTGGTTCGCTACACAATAGGACAGTGGCAAGTTCTGTTCATGCCG
CTCAAGTGCAGGGCACTACTTTGAGAGCTACTATGATGGGTAATGCCGTCGTGGTTTCACCTGAAGGAAG
TCTTGTAACTGGGACCCCTGAAGCAAATGTTCAAATTGGTGGGGGTTCGAGCATGCGTATGGTTGGTCCC
TTGTCATGGGAAAATGTTGAAGAACCAGGACAGACTTTTACCATAAGAAACCGCTCCCGGTCCATGAGAG
TAGATCGGAATGCTGATGTTGGAGTTGCTCTTCCTCGGATGAGCACTACGACGCGGGGACTTGCTGGGAG
AGGTTCTGTCCAGGTACCTAAAGATTGCCAGGCAGGGAGGTACCTGAAGACCCTTGATTTAAGAGACATG
GTTAGTGGGTTTTCAGGCATCCAGTATGAGAAGTGGATTACTGCTGGTCTCGTTATGCCAGAATTTAARG
TTGTAATTCGCTATCCAGCCAATGCTTTCACGGGCATTACATGGGTTATGAGCTTTGATGCCTATAATCG
AATTACCAGTAGTATTTCTACTACTGCTAATCCCGTGTATACCCTTTCGGTTCCACATTGGCTGTTACAT
CATAAAAATGGAACTACCACATGTGATATTGATTATGGGGATCTTTGTGGTCATGCGATGTGGTTTAGTA
CCACTACTTTTGAAAGCCCCAAACTT

>MG731656.1 Arabis mosaic virus isolate H133 clone 3 polyprotein P2 gene, partial cds
AGCAGTTGTGATTGATGCACTCGAAATAGCCATCAACCCTTTTGGGATGCCAGGCAATCCAACTGATCTT
ACTGTCGTGGCAACATACGGGCATGAACGTAATATGGAACGTGCCTTTATTGGTTCTGCCTCAACCTTTC
TTGGAAATGGTTTGGCTAGAGCTATTTTCTTTCCTGGCTTGCAATATAGCCAAGAAGAACCTAGGCGCGA
ATCTCTTATTCGCCTGTATGTTGCTTCTACCAATGCCACTGTTGATGCTGATTCTATTTTAGCAGCTATT
AGTGTTGGCACTTTGCGCCAACACATTGGTTCGCTACACAATAGGACAGTGGCAAGTTCTGTTCATGCCG
CTCAAGTGCAGGGCACTACTTTGAGAGCTACTATGATGGGTAATGCCGTCGTGGTTTCACCTGAAGGAAG
TCTTGTAACTGGGACCCCTGAAGCAAATGTTCAAATTGGTGGGGGTTCGAGCATGCGTAGGGTTGGTCCC
TTGTCATGGGAAAATGTTGAAGAACCAGGACAGACTTTTACCATAAGAAACCGCTCCCGGTCCATGAGAG
TAGATCGGAATGCTGATGTTGGAGTTGCTCTTCCTCGGATGAGCACTACGACGCGGGGACTTGCTGGGAG
AGGTTCTGTCCAGGTACCTAAAGATTGCCAGGCAGGGAGGTACCTGAAGACCCTTGATTTAAGAGACATG
GTTAGTGGGTTTTCAGGCATCCAGTATGAGAAGTGGATTACTGCTGGTCTCGTTATGCCAGAATTTAAGG
TTGTAATTCGCTATCCAGCCAATGCTTTCACGGGCATTACATGGGTTATGAGCTTTGATGCCTATAATCG
AATTACCAGTAGTATTTCTACTACTGCTAATCCCGTGTATACCCTTTCGGTTCCACATTGGCTGTTACAT
CATAAAAATGGAACTACCACATGTGATATTGATTATGGGGATCTTTGTGGTCATGCGATGTGGTTTAGTA
CCACTACTTTTGAAAGCCCCAAACTT

>MG731657.1 Arabis mosaic virus isolate H133 clone 4 polyprotein P2 gene, partial cds
AGCAGTTGTGATTGATGCACTCGAAATAGCCATCAACCCTTTTGGGATGCCAGGCAATCCAACTGATCTT
ACTGTCGTGGCAACATACGGGCATGAACGTAATATGGAACGTGCCTTTATTGGTTCTGCCTCAACCTTTC
TTGGAAATGGTTTGGCTAGAGCTATTTTCTTTCCTGGCTTGCAATATAGCCAAGAAGAACCTAGGCGCGA
ATCTCTTATTCGCCTGTATGTTGCTTCTACCAATGCCACTGTTGATGCTGATTCTATTTTAGCAGCTATT
AGTGTTGGCACTTTGCGCCAACACATTGGTTCGCTACACAATAGGACAGTGGCAAGTTCTGTTCATGCCG
CTCAAGTGCAGGGCACTACTTTGAGAGCTACTATGATGGGTAATGCCGTCGTGGTTTCACCTGAAGGAAG
TCTTGTAACTGGGACCCCTGAAGCAAATGTTCAAATTGGTGGGGGTTCGAGCATGCGTATGGTTGGTCCC
TTGTCATGGGAAAATGTTGAAGAACCAGGACAGACTTTTACCATAAGAAACCGCTCCCGGTCCATGAGAG
TAGATCGGAATGCTGATGTTGGAGTTGCTCTTCCTCGGATGAGCACTACGACGCGGGGACTTGCTGGGAG
AGGTTCTGTCCAGGTACCTAAAGATTGCCAGGCAGGGAGGTACCTGAAGACCCTTGATTTAAGAGACATG
GTTAGTGGGTTTTCAGGCATCCAGTATGAGAAGTGGATTACTGCTGGTCTCGTTATGCCAGAATTTAAGG
TTGTAATTCGCTATCCAGCCAATGCTTTCACGGGCATTACATGGGTTATGAGCTTTGATGCCTATAATCG
AATTACCAGTAGTATTTCTACTACTGCTAATCCCGTGTATACCCTTTCGGTTCCACATTGGCTGTTACAT
CATAAAAATGGAACTACCACATGTGATATTGATTATGGGGATCTTTGTGGTCATGCGATGTGGTTTAGTA
CCACTACTTTTGAAAGCCCCAAACTT

>MG731658.1 Arabis mosaic virus isolate L5 clone 1 polyprotein P2 gene, partial cds
AGCGGTCGTGATTGATGCACTTGAAATTGCTATCAATCCTTTCAGAATGCCAGGCAATCCGACCGATCTT
ACTGTCGTGGCTACATATGGGCATGAGCGTAACATGGAACGTGCCTTTATTGGTTCCTCCTCAACTTTTC
TTGGGAATGGGTTAGCGAGGGCCATTTTCTTTCCTGGTCTGCAATATAGTCAGGAAGAACCTAGGCGCGA
ATCTCTTATTCGCCTGTATGTAGCTTCCACTAATGCCACTGTTGATGCTGATTCTATTTTGGCGGCTATT
AGTGTTGGTACTTTACGCCAACACATTGGTTCGCTACATAATAGGACAGTGGCCAGTTCTGTGCATGCTG
CACAAGTGCAGGGCACTACCTTGAGGGCTACTATGATGGGTAACGCTGTCGTGGTATCTCCCGAGGGAAG
CCTTGTTGCTGGAACCCCTGAAGCTAACGTTCAAATGGGAGGTGGTTCAAGCATGCGAATGGTGGGTCCC
TTGGCTTGGGAAAATGTTGAAGAACCTGGTCAGACTTTTACCATAAGAAACCGCTCTAGGTCCATGCGAG
TGGACCGAAATGCTGATGTTGGAATTGCTCTTCCTAGAATGAGCACGACAACGAGGGGTCTTGCTGGTAG
AGGTTCCGTACAGGTGCCTAAGGATTGCCAAGCTGGGAGATATCTGAAAACCCTTGATGTTAGAGATATG
ATTAGTGGGTTTTCAGGTATACAGTATGAAAAGTGGATCACTGCTGGATTAGTTATGCCAGTTTTTAAAG
TGGTGATTCGCTATCCAGCCAATGCCTTTACGGGTATTACGTGGGTTATGAGCTTTGATGCCTATAATCG
AATAACTAGCAGTATTACCACTACTGCTAGTCCCACATATACTCTTTCAGTCCCTCATTGGCTTTTGCAT
CATAAAAGTGGGACAACTTCGTGTGATATTGATTATGGGGAGCTTTGTGGTCGTGCTATGTGGTTTAGTG
CCACAACTTTTGAAAGCCCCAAACTT

>MG731659.1 Arabis mosaic virus isolate L5 clone 3 polyprotein P2 gene, partial cds
AGCGGTCGTGATTGATGCACTTGAAATTGCTATCAATCCTTTTGGAATGCCAGGCAATCCGACCGATCTT
ACTGTCGTGGCTACATATGGGCATGAGCGTAACATGGAACGTGCCTTTATTGGTTTCTCCTCAACTTTTC
TTGGGAATGGGTTAGCGAGGGCCATTTTCTTTCCTGGTCTGCAATATAGTCAGGAAGAACCTAGGCGCGA
ATCTCTTATTCGCCTGTATGTAGCTTCCACTAATGCCACTGTTGATGCTGATTCTATTTTGGCGGCTATT
AGTGTTGGTACTTTACGCCAACACATTGGTTCGCTACATAATAGGACAGTGGCCAGTTCTGTGCATGCTG
CACAAGTGCAGGGCACTACCTTGAGGGCTACTATGATGGGTAACGCTGTCGTGGTATCTCCCGAGGGAAG
CCTTGTTGCTGGAACCCCTGAAGCTAACGTTCAAATGGGAGGTGGTTCAAGCATGCGAATGGTGGGTCCC
TTGGCTTGGGAAAATGTTGAAGAACCTGGTCAGACTTTTACCATAAGAAACCGCTCTAGGTCCATGCGAG
TGGACCGAAATGCTGATGTTGGAATTGCTCTTCCTAGAATGAGCACGACAACGAGGGGTCTTGCTGGTAG
AGGTTCCGTACAGGTGCCTAAGGATTGCCAAGCTGGGAGATATCTGAAAACCCTTGATGTTAGAGATATG
ATTAGTGGGTTTTCAGGTATACAGTATGAAAAGTGGATCACTGCTGGATTAGTTATGCCAGTTTTTAAAG
TGGTGATTCGCTATCCAGCCAATGCCTTTACGGGTATTACGTGGGTTATGAGCTTTGATGCCTATAATCG
AATAACTAGCAGTATTACCACTACTGCTAGTCCCACATATACTCTTTCAGTCCCTCATTGGCTTTTGCAT
CATAAAAGTGGGACAACTTCGTGTGATATTGATTATGGGGAGCTTTGTGGTCATGCTATGTGGTTTAGTG
CCACAACTTTTGAAAGCCCCAAACTT

>MG731660.1 Arabis mosaic virus isolate L5 clone 4 polyprotein P2 gene, partial cds
AGCGGTCGTGATTGATGCACTTGAAATTGCTATCAATCCTTTCGGAATGCCAGGCAATCCGACCGATCTT
ACTGTCGTGGCTACATATGGGCATGAGCGTAACATGGAACGTGCCTTTATTGGTTCCTCCTCAACTTTTC
TTGGGAATGGGTTAGCGAGGGCCATTTTCTTTCCTGGTCTGCAATATAGTCAGGAAGAACCTAGGCGCGA
ATCTCTTATTCGCCTGTATGTAGCCTCCACTAATGCCACTGTTGATGCTGATTCTATTTTGGCGGCTATT
AGTGTTGGTACTTTACGCCAACACATTGGTTCGCTACATAATAGGACAGTGGCCAGTTCTGTGCATGCTG
CACAAGTGCAGGGCACTACCTTGAGGGCTACTATGATGGGTAACGCTGTCGTGGTATCTCCCGAGGGAAG
CCTTGTTGCTGGAACCCCTGAAGCTAACGTTCAAATGGGAGGTGGTTCAAGCATGCGAATGGTGGGTCCC
TTGGCTTGGGAAAATGTTGAAGAACCTGGTCAGACTTTTACCATAAGAAACCGCTCTAGGTCCATGCGAG
TGGACCGAAATGCTGATGTTGGAATTGCTCTTCCTAGAATGAGCACGACAACGAGGGGTCTTGCTGGTAG
AGGTTCCGTACAGGTGCCTAAGGATTGCCAAGCTGGGAGATATCTGAAAACCCTTGATGTTAGAGATATG
ATTAGTGGGTTTTCAGGTATACAGTATGAAAAGTGGATCACTGCTGGATTAGTTATGCCAGTTTTTAAAG
TGGTGATTCGCTATCCAGCCAATGCCTTTACGGGTATTACGTGGGTTATGAGCTTTGATGCCTATAATCG
AATAACTAGCAGTATTACCACTACTGCTAGTCCCACATATACTCTTTCAGTCCCTCATTGGCTTTTGCAT
CATAAAAGTGGGACAACTTCGTATGATATTGATTATGGGGAGCTTTGTGGTCATGCTATGTGGTTTAGTG
CCACAACTTTTGAAAGCCCCAAACTT

>MG731661.1 Arabis mosaic virus isolate J86 clone 1 polyprotein P2 gene, partial cds
AGCGGTCGTGATTGATGCACTTGAAATTGCTATCAATCCTTTTGGAATGCCAGGCAATCCGACCGATCTT
ACTGTCGTGGCTACATATGGGCATGAGCGTAATATGGAACGTGCCTTTATTGGTTCCTCCTCAACTTTTC
TTGGGAATGGGTTAGCGAGGGCCATTTTCTTTCCTGGTCTGCAATATAGCCAGGAAGAACCTAGGCGCGA
ATCTCTTATTCGCCTGTATGTAGCTTCCACTAATGCCACTGTTGATGCTGATTCTATTTTGGCGGCTATT
AGTGTTGGTACTTTACGCCAACACATTGGTTCGCTACATAATAGGACAGTGGCCAGTTCTGTGCATGCTG
CACAAGTGCAGGGCACTACCTTGAGGGCTACTATGATGGGTAACGCTGTCGTGGTATCTCCCGAGGGAAG
CCTTGTTGCTGGAACCCCTGAAGCTAACGTTCAAGTGGGAGGTGGTTCAAGCATGCGAATGGTGGGTCCC
TTGGCTTGGGAAAATGTTGAAGAACCTGGTCAGACTTTTACCATAAGAAACCGCTCTAGGTCCATGCGAG
TGGACCGAAATGCTGATGTTGGAATTGCTCTTCCTAGAATGAGCACGACAACGAGGGGTCTTGCTGGTAG
AGGTTCCGTACAGGTGCCTAAGGATTGCCAAGCTGGGAGATATCTGAAAACCCTTGATGTTAGAGATATG
ATTAGTGGGTTTTCAGGTATACAGTATGAAAAGTGGATCACTGCTGGATTAGTTATGCCAGTTTTTAAAG
TGGTGATTCGCTATCCAGCCAATGCCTTTACGGGTATTACGTGGGTTATGAGCTTTGATGCCTATAATCG
AATAACTAGCAGTATTACCACTACTGCTAGTCCCACATATACTCTTTCAGTCCCTCATTGGCTTTTGCAC
CATAAAAGTGGGACAACTTCGTGTGATATTGATTATGGGGAGCTTTGTGGTCATGCTACGTGGTTTAGTG
CCACAACTTTTGAAAGCCCCAAACTT

>MG731662.1 Arabis mosaic virus isolate J86 clone 2 polyprotein P2 gene, partial cds
AGCGGTCGTGATTGATGCACTTGAAATTGCTATCAATCCTTTTGGAATGCCAGGCAATCCGACCGATCTT
ACTGTCGTGGCTACATATGGGCATGAGCGTAATATGGAACGTGCCTTTATTGGTTCCTCCTCAACTTTTC
TTGGGAATGGGTTAGCGAGGGCCATTTTCTTTCCTGGTCTGCAATATAGTCAGGAAGAACCTAGGCGCGA
ATCTCTTATTCGCCTGTATGTAGCTTCCACTAATGCCACTGTTGATGCTGATTCTATTTTGGCGGCTATT
AGTGTTGGTACTTTACGCCAACACATTGGTTCGCTACATAATAGGACAGTGGCCAGTTCTGTGCATGCTG
CACAAGTGCAGGGCACTACCTTGAGGGCTACTATGATGGGTAACGCTGTCGTGGTATCTCCCGAGGGAAG
CCTTGTTGCTGGAACCCCTGAAGCTAACGTTCAAATGGGAGGTGGTTCAAGCATGCGAATGGTGGGTCCC
TTGGCTTGGGAAAATGTTGAAGAACCTGGTCAGACTTTTACCATAAGAAACCGCTCTAGGTCCATGCGAG
TGGACCGAAATGCTGATGTTGGAATTGCTCTTCCTAGAATGAGCACGACAACGAGGGGTCTTGCTGGTAG
AGGTTCCGTACAGGTGCCTAAGGATTGCCAAGCTGGGAGATATCTGAAAACCCTTGATGTTAGAGATATG
ATTAGTGGGTTTTCAGGTATACAGTATGAAAAGTGGATCACTGCTGGATTAGTTATGCCAGTTTTTAAAG
TGGTGATTCGCTATCCAGCCAATGCCTTTACGGGTATTACGTGGGTTATGAGCTTTGATGCCTATAATCG
AATAACTAGCAGTATTACCACTACTGCTAGTCCCACATATACTCTTTCAGTCCCTCATTGGCTTTTGCAC
CATAAAAGTGGGACAACTTCGTGTGATATTGATTATGGGGAGCTTTGTGGTCATGCTATGTGGTTTAGTG
CCACAACTTTTGAAAGCCCCAAACTT

>MG731663.1 Arabis mosaic virus isolate J86 clone 3 polyprotein P2 gene, partial cds
AGCGGTCGTGATTGATGCACTTGAAATTGCTATCAATCCTTTTGGAATGCCAGGCAATCCGACCGATCTT
ACTGTCGTGGCTACATATGGGCATGAGCGTAATATGGAACGTGCCTTTATTGGTTCCTCCTCAACTTTTC
TTGGGAATGGGTTAGCGAGGGCCATTTTCTTTCCTGGTCTGCAATATAGTCAGGAAGAACCTAGGCGCGA
ATCTCTTATTCGCCTGTATGTAGCTTCCACTAATGCCACTGTTGATGCTGATTCTATTTTGGCGGCTATT
AGTGTTGGTACTTTACGCCAACACATTGGTTCGCTACGTAATAGGACAGTGGCCAGTTCTGTGCATGCTG
CACAAGTGCAGGGCACTACCTTGAGGGCTACTATGATGGGTAACGCTGTCGTGGTATCTCCCGAGGGAAG
CCTTGTTGCTGGAACCCCTGAAGCTAACGTTCAAATGGGAGGTGGTTCAAGCATGCGAATGGTGGGTCCC
TTGGCTTGGGAAAATGTTGAAGAACCTGGTCAGACTTTTACCATAAGAAACCGCTCTAGGTCCATGCGAG
TGGACCGAAATGCTGATGTTGGAATTGCTCTTCCTAGAATGAGCACGACAACGAGGGGTCTTGCTGGTAG
AGGTTCCGTACAGGTGCCTAAGGATTGCCAAGCTGGGAGATATCTGAAAACCCTTGATGTTAGAGATATG
ATTAGTGGGTTTTCAGGTATACAGTATGAAAAGTGGATCACTGCTGGATTAGTTATGCCAGTTTTTAAAG
TGGTGATTCGCTATCCAGCCAATGCCTTTACGGGTATTACGTGGGTTATGAGCTTTGATGCCTATAATCG
AATAACTAGCAGTATTACCACTACTGCTAGTCCCACATATACTCTTTCAGTCCCTCATTGGCTTTTGCAC
CATAAAAGTGGGACAACTTCGTGTGATATTGATTATGGGGAGCTTTGTGGTCATGCTATGTGGTTTAGTG
CCACAACTTTTGAAAGCCCCAAACTT

>MG731664.1 Arabis mosaic virus isolate J86 clone 4 polyprotein P2 gene, partial cds
AGCGGTCGTGATTGATGCACTTGAAATTGCTATCAATCCTTTTGGAATGCCAGGCAATCCGACCGATCTT
ACTGTCGTGGCTACACATGGGCATGAGCGTAATATGGAACGTGCCTTTATTGGTTCCTCCTCAACTTTTC
TTGGGAATGGGTTAGCGAGGGCCATTTTCTTTCCTGGTCTGCAATATAGTCAGGAAGAACCTAGGCGCGA
ATCTCTTATTCGCCTGTATGTAGCTTCCACTAATGCCACTGTTGATGCTGATTCTATTTTGGCGGCTATT
AGTGTTGGTACTTTACGCCAACACATTGGTTCGCTACATAATAGGACAGTGGCCAGTTCTGTGCATGCTG
CACAAGTGCAGGGCACTACCTTGAGGGCTACTATGATGGGTAACGCTGTCGTGGTATCTCCCGAGGGAAG
CCTTGTTGCTGGAACCCCTGAAGCTAACGTTCAAATGGGAGGTGGTTCAAGCATGCGAATGGTGGGTCCC
TTGGCTTGGGAAAATGTTGAAGAACCTGGTCAGACTTTTACCATAAGAAACCGCTCTAGGTCCATGCGAG
TGGACCGAAATGCTGATGTTGGAATTGCTCTTCCTAGAATGAGCACGACAACGAGGGGTCTTGCTGGTAG
AGGTTCCGTACAGGTGCCTAAGGATTGCCAAGCTGGGAGATATCTGAAAACCCTTGATGTTAGAGATATG
ATTAGTGGGTTTTCAGGTATACAGTATGAAAAGTGGATCACTGCTGGATTAGTTATGCCAGTTTTTAAAG
TGGTGATTCGCTATCCAGCCAATGCCTTTACGGGTATTACGTGGGTTATGAGCTTTGATGCCTATAATCG
AATAACTAGCAGTATTACCACTACTGCTAGCCCCACATATACTCTTTCAGTCCCTCATTGGCTTTTGCAC
CATAAAAGTGGGACAACTTCGTGTGATATTGATTATGGGGAGCTTTGTGGTCATGCTATGTGGTTTAGTG
CCACAACTTTTGAAAGCCCCAAACTT

>MG731665.1 Arabis mosaic virus isolate P119 clone 1 polyprotein P2 gene, partial cds
AGCAGTTGTGATTGATGCACTGGAAATTGCTATCAATCCTTTTGGAATGCCAGGCAATCCGACTGATCTT
ACTGTCGTCGCAACATATGGGCATGAACGTAATATGGAACGTGCCTTTATTGGTTCTTCATCAACCTTTC
TTGGAAATGGTTTGGCGAGAGCTATTTTCTTCCCTGGCTCGCAATACAGTCAGGAGGAACCTAGGCGCGA
ATCTTTAATTCGCTTATATGTTGCTTCCACTAACGCCACTGTTGATGCTGATTCTATTTTAGCAGCCATT
AGTGTGGGCACTTTGCGCCAACACATTGGTTCACTGCACAATAGAACAGTGGCGAATTCTGTACATGCAG
CTCAAGTGCAGGGCACTACTTTGAGAGCTACTATGATGGGTAACGCCATTGTAGTTTCTCCTGAAGGAAG
TCTTGTTACTGGAACCCCCGAAGCTAATGTTCAAATGGGAGGAGGTTCGAGCATGCGTATGGTTGGTCCC
CTGGCATGGGAGAATGTTGAAGAACCAGGGCAGACCTTTACTATAAGAAACCGCTCTCGATCTATGCGAG
TAGATCGAAATGCTGATGTTGGTATTGCTCTTCCTAGAATGAGTACTACGACGCGGGGTCTTGCTGGTAG
AGGTTCTGTCCAGGTACCAAAAGATTGCCAGGCGGGAAGATATCTGAAAACCCTAGATTTAAGAGATATG
GTAAGTGGGTTTTCAGGTATTCAATATGAAAAGTGGATCACTGCTGGGCTTGTCATGCCAGATTTTAAAG
TAGTAATTCGCTATCCAGCCAATGCCTTTACGGGTATTACGTGGGTTATGAGCTTTGATGCGTATAATCG
AATTACTAGCAGTATTTCTACTACTGCTAGTCCTGCGTATACCCTTTCTGTCCCTCATTGGCTTTTGCAT
CATAAAAATGGGACTACCTCATGTGATATTGATTATGGAGAGCTTTGCGGTCATGCAATGTGGTTTAGTG
CCACGACATTTGAGAGCCCCAAACTT

>MG731666.1 Arabis mosaic virus isolate P119 clone 2 polyprotein P2 gene, partial cds
AGCAGTCGTGATTGATGCACTGGAAATTGCTATCAATCCTTTTGGAATGCCAGGCAATCCGACTGATCTT
ACTGTCGTCGCAACATATGGGCATGAACGTAATATGGAACGTGCCTTTATTGGTTCTTCATCAACCTTTC
TTGGAAATGGTTTGGCGAGAGCTATTTTCTTCCCTGGCTTGCAATACAGTCAGGAGGAACCTAGGCGCGA
ATCTTTAATTCGCTTATATGTTGCTTCCACTAACGCCACTGTTGATGCTGATTCTATTTTAGCAGCCATT
AGTGTGGGCACTTTGCGCCAACACATTGGTTCACTGCACAATAGAACAGTGGCGAATTCTGTACATGCAG
CTCAAGTGCAGGGCACTACTTTGAGAGCTACTATGATGGGTAACGCCATTGTAGTTTCTCCTGAAGGAAG
TCTTGTTACTGGAACCCCCGAAGCTAATGTTCAAATGGGAGGAGGTTCGAGCATGCGTATGGTTGGTCCC
CTGGCATGGGAGAATGTTGAAGAACCAGGGCAGACCTTTACTATAAGAAACCGCTCTCGATCTATGCGAG
TAGATCGAAATGCTGATGTTGGTATTGCTCTTCCTAGAATGAGTACTACGACGCGGGGTCTTGCTGGTAG
AGGTTCTGTCCAGGTACCAAAAGATTGCCAGGCGGGAAGATATCTGAAAACCCTAGATTTAAGAGATATG
GTAAGTGGGTTTTCAGGTATTCAATATGAAAAGTGGATCACTGCTGGGCTTGTCATGCCAGATTTTAAAG
TAGTAATTCGCTATCCAGCCAATGCCTTTACGGGTATTACGTGGGTTATGAGCTTTGATGCGTATAATCG
AATTACTAGCAGTATTTCTACTACTGCTAGTCCTGCGTATACCCTTTCTGTCCCTCATTGGCTTTTGCAT
CATAAAAATGGGACTACCTCATGTGATATTGATTATGGAGAGCTTTGCGGTCATGCAATGTGGTTTAGTG
CCACGACATTTGAGAGCCCCAAACTT

>MG731667.1 Arabis mosaic virus isolate P119 clone 3 polyprotein P2 gene, partial cds
AGCAGTCGTGATTGATGCACTGGAAATTGCTATCAATCCTTTTGGAATGCCAGGCAATCCGACTGATCTT
ACTGTCGTCGCAACATATGGGCATGAACGTAATATGGAACGTGCCTTTATTGGTTCTTCATCAACCTTTC
TTGGAAATGGTTTGGCGAGAGCTATTTTCTTCCCTGGCTTGCAATACAGTCAGGAGGAACCTAGGCGCGA
ATCTTTAATTCGCTTATATGTTGCTTCCACTAACGCCACTGTTGATGCTGATTCTATTTTAGCAGCCATT
AGTGTGGGCACTTTGCGCCAACACATTGGTTCACTGCACAATAGAACAGTGGCGAATTCTGTACATGCAG
CTCAAGTGCAGGGCACTACTTTGAGAGCTACTATGATGGGTAACGCCATTGTAGTTTCTCCTGAAGGAAG
TCTTGTTACTGGAACCCCCGAAGCTAATGTTCAAATGGGAGGAGGTTCGAGCATGCGTATGGTTGGTCCC
CTGGCATGGGAGAATGTTGAAGAACCAGGGCAGACCTTTACTATAAGAAACCGCTCTCGATCTATGCGAG
TAGATCGAAATGCTGATGTTGGTATTGCTCTTCCTAGAATGAGTACTACGACGCGGGGTCTTGCTGGTAG
AGGTTCTGTCCAGGTACCAAAAGATTGCCAGGCGGGAAGATATCTGAAAACCCTAGATTTAAGAGATATG
GTAAGTGGGTTTTCAGGTATCCAATATGAAAAGTGGATCACTGCAGGGCTTGTCATGCCAAATTTTAAAG
TAGTGATTCGCTATCCAGCTAATGCCTTCACAGGTACTACGTGGGTCATGAGCTTTGATGCATATAATCG
CATTACTAGCAGTATTTCAACAACTGCTAATCCCGTGTATACCCTTTCTGTCCCTCATTGGCTTTTACAT
CATAAAAATGGGACTACCTCATGTGATATTGATTATGGGGAACTTTGTGGTCATGCAATGTGGTTTAGTG
CCACAACATTTGAGAGCCCCAAACTT

>MG731668.1 Arabis mosaic virus isolate P119 clone 4 polyprotein P2 gene, partial cds
AGCAGTCGTGATTGATGCACTGGAAATTGCTATCAATCCTTTTGGAATGCCAGGCAATCCGACTGATCTT
ACTGTCGTCGCAACATATGGGCATGAACGTAATATGGAACGTGCCTTTATTGGTTCTTCATCAACCTTTC
TTGGAAATGGTTTGGCGAGAGCTATTTTCTTCCCTGGCTTGCAATACAGTCAGGAGGAACCTAGGCGCGA
ATCTTTAATTCGCCTATATGTTGCTTCCACCAACGCCACTGTTGATGCTGATTCCATTTTAGCAGCCATT
AGTGTGGGCACTCTACGCCAACATATTGGTTCGCTACATAATAGAACAGTGGCGAGTTCTGTACATGCAG
CTCAAGTGCAGGGCACTACTTTGAGAGCTACTATGATGGGTAATGCCGTTGTGGTCTCTCCTGAAGGAAG
CCTTGTTACTGGAACCCCTGAAGCTAATGTTCAAATTGGAGGAGGTTCAAGCATGCGCATGGTCGGTCCC
CTGGCATGGGAGAATGTTGAAGAACCAGGGCAGACCTTTATTATAAGAAACCGACCTCGATCTATGCGAG
TAGATCGAAATGCTGATGTCGGAATTGCTCTTCCTAGAATGAGCACCACGACGCGAGGTTTTGCTGGTAG
AGGTTCTGTTCAGGTACCAAAAGATTGCCAGGCAGGAAGATATTTGAAAACCCTAGATTTAAGAGATATG
GTAAGTGGGTTTTCAGGTATCCAATATGAAAAGTGGATCACTGCAGGGCTTGTCATGCCAAATTTTAAAG
TAGTGATTCGCTATCCAGCTAATGCCTTCACAGGTACTACGTGGGTCATGAGCTTTGATGCATATAATCG
CATTACTAGCAGTATTTCAACAACTGCTAATCCCGTGTATACCCTTTCTGTCCCTCATTGGCTTTTACAT
CATAAAAATGGGACTACCTCATGTGATATTGATTATGGGGAACTTTGTGGTCATGCAATGTGGTTTAGTG
CCACAACATTTGAGAGCCCCAAACTT

>MG731669.1 Arabis mosaic virus isolate C1200 clone 1 polyprotein P2 gene, partial cds
AGCAGTCGTGATTGATGCACTGGAAATTGCTATCAATCCTTTTGGGATGCCAGGCAATCCGACTGATCTT
ACTGTCGTTGCAACATACGGGCATGAGCGCAATATGGAACGTGCCTTCATTGGTTCTTCGTCAACTTTCC
TTGGGAATGGCCTGGCAAGGGCCATTTTCTTTCCTGGCTTGCAATATAGTCAAGAAGAACCTAGGCGTGA
GTCTTTGATTCGCCTGTATGTTGCCTCTACCAACGCCACTGTCGATGCTGATTCTATATTGGCGGCCATT
AGTGTTGGCACTTTACGCCAGCACATCGGTTCGCTTCACAATAGAACAGTGGCGAGTTCTGTTCATGCTG
CTCAAGTGCAGGGCACTACTTTGAGGGCTACTATGATGGGCAATGCCGTCGTAGTTTCCCCTGAGGGAAG
TCTTGTAACCGGAACTCCTGAAGCTAATGTTCAAATTGGAGGAGGTTCGAGTATGCGTATGGTAGGTCCC
CTGGCGTGGGAAAATGTTGAAGAACCAGGGCAGACCTTTACTATAAGAAACCGCTCCCGGTCCATGCGCG
TGGATCGGAACGCTGATGTTGGAGTTGCTCTTCCTAGAATGAGTACAACGACGCGGGGTCTTGCTGGTAG
AGGCTCTGTCCAGGTACCAAAAGATTGCCAGGCAGGGAGATACTTGAAAACCTTAGATTTGAGAGATATG
GTCAGTGGGTTTTCAGGTATTCAGTATGAAAAGTGGATCACTGCTGGAATTGTGATGCCAGAATTTAAAG
TGGTGATTCGCTATCCAGCCAATGCCTTCACGGGTATTACGTGGGTTATGAGCTTTGATGCCTATAATCG
AATCACTAGTAGTATATCTACTACTGCTAGTCCTGCGTATACTCTGTCTGTCCCTCATTGGCTTTTGCAT
CATAAGAACGGGACAACCTCATGTGATCTTGACTATGGAGAACTCTGTGGTCACGCTATGTGGTTTGGGG
CTACTACTTTTGAGAGCCCTAAGTTA

>MG731670.1 Arabis mosaic virus isolate C1200 clone 2 polyprotein P2 gene, partial cds
AGCAGTCGTGATTGATGCACTGGAAATTGCTATCAATCCTTTTGGGATGCCAGGCAATCCGACTGATCTT
ACTGTCGTTGCAACATACGGGCATGAGCGCAATATGGAACGTGCCTTCATTGGTTCTTCGTCAACTTTCC
TTGGGAATGGCCTGGCAAGGGCCATTTTCTTTCCTGGCTTGCAATATAGTCAAGAAGAACCTAGGCGTGA
GTCTTTGATTCGCCTGTATGTTGCCTCTACCAACGCCACTGTCGATGCTGATTCTATATTGGCGGCCATT
AGTGTTGGCACTTTACGCCAGCACATCGGTTCGCTTCACAATAGAACAGTGGCGAGTTCTGTTCATGCTG
CTCAAGTGCAGGGCACTACTTTGAGGGCTACTATGATGGGCAATGCCGTCGTAGTTTCCCCTGAGGGAAG
TCTTGTAACCGGAACTCCTGTAGCTAATGTTCAAATTGGAGGAGGTTCGAGTATGCGTATGGTAGGTCCC
CTGGCGTGGGAAAATGTTGAAGAACCAGGGCAGACCTTTACTATAAGAAACCGCTCCCGGTCCGTGCGCG
TGGATCAGAACGCTGATGTTGGAGTTGCTCTTCCTAGAATGAGTACAACGACGCGGGGTCTTGCTGGTAG
AGGCTCTGTCCAGGTACCAAAAGATTGCCAGGCAGGGAGATACTTGAAAACCTTAGATTTGAGAGATATG
GTCAGTGGGTTTTCAGGTATTCAGTATGAAAAGTGGATCACTGCTGGAATTGTGATGCCAGAATTTAAAG
TGGTGATTCGCTATCCAGCCAATGCCTTCACGGGTATTACGTGGGTTATGAGCTTTGATGCCTATAATCG
AATCACTAGTAGTATATCTACTACTGCTAGTCCTGCGTATACTCTGTCTGTCCCTCATTGGCTTTTGCAT
CATAAGAACGGGACAACCTCATGTGATCTTGACTATGGAGAACTCTGTGGTCACGCTATGTGGTTTGGGG
CTACTACTTTTGAGAGCCCTAAGTTA

>MG731671.1 Arabis mosaic virus isolate C1200 clone 3 polyprotein P2 gene, partial cds
AGCAGTCGTGATTGATGCACTGGAAATTGCTATCAATCCTTTTGGGATGCCAGGCAATCCGACTGATCTT
ACTGTCGTTGCAACATACGGGCATGAGCGCAATATGGAACGTGCCTTCATTGGTTCTTCGTCAACTTTCC
TTGGGAATGGCCTGGCAAGGGCCATTTTCTTTCCTGGCTTGCAATATAGTCAAGAAGAACCTAGGCGTGA
GTCTTTGATTCGCCTGTATGTTGCCTCTACCAACGCCACTGTCGATGCTGATTCTATATTGGCAGCCATT
AGTGTTGGCACTTTACGCCAGCACATCGGTTCGCTTCACAATAGGACAGTGGCGAGTTCTGTTCATGCTG
CTCAAGTGCAGGGCACTACTTTGAGGGCTACTATGATGGGCAATGCCGTCGTAGTTTCCCCTGAGGGAAG
TCTTGTAACCGGAACTCCTGAAGCTAATGTTCAAATTGGAGGAGGTTCGAGTATGCGTATGGTAGGTCCC
CTGGCGTGGGAAAATGTTGAAGAACCAGGGCAGACCTTTACTATAAGAAACCGCTCCCGGTCCATGCGCG
TGGATCGGAACGCTGATGTTGGAGTTGCTCTTCCTAGAATGAGTACAACGACGCGGGGTCTTGCTGGTAG
AGGCTCTGTCCAGGTACCAAAAGATTGCCAGGCAGGGAGATACTTGAAAACCTTAGATTTGAGAGATATG
GTCAGTGGGTTTTCAGGTATTCAGTATGAAAAGTGGATCACTGCTGGAATTGTGATGCCAGAATTTAAAG
TGGTGATTCGCTATCCAGCCAATGCCTTCACGGGTATTACGTGGGTTATGAGCTTTGATGCCTATAATCG
AATCACTAGTAGTATATCTACTACTGCTAGTCCTGCGTATACTCTGTCTGTCCCTCATTGGCTTTTGCAT
CATAAGAACGGGACAACCTCATGTGATCTTGACTATGGAGAACTCTGTGGTCACGCTATGTGGTTTGGGG
CTACTACTTTTGAGAGCCCTAAGTTA

>MG731672.1 Arabis mosaic virus isolate C1200 clone 4 polyprotein P2 gene, partial cds
AGCAGTCGTGATTGATGCACTGGAAATTGCTATCAATCCTTTTGGGATGCCAGGCAATCCGACTGATCTT
ACTGTCGTTGCAACATACGGGCATGAGCGCAATATGGAACGTGCCTTCATTGGTTCTTCGTCAGCTTTCC
TTGGGAATGGCCTGGCAAGGGCCATTTTCTTTCCTGGCTTGCAATATAGTCAAGAAGAACCTAGGCGTGA
GTCTTTGATTCGCCTGTATGTTGCCTCTACCAACGCCACTGTCGATGCTGATTCTATATTGGCGGCCAAT
AGTGTTGGCACTTTACGCCAGCACATCGGTTCGCTTCACAATAGAACAGTGGCGAGTTCTGTTCATGCTG
CTCAAGTGCAGGGCACTACTTTGAGGGCTACTACGATGGGCAATGCCGTCGTAGTTTCCCCTGAGGGAAG
TCTTGTAACCGGAACTCCTGAAGCTAATGTTCAAATTGGAGGAGGTTCGAGTATGCGTATGGTAGGTCCC
CTGGCGTGGGAAAATGTTGAAGAACCAGGGCAGACCTTTACTATAAGAAACCGCTCCCGGTCCATGCGCG
TGGATCGGAACGCTGATGTTGGAGTTACTCCTCCTAGAATGAGTACAACGACGCGGGGTCTTGCTGGTAG
AGGCTCTGTCCAGGTACCAAAAGATTGCCAGGCAGGGAGATACTTGAAAACCTTAGATTTGAGAGATATG
GTCAGTGGGTTTTCAGGTATTCAGTATGAAAAGTGGATCACTGCTGGAATTGTGATGCCAGAATTTAAAG
TGGTGATTCGCTATCCAGCCAATGCCTTCACGGGTATTACGTGGGTTATGAGCTTTGATGCCTATAATCG
AATCACTAGTAGTATATCTACTACTGCTAGTCCTGCGTATACTCTGTCTGTCCCTCATTGGCTTTTGCAT
CATAAGAACGGGACAACCTCATGTGATCTTGACTATGGAGAACTCTGTGGTCACGCTATGTGGTTTGGGG
CTACTACTTTTGAGAGCCCTAAGTTA

>MG731673.1 Arabis mosaic virus isolate D8 clone 1 polyprotein P2 gene, partial cds
AGCAGTCGTGATTGATGCACTAGAAATTGCTATCAATCCTTTTGGAATGCCAGGCAATCCGACTGATCTC
ACTGTCGTAGCAACGTATGGGCATGAACGTAATATGGAACGTGCCTTTATTGGCTCTTCGTCAACCTTCC
TTGGGAATGGTTTGGCGAGAGCTATTTTCTTTCCTGGCTTGCAATATAGTCAGGAGGAACCTAGGCGCGA
ATCTTTAATTCGCTTATATGTTGCTTCCACCAACGCTACTGTTGATGCTGATTCTATTTTAGCAGCCATT
AGTGTGGGCACTTTACGCCAACACATTGGTTCACTACATAATAGAACAGTGGCGGGTTCCGTACATGCAG
CTCAAGTGCAGGGTACTACTTTGAGAGCTACTATGATGGGTAATGCCGTTGTAGTCTCTCCTGAAGGAAG
CCTTGTTACTGGAACCCCCGAAGCTAATGTTCAAATTGGAGGAGGTTCAAGCATGCGTATGGTTGGTCCC
CTGGCATGGGAGAACGTTGAAGAACCAGGGCAAACCTTTACTATAAGAAACCGCTCTCGATCTATGAGAG
TAGATCGAAATGCCGATGTTGGAGTTGCTCTTCCTAGAATGAGTACCACAACGCGAGGTTTTGCTGGTAG
AGGTTCTGTCCAGGTACCAAAAGATTGCCAGGCAGGAAGATATTTGAAAACCCTAGACTTAAGAGATATG
GTAAGTGGGTTTTCAGGTATTCAATATGAAAAGTGGATTACTGCTGGGCTTGTTATGCCAAATTTCAAAG
TGGTGATTCGCTATCCAGCCAATGCCTTTACAGGTATTACGTGGGTTATGAGTTTTGATGCTTATAATCG
AATTACTAGCAGTATTTCTACTACTGCTAGTCCTGCGTATACCCTTTCTGTCCCTCATTGGCTTTTACAT
CATAAAAATGGGACAACCTCATGTGATATTGATTATGAAGAGCTGTGTGGCCACGCAATGTGGTTTAGTG
CCACAACATTTGAGAGTCCCAAACTT

>MG731674.1 Arabis mosaic virus isolate D8 clone 2 polyprotein P2 gene, partial cds
AGCAGTCGTGATTGATGCACTAGAAATTGCTATCAATCCTTTTGGAATGCCAGGCAATCCGACTGATCTC
ACTGTCGTAGCAACGTATGGGCATGAACGTAATATGGAACGTGCCTTTATTGGCTCTTCGTCAACCTTCC
TTGGGAATGGTTTGGCGAGAGCTATTTTCTTTCCTGGCTTGCAATATAGTCAGGAGGAACCTAGGCGCGA
ATCTTTAATTCGCTTATATGTTGCTTCCACCAACGCTACTGTTGATGCTGATTCTATTTTAGCAGCCATT
AGTGTGGGCACTTTACGCCAACACATTGGTTCACTACATAATAGAACAGTGGCGAGTTCCGTACATGCAG
CTCAAGTGCAGGGTACTACTTTGAGAGCTACTATGATGGGTAATGCCGTTGTAGTCTCTCCTGAAGGAAG
CCTTGTTACTGGAACCCCCGAAGCTAATGTTCAAATTGGAGGAGGTTCAAGCATGCGTATGGTTGGTCCC
CTGGCATGGGAGAACGTTGAAGAACCAGGGCAAACCTTTACTATAAGAAACCGCTCTCGATCTATGAGAG
TAGATCGAAATGCCGATGTTGGAGTTGCTCTTCCTAGAATGAGTACCACAACGCGAGGTTTTGCTGGTAG
AGGTTCTGTCCAGGTACCAAAAGATTGCCAGGCAGGAAAATATTTGAAAACCCTAGACTTAAGAGATATG
GTAAGTGGGTTTTCAGGTATTCAATATGAAAAGTGGATTACTGCTGGGCTTGTTATGCCAAATTTCAAAG
TGGTGATTCGCTATCCAGCCAATGCCTTTACAGGTATTACGTGGGTTATGAGTTTTGATGCTTATAATCG
AATTACTAGCAGTATTTCTACTACTGCTAGTCCTGCGTATACCCTTTCTGTCCCTCATTGGCTTTTACAT
CATAAAAATGGGACAACCTCATGTGATATTGATTATGGAGAGCTGTGTGGCCACGCAATGTGGTTTAGTG
CCACAACATTTGAGAGTCCCAAACTT

>MG731675.1 Arabis mosaic virus isolate D8 clone 3 polyprotein P2 gene, partial cds
AGCAGTCGTGATTGATGCACTAGAAATTGCTATCAATCCTTTTGGAATGCCAGGCAATCCGACTGATCTC
ACTGTCGTAGCAACGTATGGGCATGAACGTAATATGGAACGTGCCTTTATTGGCTCTTCGTCAACCTTTC
TTGGGAATGGTTTGGCGAGAGCTATTTTCTTTCCTGGCTTGCAATATAGTCAGGAGGAACCTAGGCGCGA
ATCTTTAATTCGCTTATATGTTGCTTCCACCAACGCTACTGTTGATGCTGATTCTATTTTAGCAGCCATT
AGTGTGGGCACTTTACGCCAACACATTGGCTCACTACATAATAGAACAGTGGCGAGTTCCGTACATGCAG
CTCAAGTGCAGGGTACTACTTTGAGAGCTACTATGATGGGTAATGCCGTTGTAGTCTCTCCTGAAGGAAG
CCTTGTTACTGGAACCCCTGAAGCTAATGTTCAAATTGGAGGAGGTTCAAGCATGCGTATGGTTGGTCCC
CTGGCATGGGAGAACGTTGAAGAACCAGGGCAAACCTTTACTATAAGAAACCGCTCTCGATCTATGCGAG
TAGATCGAAATGCCGATGTTGGAGTTGCTCTTCCTAGAATGAGTACCACAACGCGAGGTTTTGCTGGTAG
AGGTTCTGTCCAGGTACCAAAAGATTGCCAGGCAGGAAGATATTTGAAAACCCTAGACTTAAGAGATATG
GTAAGTGGGTTTTCAGGTATTCAATATGAAAAGTGGATTACTGCTGGGCTTGTTATGCCAAATTTCAAAG
TGGTGATTCGCTATCCAGCCAATGCCTTTACAGGTATTACGTGGGTTATGAGTTTTGATGCTTATAATCG
AATTACTAGCAGTATTTCTACTACTGCTAGTCCTGCGTATACCCTTTCTGTCCCTCATTGGCTTTTACAT
CATAAAAATGGGACAACCTCATGTGATATTGATTATGAAGGGCTGTGTGGCCACGCAATGTGGTTTAGTG
CCACAACATTTGAGAGTCCCAAACTT

>MG731676.1 Arabis mosaic virus isolate D8 clone 4 polyprotein P2 gene, partial cds
AGCAGTCGTGATTGATGCACTAGAAATTGCTATCAATCCTTTTGGAATGCCAGGCAATCCGACTGATCTC
ACTGTCGTAGCAACGTATGGGCATGAACGTAATATGGAACGTGCCTTTATTGGCTCTTCGTCAACCTTTC
TTGGGAATGGTTTGGCGAGAGCTATTTTCTTTCCTGGCTTGCAATATAGTCAGGAGGAACCTAGGCGCGA
ATCTTTAATTCGCTTATATGTTGCTTCCACCAACGCTACTGTTGATGCTGATTCTATTTTAGCAGCCATT
AGTGTGGGCACTTTACGCCAACACATTGGTTCACTACATAATAGAACAGTGGCGAGTTCCGTACATGCAG
TTCAAGTGCAGGGTACTACTTTGAGAGCTACTATGATGGGTAATGCCGTTGTAGTCTCTCCTGAAGGAAG
CCTTGTTACTGGAACCCCTGAAGCTAATGTTCAAATTGGAGGAGGTTCAAGCATGCGTATGGTTGGTCCC
CTGGCATGGGAGAACGTTGAAGAACCAGGGCAAACCTTTACTATAAGAAACCGCTCTCGATCTATGCGAG
TAGATCGAAATGCCGATGTTGGAGTTGCTCTTCCTAGAATGAGTACCACAACGCGAGGTTTTGCCGGTAG
AGGTTCTGTCCAGGTACCAAAAGATTGCCAGGCAGGAAGATATTTGAAAACCCTAGACTTAAGAGATATG
GTAAGTGGGTTTTCAGGTATTCAATATGAAAAGTGGATTACTGCTGGGCTTGTTATGCCAAATTTCAAAG
TGGTGATTCGCTATCCAGCCAATGCCTTTACAGGTATTACGTGGGTTATGAGTTTTGATGCTTATAATCG
AATTACTAGCAGTATTTCTACTACTGCTAGTCCTGCGTATACCCTTTCTGTCCCTCATTGGCTTTTACAT
CGTAAAAATGGGACAACCTCATGTGATATTGATTATGGAGAGCTGTGTGGCCACGCAATGTGGTTTAGTG
CCACAACATTTGAGAGTCCCAAACTT

>MG731677.1 Arabis mosaic virus isolate N37 clone 1 polyprotein P2 gene, partial cds
AGCAGTCGTGATTAATGCACTGGAAATTGCTATTAATCCTTTTGGAATGCCAGGCAATCCGACCGATCTC
ACTGTCGTTGCAACATATGGGCATGAGCGTAACATGGAACGCGCTTTCATTGGTTCTGCGTCTACTTTTC
TTGGAAATGGGCTGGCACGGGCTATTTTCTTTCCTGGTTTACAATATAGTCAAGAAGAGCCGCGGCGTGA
ATCCCTTATCCGCCTTTATGCCGCTTCAACTAATGCCACTGTTGATGCTGATTCTATATTGGCAGCCATT
AGTGTTGGTACTCTGCGCCAGCACATTGGTTCGCTTCACAATAGAACAGTGGCAAGTTCTGTATATGCTG
CGCAAGTGCAAGGCACTACTTTGAGAGCAACTATGATGGGCAATGCTGTTGTAGTTTCCCCTGAAGGAAG
CCTTGTGGTTGGAACTCCTGAAGCAAATGTTCAAATAGGAGGTGGTTCCAGTATGCGTATGGTTGGTCCG
CTGGCATGGGAAAATGTTGAGGAACCAGGGCAAACCTTTACTATAAGAAACCGCTCGCGGTCTATGCGTG
TAGGCCGTAATGCCGATGTTGGAATTGCTCTTCCTCGAATGAGCACGACGACGAGGGGTCTTGCTGGTAG
AGGTTCTGCTCAGGTGCCTAAGGATTGCCAAGCGGGAAGATACCTGAAGACTCTTGATCTTAGGGATATG
ATAAGTGGGTTTTCAGGAATACAATATGAGAAGTGGATCGCTGCTGGACTTGTTATGCCAACATTTAAAG
TAGTGATTCGATATCCAGCCAATGCTTTTACAGGTATTACGTGGGTCATGAGTTTTGATGCTTACAACCG
AATAACTAGTAGTATTTCAATTACTGCTAGTCCCGCATATACCTTGTCCGTCCCTCATTGGCTCTTGCAC
CATAAAGATGGGACAACTTCATGTGATATTGATTATGGGGATCTTTGTGGACATGCTATGTGGTTTAGTG
CCACTACCTTTGAAAGCCCCAAACTT

>MG731678.1 Arabis mosaic virus isolate N37 clone 2 polyprotein P2 gene, partial cds
AGCAGTCGTGATTGATGCACTGGAAATTGCTATTAATCCTTTTGGAATGCCAGGCAATCCGACCGATCTC
ACTGTCGTTGCAACATATGGGCATGAGCGTAATATGGAACGCGCTTTCATTGGTTCTTCGTCTACTTTCC
TTGGAAATGGACTGGCACGGGCTATTTTCTTTCCTGGTTTACAATATAGTCAAGAAGAACCGCGGCGTGA
ATCCCTTATCCGCCTTTATGTCGCTTCAACTAATGCCACTGTTGATGCTGATTCTATATTGGCAGCCATT
AGTGTTGGTACTCTGCGCCAGCACATTGGTTCGCTTCACAATAGAACAGTGGCAAGTTCTGTACATGCTG
CGCAAGTGCAAGGCACTACTTTGAGAGCAACTATGATGGGCAATGCTGTTGTAGTTTCCCCTGAAGGAAG
CCTTGTGGTTGGAACTCCTGAAGCAAATGTTCAAATAGGAGGTGGTTCCAGTATGCGTATGGTTGGTCCG
CTGGCATGGGAAAATGTTGAGGAACCAGGGCAAACCTTTACTATAAGAAACCGCTCGCGGTCTATGCGTG
TAGACCGTAATGCCGATGTTGGAATTGCTCTTCCTCGAATGAGCACGACGACGAGGGGTCTTGCTGGTAG
AGGTTCTGTTCAGGTGCCTAAGGATTGCCAAGCGGGAAGATACCTGAAGACTCTTGATCTTAGGGATATG
ATAAGTGGGTTTTCAGGAATACAATATGAGAAGTGGATCGCTGCTGGACTTGTTATGCCAACATTTAAAG
TAGTGATTCGATATCCAGCCAATGCTTTTACAGGTATTACGTGGGTCATGAGTTTTGATGCTTACAACCG
AATAACTAGTAGTATTTCAATTACTGCTAGTCCTGCGTATACCTTGTCCGTCCCTCATTGGCTCTTGCAC
CATAAAGACGGGACAACTTCATGTGATATTGATTATGGGGATCTTTGTGGACATGCTATGTGGTTTAGTG
CCACTACCTTTGAAAGCCCCAAACTT

>MG731679.1 Arabis mosaic virus isolate N37 clone 3 polyprotein P2 gene, partial cds
AGCAGTCGTGATTGATGCACTGGAAATTGCTATTAATCCTTTTGGAATGCCAGGCAATCCGACCGATCTC
ACTGTCGTTGCAACATATGGGCATGAGCGTAACATGGAACGCGCTTTCATTGGTTCTGCGTCTACTTTTC
TTGGAAATGGGCTGGCACGGGCTATTTTCTTTCCTGGTTTACAATATAGTCAAGAAGAGCCGCGGCGTGA
ATCCCTTATCCGCCTTTATGTCGATTCAACTAATGCCACTGTTGATGCTGATTCTATATTGGCAGCCATT
AGTGTTGGTACTCTGCGCCAGCACATTGGTTCGCTTCACAATAGAACAGTGGCAAGTTCTGTATATGCTG
CGCAAGTGCAAGGCACTACTTTGAGAGCAACTATGATGGGCAATGCTGTTGTAGTTTCCCCTGAAGGAAG
CCTTGTGGTTGGAACTCCTGAAGCAAATGTTCAAATAGGAGGTGGTTCCAGTATGCGTATGGTTGGTCCG
CTGGCATGGGAAAATGTTGAGGAACCAGGGCAAACCTTTACTATAAGAAACCGCTCGCGGTCTATGCGTG
TAGACCGTAATGCCGATGTTGGAATTGCTCTTCCTCGAATGAGCACGACGACGAGGGGTCTTGCTGGTAG
AGGTTCTGTTCAGGTGCCTAAGGATTGCCAAGCGGGAAGATACCTGAAGACTCTTGATCTTAGGGATATG
ATAAGTGGGTTTTCAGGAATACAATATGAGAAGTGGATCGCTGCTGGACTTGTTATGCCAACACTTAAAG
TAGTGATTCGATATCCAGCCAATGCTTTTACAGGTATTACGTGGGTCATGAGTTTTGATGCTTACAACCG
AATAACTAGTAGTATTTCAATTACTGCTAGTCCTGCGTATACCTTGTCCGTCCCTCATTGGCTCTTGCAC
CATAAAGACGGGACAACTTCATGTGATATTGATTATGGGGATCTTTGTGGACATGCTATGTGGTTTAGTG
CCACTACCTTTGAAAGCCCCAAACTT

>MG731680.1 Arabis mosaic virus isolate N37 clone 4 polyprotein P2 gene, partial cds
AGCAGTCGTGATTGATGCACTGGAAATTGCTATTAATCCTTTTGGAATGCCAGGCAATCCGACCGATCTC
ACTGTCGTTGCAACATATGGGCATGAGCGTAACATGGAACGCGCTTTCATTGGTTCTGCGTCTACTTTTC
TTGGAAATGGGCTGGCACGGGCTATTTTCTTTCCTGGTTTACAATATAGTCAAGAAGAGCCGCGGCGTGA
ATCCCTTATCCGCCTTTATGTCGCTTCAACTAATGCCACTGTTGATGCTGATTCTATATTGGCAGCCATT
AGTGTTGGTACTCTGCGCCAGCACATTGGTTCGCTTCACAATAGAACAGTGGCAAGTTCTGTATATGCTG
CGCAAGTGCAAGGCACTACTTTGAGAGCAACTATGATGGGCAATGCTGTTGTAGTTTCCCCTGAAGGAAG
CCTTGTGGTTGGAACTCCTGAAGCAAATGTTCAAATAGGAGGTGGTTCCAGTATGCGTATGGTTGGTCCG
CTGGCATGGGAAAATGTTGAGGAACCAGGGCAAACCTTTACTATAAGAAACCGCTCGCGGTCTATGCGTG
TAGACCGTAATGCCGATGTTGGAATTGCTCTTCCTCGAATGAGCACGACGACGAGGGGTCTTGCTGGTAG
AGGTTCTGTTCAGGTGCCTAAGGATTGCCAAGCGGGAAGATACCTGAAGACTCTTGATCTTAGGGATATG
ATAAGTGGGTTTTCAGGAATACAATATGAGAAGTGGATCGCTGCTGGACTTGTTATGCCAACATTTAAAG
TAGTGATTCGATATCCAGCCAATGCTTTTACAGGTATTACGTGGGTCATGAGTTTTGATGCTTACAACCG
AATAACTAGTAGTATTTCAATTACTGCTAGTCCTGCGTATACCTTGTCCGTCCCTCATTGGCTCTTGCAC
CATAAAGACGGGACAACTTCATGTGATATTGATTATGGGGATCTTTGTGGACATGCTATGTGGTTTAGTG
CCACTACCTTTGAAAGCCCCAAACTT

>MG731681.1 Arabis mosaic virus isolate P116 clone 1 polyprotein P2 gene, partial cds
AGCAGTCGTGATTGATGCACTGGAAATTGCTATCAATCCTTTTGGAATGCCAGGCAATCCGACTGATCTC
ACTGTCGTCGCGACATATGGGCATGAGCGTAATATGGAACGCGCCTTTATTGGTTCTTCGTCGACCTTTC
TTGGAAATGGTTTGGCGAGAGCTATCTTCTTTCCTGGTTTGCAATATAGTCAGGAAGAACCCAGGCGCGA
ATCTCTTATTCGCCTGTATGTTGCTTCCACTAATGCCACTGTTGATGCTGATTCTATATTAGCGGCCATT
AGTGTTGGCACCTTACGCCAGCACATTGGTTCACTTCATAATAGAACAGTGGCAAGTTCTGTGCATGCCG
CTCAAGTGCAAGGTACTACTTTAAGGGCTACCATGATGGGTAATGCCGTCGTGGTTTCTCCTGAAGGAAG
CCTTGTAGCTGGAACCCCTGAAGCTAATGTTCAAATTGGAGGTGGTTCTAGCATGCGGATGGTTGGTCCT
CTGGCATGGGAAAATGTTGAAGAACCAGGCCAGACTTTTACTATAAGAAACCGCTCTCGATCTATGCGAG
TAGATCGAAATGCTGATGTCGGTATTGCTCTTCCTAGAATGAGTACTACGACGCGGGGTCTTGCTGGTAG
AGGTTCTGTCCAGGTACCAAAAGATTGCCAGGCGGGAAGATATCTGAAAACCCTAGATTTAAGAGATATG
GTGAGTGGGTTTTCAGGTATTCAATATGAAAAGTGGATCACTGCTGGGCTCGTTATGCCAGATTTTAAAG
TAGTGATTCGCTATCCAGCCAATGCTTTTACGGGTATTACGTGGGTTATGAGCTTTGATGCGTATAATCG
AATTACTAGCAGTATTTCTACTACTGCTAGTCCTGCGTATACCCTTTCTGTCCCTCATTGGCTTTTGCAT
CATAAAAATGGGACTACCTCATGTGATATTGATTATGGAGAGCTTTGTGGTCATGCAATGTGGTTCAGTA
CCACGACATTTGAGAGCCCCAAACTT

>MG731682.1 Arabis mosaic virus isolate P116 clone 2 polyprotein P2 gene, partial cds
AGCAGTCGTGATTGATGCACTGGAAATTGCTATCAATCCTTTTGGAATGCCAGGCAATCCGACTGATCTC
ACTGTCGTCGCGACATATGGGCATGAGCGTAATATGGAACGCGCCTTTATTGGTTCTTCGTCGACCTTTC
TTGGAAATGGTTTGGCGAGAGCTATCTTCTTTCCTGGTTTGCAATATAGTCAGGAAGAACCCAGGCGCGA
ATCTCTTATTCGCCTGTATGTTGCTTCCACTAATGCCACTGTTGATGCTGATTCTATATTAGCGGCCATT
AGTGTTGGCACCTTACGCCAGCACATTGGTTCACTTCATAATAGAACAGTGGCAAGTTCTGTGCATGCCG
CTCAAGTGCAAGGTACTACTTTAAGGGCTACCATGATGGGTAATGCCGTCGTGGTTTCTCCTGAAGGAAG
CCTTGTAGCTGGAACCCCTGAAGCTAATGTTCAAATTGGAGGTGGTTCTAGCATGCGGATGGTTGGTCCT
CTGGCATGGGAAAATGTTGAAGAACCAGGCCAGACTTTTACTATAAGAAACCGCTCTCGATCTATGCGAG
TAGATCGAAATGCTGATGTCGGTATTGCTCTTCCTAGAATGAGTACTACGACGCGGGGTCTTGCTGGTAG
AGGTTCTGTCCAGGTACCAAAAGATTGCCAGGCGGGAAGATATCTGAAAACCCTAGATTTAAGAGATATG
GTGAGTGGGTTTTCAGGTATTCAATATGAAAAGTGGATCACTGCTGGGCCCGTTATGCCAGATTTTAAAG
TAGTGATTCGCTATCCAGCCAATGCTTTTACGGGTATTACGTGGGTTATGAGCTTTGATGCGTATAATCG
AATTACTAGCAGTATTTCTACTACTGCTAGTCCTGCGTATACCCTTTCTGTCCCTCATTGGCTTTTGCAT
CATAAAAATGGGACTACCTCATGTGATATTGATTATGGAGAGCTTTGTGGTCATGCAATGTGGTTCAGTA
CCACGACATTTGAGAGCCCCAAACTT

>MG731683.1 Arabis mosaic virus isolate P116 clone 3 polyprotein P2 gene, partial cds
AGCAGTCGTGATTGATGCACTGGAAATTGCTATCAATCCTTTTGGAATGCCAGGCAATCCGACTGATCTC
ACTGTCGTCGCGACATATGGGCATGAGCGTAATATGGAACGCGCCTTTATTGGTTCTTCGTCGACCTTTC
TTGGAAATGGTTTGGCGAGAGCTATCTTCTTTCCTGGTTTGCAATATAGTCAGGAAGAACCCAGGCGCGA
ATCTCTTATTCGCCTGTATGTTGCTTCCACTAATGCCACTGTTGATGCTGATTCTATATTAGCGGCCATT
AGTGTTGGCACCTTACGCCAGCACACTGGTTCACTTCATAATAGAACAGTGGCAAGTTCTGTGCATGCCG
CTCAAGTGCAAGGTACTACTTTAAGGGCTACCATGATGGGTAATGCCGTCGTGGTTTCTCCTGAAGGAAG
CCTTGTAGCTGGAACCCCTGAAGCTAATGTTCAAATTGGAGGTGGTTCTAGCATGCGGATGGTTAGTCCT
CTGGCATGGGAAAATGTTGAAGAACCAGGCCAGACTTTTACTATAAGAAACCGCTCTCGATCTATGCGAG
TAGATCGAAATGCTGATGTCGGTATTGCTCTTCCTAGAATGAGTACTACGACGCGGGGTCTTGCTGGTAG
AGGTTCTGTCCAGGTACCAAAAGATTGCCAGGCGGGAAGATATCTGAAAACCCTAGATTTAAGAGATATG
GTGAGTGGGTTTTCAGGTATTCAATATGAAAAGTGGATCACTGCTGGGCTCGTTATGCCAGATTTTAAAG
TAGTGATTCGCTATCCAGCCAATGCTTTTACGGGTATTACGTGGGTTATGAGCTTTGATGCGTATAATCG
AATTACTAGCAGTATTTCTACTACTGCTAGTCCTGCGTATACCCTTTCTGTCCCTCACTGGCTTTTGCAT
CATAAAAATGGGACTACCTCATGTGATATTGATTATGGAGAGCTTTGTGGTCATGCAATGTGGTTCAGTA
CCACGACATTTGAGAGCCCCAAACTT

>MG731684.1 Arabis mosaic virus isolate T66 clone 1 polyprotein P2 gene, partial cds
AGCAGTCGTGATTGATGCACTGGAAATTGCTATCAATCCTTTTGGAATGCCAGGCAATCCGACTGACCTT
ACTGTCGTGGCAACATATGGGCATGAACGTAATATGGAGCGTGCCTTTATTGGCTCTTCATCAACTTTCC
TTGGGAACGGTTTGGTGAGAGCTATTTTCTTTCCTGGCTTGCAATATAGTCAAGAAGAGCCTAGGCGCGA
ATCAATAATTCGCCTATATGTTGCTTCTACAAATGCTACTGTTGATGCTGATTCTATATTAGCGGCCATT
AGTGTTGGCACTTTACGCCAACACATTGGGTCGCTTCATAATAGAACAGTAGCAAGTTCTGTCCATGCCG
CGCAAGTGCAGGGCACTACTTTGAGGGCTACCATGATGGGAAATGCCGTCGTGGTTTCCCCTGAAGGGAG
TCTTGTGACTGGAACTCCTGAAGCCAATGTTCAAATAGGAGGTGGTTCCAGTATGCGCATGGTGGGTCCC
CTGGCGTGGGAAAATGTTGAGGAACCAGGGCGGACCTTTACTATAAGAAACCGCTCTCGGTCTATGCGAG
TGGATCGGAATGCTGATGTTGGAATTGCTCTTCCTCGGATGAGTACTACAACGCGGGGACTTGCTGGTAG
AGGTTCTGTTCAAGTGCCTAAAGATTGCCAGGCGGGGAGATACCTAAAAACTCTTGATCTTAGAGATATG
GTAAGTGGGTTTTCAGGTATACAATATGAAAAGTGGATCACTGCTGGACTCGTTATGCCAGATTTTAGAG
TGGTGATTCGCTATCCAGCCAATGCTTTTACAGGTATTACGTGGGTTATGAGTTTTGATGCCTACAATCG
AATAACTAGTAGTATTTCTACTACTGCTAGTCCTGCGTATACCCTGTCTGTCCCTCATTGGCTGTTACAT
CATAAGAATGGGACCACCTCATGTGATATTGATTATGGAGAGCTTTGTGGTCATGCTATGTGGTTCAATG
CCACTACATTTGAGAGCCCCAAACTT

>MG731685.1 Arabis mosaic virus isolate T66 clone 3 polyprotein P2 gene, partial cds
AGCAGTCGTGATTGATGCACTGGAAATTGCTATCAATCCTTTTGGAATGCCAGGCAATCCGACTGACCTT
ACTGTCGTGGCAACATATGGGCATGAACGTAATATGGAGCGTGCCTTTATTGGCTCTTCATCAACTTTCC
TTGGGAACGGTTTGGTGAGAGCTATTTTCTTTCCTGGCTTGCAATATAGTCAAGAAGAGCCTAGGCGCGA
ATCAATAATTCGCCTATATGTTGCTTCTACAAATGCTACTGTTGATGCTGATTCCATATTAGCGGCCATT
AGTGTTGGCACTTTACGCCAACACATTGGGTCGCTTCATAATAGAACAGTAGCAAGTTCTGTCCATGCCG
CGCAAGTGCAGGGCACTACTTTGAGGGCTACCATGATGGGAAATGCCGTCGTGGTTTCCCCTGAAGGGAG
TCTTGTGACTGGAACTCCTGAAGCCAATGTTCAAATAGGAGGTGGTTCCAGTATGCGCATGGTGGGTCCC
CTGGCGTGGGAAAATGTTGAGGAACCAGGGCAGACCTTTACTATAAGAAACCGCTCTCGGTCTATGCGAG
TGGATCGGAATGCTGATGTTGGAATTGCTCTTCCTCGGATGAGTACTACAACGCGGGGACTTGCTGGTAG
AGGTTCTGTTCAAGTGCCTAAAGATTGCCAGGCGGGGAGATACCTAAAAACTCTTGATCTTAGAGATATG
GTAAGTGGGTTTTCAGGTATACAATATGAAAAGTGGATCACTGCTGGACTCGTTATGCCAGATTTTAGAG
TGGTGATTCGCTATCCAGCCAATGCTTTTACAGGTATTACGTGGGTTATGAGTTTTGATGCCTACAATCG
AATAACTAGTAGTATTTCTACTACTGCTAGTCCTGCGTATACCCTGTCTGTCCCTCATTGGCTGTTACAT
CATAAGAATGGGACCACCTCATGTGATATTGATTATGGAGAGCTTTGTGGTCATGCTATGTGGTTCAATG
CCACTACATTTGAGAGCCCCAAACTT

>MG731686.1 Arabis mosaic virus isolate T66 clone 4 polyprotein P2 gene, partial cds
AGCAGTCGTGATTGATGCACTGGAAATTGCTATCAATCCTTTTGGAATGCCAGGCAATCCGACTGACCTT
ACTGTCGTGGCAACATATGGGCATGAACGTAATATGGAGCGTGCCTTTATTGGCTCTTCATCAACTTTCC
TTGGGAACGGTTTGGTGAGAGCTATTTTCTTTCCTGGCTTGCAATATAGTCAAGAAGAGCCTAGGCGCGA
ATCAATAATTCGCCTATATGTTGCTTCTACAAATGCTACTGTTGATGCTGATTCTATATTAGCGGCCATT
AGTGTTGGCACTTTACGCCAACACATTGGGTCGCTTCATAATAGAACAGTAGCAAGTTCTGTCCATGCCG
CGCAAGTGCAGGGCACTACTTTGAGGGCTACCATGATGGGAAATGCCGTCGTGGTTTCCCCTGAAGGGAG
TCTTGTGACTGGAACTCCTGAAGCCAATGTCCAAATAGGAGGTGGTTCCAGTATGCGCATGGTGGGTCCC
CTGGCGTGGGAAAATGTTGAGGAACCAGGGCAGACCTTTACTATAAGAAACCGCTCTCGGTCTATGCGAG
TGGATCGGAATGCTGATGTTGGAATTACTCTTCCTCGGATGAGTACTACAACGCGGGGACTTGCTGGTAG
AGGTTCTGTTCAAGTGCCTAAAGATTGCCAGGCGGGGAGATACCTAAAAACTCTTGATCTTAGAGATATG
GTAAGTGGGTTTTCAGGTATACAACATGAAAAGTGGATCACTGCTGGACTCGTTATGCCAGATTTTAGAG
TGGTGATTCGCTATCCAGCCAATGCTTTTACAGGTATTACGTGGGTTATGAGTTTTGATGCCTACAATCG
AATAACTAGTAGTATTTCTACTACTGCTAGTCCTGCGTATACCCTGTCTGTCCCTCATTGGCTGTTACAT
CATAAGAATGGGACCACCTCATGTGATATTGATTATGGAGAGCTTTGTGGTCATGCTATGTGGTTCAATG
CCACTACATTTGAGAGCCCCAAACTT

>MG731687.1 Arabis mosaic virus isolate H138 clone 1 polyprotein P2 gene, partial cds
AGCAGTTGTGATTGATGCACTTGAGATAGCCATCAATCCCTTTGGGATGCCAGGTAATCCAACTGATCTT
ACTGTTGTAGCAACATATGGGCATGAACGCAATATGGAACGTGCTTTCATTGGTTCTGCCTCAACCTTTC
TTGGAAATGGTTTGGCTAGAGCTATTTTCTTTCCTGGTTTGCAATATAGCCAGGAAGAACCAAGGCGTGA
GTCTCTTATTCGCCTGTATGTTGCCTCCACTAATGCCACTGTTGATGCTGATTCTGTTTTAGCAGCTATT
AGTGTTGGTACTTTGCGCCAACACATTGGTTCGCTACATAATAGGACGGTGGCAAGTTCAGTTCATGTCG
CTCAGGTGCAAGGCACTACTTTGAGAGTTACTGTGATGGGCAATGCTGTCGTGGTTTCACCCGAAGGAAG
TCTTGTAACTGGAACTCCCGAAGCAAATGTCCAAATTGGTGGGGGTTCAAGTATGCGTATGATCGGTCCC
CTGTCATGGGAAAATGTTGAAGAACCAGGACAAACTTTTACCATAAGAAACCGCTCCCGGTCCATGAGAG
TAGATCGGAATGCTGATGTTGGAGTTGCCCTTCCTCGGATGAGCACCACGACGCGGGGACTTGCTGGGAG
AGGTTCTGTTCAGGTACCTAAAGATTGCCAGGCGGGGAGATACTTGAAGACCCTTGATTTGAGAGAAATG
GTTAGTGGGTTTTCAGGTATCCAGTATGAGAAGTGGATTACTGCTGGTCTTGTTATGCCAGAATTCAAGG
TTGTAGTTCGCTATCCAGCCAATGCTTTCACGGGTATTACATGGGTCATGAGCTTTGATGCCTACAATCG
AATTACCAGTAGTATTACCACTACTGCTAATCCTGTGTATACCCTTTCGGTTCCACATTGGCTGTTGCAC
CACAAAAATGGAACTACTTCATGTGATATTGATTATGGGGATCTTTGCGGACATGCGATGTGGTTTAGTA
CCACTACTTTTGAAAGCCCCAAACTT

>MG731688.1 Arabis mosaic virus isolate H138 clone 2 polyprotein P2 gene, partial cds
AGCAGTTGTGATTGATGCACTTGAGATAGCTATCAATCCCTTTGGGATGCCAGGTAATCCAACTGATCTT
ACTGTTGTAGCAACATATGGGCATGAACGCAATATGGAACGTGCTTTCATTGGTTCTGCCTCAACCTTTC
TTAGAAATGGTTTGGCTAGAGCTATTTTCTTTCCTGGTTTGCAATATAGCCAGGAAGAACCAAGGCGTGA
GCCTCTTATTCGCCTGTATGTTGCCTCCACTAATGCCACTGTTGATGCTGATTCTGTTTTAGCAGCTATT
AGTGTTGGTACTTTGCGCCAACACATTGGTTCGCTACATAATAGGACGGTGGCAAGTTCAGTTCATGTCG
CTCAGGTGCAAGGCACTACTTTGAGAGCTACTATGATGGGCAATGCTGTCGTGGTTTCACCCGAAGGAAG
TCTTGTAACTGGAACTCCCGAAGCAAATGTCCAAATTGGTGGGGGTTCAAGTATGCATATGATCGGTCCC
CTGTCATGGGAAAATGTTGAAGAACCAGGACAAACTTTTACCATAAGAAACCGCTCCCGGTCCATGAGAG
TAGATCGGAATGCTGATGTTGGAGTTGCCCTTCCTCGGATGAGCACCACGACGCGGGGACTTGCTGGGAG
AGGTTCTGTTCAGGTACCTAAAGATTGCCAGGCGGGGAGATACTTGAAGACCTTTGATTTGAGAGAAATG
GTTAGTGGGTTTTCAGGTATCCAGTATGAGAAGTGGATTACTGCTGGTCTCGTTATGCCAGAATTCAAGG
TTGTAGTTCGCTATCCAGCCAATGCTTTCACGGGTATTACATGGGTCATGAGCTTTGATGCCTACAATCG
AATTACCAGTAGTATTACCACTACTGCTAATCCTGTGTATACCCTTTCGGTTCCACATTGGCTGTTGCAC
CACAAAAATGGAACTACTTCATGTGATATTGATTATGGGGATCTTTGCGGACATGCGATGTGGTTTAGTA
CCACTACTTTTGAAAGCCCCAAACTT

>MG731689.1 Arabis mosaic virus isolate H138 clone 3 polyprotein P2 gene, partial cds
AGCAGTTGTGATTGATGCACTTGAGATAGCCATCAATCCCTTTGGGATGCCAGGTAATCCAACTGATCTT
ACTGTTGTAGCAACATATGGGCATGAACGCAATATGGAACGTGCTTTCATTGGTTCTGCCTCAACCTTTC
TTGGAAATGGTTTGGCTAGAGCTATTTTCTTTCCTGGTTTGCAATATAGCCAGGAAGAACCAAGGCGTGA
GTCTCTTATTCGCCTGTATGTTGCCTCCACTAATGCCACTGTTGATGCTGATTCTGTTTTAGCAGCTATT
AGTGTTGGTACTTTGCGCCAACACATTGGTTCGCTACATAATAGGACGGTGGCAAGTTCAGTTCATGTCG
CTCAGGTGCAAGGCACTACTTTGAGAGCTACTATGATGGGCAATGCTGTCGTGGTTTCACCCGAAGGAAG
TCTTGTAACTGGAACTCCCGAAGCAAATGTCCAAATTGGTGGGGGTTCAAGTATGCGTATGATCGGTCCC
CTGTCATGGGAAAATGTTGAAGAACCAGGACAAACTTTTACCATAAGAAACCGCTCCCGGTCCATGAGAG
TAGATCGGAATGCTGATGTTGGAGTTGCCCTTCCTCGGATGAGCACCACGACGCGGGGACTTGCTGGGAG
AGGTTCTGTTCAGGTACCTAAAGATTGCCAGGCGGGGAGATACTTGAAGACCCTTGATTTGAGAGAAATG
GTTAGTGGGTTTTCAGGTATCCAGTATGAGAAGTGGATTACTGCTGGTCTTGTTATGCCAGAATTCAAGG
TTGTAGTTCGCTATCCAGCCAATGCTTTCACGGGTATTACATGGGTCATGAGCTTTGATGCCTACAATCG
AATTACCAGTAGTATTACCACTACTGCTAATCCTGTGTATACCCTTTCGGTTCCACATTGGCTGTTGCAC
CACAAAAATGGAACTACTTCATGTGATATTGATTATGGGGATCTTTGCGGACATGCGATGTGGTTTAGTA
CCACTACTTTTGAAAGCCCCAAACTT

>MG731690.1 Arabis mosaic virus isolate H138 clone 4 polyprotein P2 gene, partial cds
AGCAGTTGTGATTGATGCACTTGAGATAGCCATCAATCCCTTTGGGATGCCAGGTAATCCAACTGATCTT
ACTGTTGTAGCAACATATGGGCATGAACGCAATATGGAACGTGCTTTCATTGGTTCTGCCTCAACCTTTC
TTGGAAATGGTTTGGCTAGAGTTATTTTCTTTCCTGGTTTGCAATATAGCCAGGAAGAACCAAGGCGTGA
GTCTCTTATTCGCCTGTATGTTGCCTCCACTAATGCCACTGTTGATGCTGATTCTGTTTTAGCAGCTATT
AGTGTTGGTACTTTGCGCCAACACATTGGTTCGCTACATAATAGGACGGTGGCAAGTTCAGTTCATGTCG
CTCAGGTGCAAGGCACTACTTTGAGAGCTACTATGATGGGCAATGCTGTCGTGGTTTCACCCGAAGGAAG
TCTTGTAACTGGAACTCCCGAAGCAAATGTCCAAATTGGTGGGGGTTCAAGTATGCGTATGATCGGTCCC
CTGTCATGGGAAAATGTTGAAGAACCAGGACAAACTTTTACCATAAGAAACCGCTCCCGGTCCATGAGAG
TAGATCGGAATGCTGATGTTGGAGTTGCCCTTCCTCGGATGAGCACCACGACGCGGGGACTTGCTGGGAG
AGGTTCTGTTCAGGTACCTAAAGATTGCCAGGCGGGGAGATACTTGAAGACCCTTGATTTGAGAGAAATG
GTTAGTGGGTTTTCAGGTATCCAGTATGAGAAGTGGATTACTGCTGGTCTTGTTATGCCAGAATTCAAGG
TTGTAGTTCGCTATCCAGCCAATGCTTTCACGGGTATTACATGGGTCATGAGCTTTGATGCCTACAATCG
AATTACCAGTAGTATTACCACTACTGCTAATCCTGTGTATACCCTTTCGGTTCCACATTGGCTGTTGCAC
CACAAAAATGGAACTACTTCATGTGATATTGATTATGGGGATCTTTGCGGACATGCGATGTGGTTTAGTA
CCACTACTTTTGAAAGCCCCAAACTT

>MG731691.1 Arabis mosaic virus isolate P120 clone 1 polyprotein P2 gene, partial cds
AGCAGTCGTGATTGATGCACTGGAAATTGCTATCAATCCTTTCGGAATGCCAGGCAATCCGACTGATCTT
ACTGTCGTTGCGACATACGGGCATGAACGTAACATGGAACGTGCCTTTATTGGCTCTTCGTCAACTTTCC
TTGGAAATGGTTTGGCAAGAGCTATTTTCTTCCCCGGCTTGCAATATAGCCAGGAGGAACCTAGGCGCGA
ATCTTTAATTCGCTTATATGTCGCTTCTACCAACGCCACTGTTGATGCTGATTCTATATTAGCGGCCATT
AGTGTTGGCACCTTGCGCCAGCACATTGGTTCGCTTCATAATAGAACAGTGGCGAGTTCTGTGCACGCTG
CTCAAGTGCAGGGTACTACTTTAAGAGCCACTATGATGGGTAACGCCGTTGTAGTCTCTCCTGAAGGAAG
CCTTGTTGCTGGAACCCCTGAAGCTAATGTTCAAATTGGTGGAGGTTCGAGCATGCGTATGGTTGGTCCC
CTGGCATGGGAGAATGTTGAAGAACCAGGGCAGACCTTTACCATAAGAAACCGCTCTCGGTCTATGCGAG
TAGATCGAAATGCTGATGTCGGAATTGCTCTTCCTAGAATGAGTACCACGACGCGGGGTCTTGCTGGTAG
GAGTTCTGTCCAGGTACCAAAAGATTGCCAGGCGGGGAGATATCTGAAAACTCTCGATTTGAGAGATATG
GTAAGCGGGTTTTCAGGTATTCAATATGAAAAGTGGATCACTGCTGGGCTTGTCATGCCAGATTTTAAGG
TGGTGATTCGCTATCCAGCCAATGCTTTTACAGGTATTACGTGGGTTATGAGCTTTGATGCATATAATCG
AATTACTAGCAGTATTTCTACAACTGCTAATCCTACGTATACCCTTTCTGTCCCTCATTGGCTTTTGCAT
CATAAGAATGGGACTACCTCATGTGATATTGATTATGGGGAGCTTTGTGGTCATGCAATGTGGTTTAGTG
TCACAACGTTTGAGAGCCCCAAACTT

>MG731692.1 Arabis mosaic virus isolate P120 clone 2 polyprotein P2 gene, partial cds
AGCAGTCGTGATTGATGCACTGGAAATTGCTATCAATCCTTTCGGAATGCCAGGCAATCCGACTGATCTT
ACTGTCGTTGCGACATACGGGCATGAACGTAACATGGAACGTGCCTTTATTGGCTCTTCGTCAACTTTCC
TTGGAAATGGTTTGGCAAGAGCTATTTTCTTCCCCGGCTTGCAATATAGCCAGGAGGAACCTAGGCGCGA
ATCTTTAATTCGCTTATATGTCGCTTCTACCAACGCCACTGTTGATGCTGATTCTATATTAGCGGCCATT
AGTGTTAGCACCTTGCGCCAGCACATTGGTTCGCTTCATAATAGAACAGTGGCGAGTTCTGTGCACGCTG
CTCAAGTGCAGGGTACTACTTTAAGAGCTACTATGATGGGTAACGCCGTTGTAGTCTCTCCTGAAGGAAG
CCTTGTTGCTGGAACCCCTGAAGCTAATGTTCAAATTGGTGGAGGTTCGAGCATGCGTATGGTTGGTCCC
CTGGCATGGGAGAATGTTGAAGAACCAGGGCAGACCTTTACCATAAGAAACCGCTCTCGGTCTATGCGAG
TAGATCGAAATGCTGATGTCGGAATTGCTCTTCCTAGAATGAGTACCACGACGCGGGGTCTTGCTGGTAG
GAGTTCTGTCCAGGTACCAAAAGATTGCCAGGCGGGGAGATATCTGAAAACTCTCGATTTGAGAGATATG
GTAAGCGGGTTTTCAGGTATTCAATATGAAAAGTGGATCACTGCTGGGCTTGTCATGCCAGATTTTAAGG
TGGTGATTCGCTATCCAGCCAATGCCTTTACAGGTATTACGTGGGTTATGAGCTTTGATGCATATAATCG
AATTACTGGCAGTATTTCTACAACTGCTAGTCCTACGTATACCCTTTCTGTCCCTCATTGGCTTTTGCAT
CATAAGAATGGGACTACTTCATGTGATATTGATTATGGGGAGCTTTGTGGTCATGCAATGTGGTTTAGTG
CCACAACGTTTGAGAGCCCCAAACTT

>MG731693.1 Arabis mosaic virus isolate P120 clone 3 polyprotein P2 gene, partial cds
AGCAGTCGTGATTGATGCACTGGAAATTGCTATCAATCCTTTCGGAATGCCAGGCAATCCGACTGATCTT
ACTGTCGTTGCGACATACGGGCATGAACGTAACATGGAACGTGCCTTTATTGGCTCTTCGTCAACTTTCC
TTGGAAATGGTTTGGCAAGAGCTATTTTCTTCCCCGGCTTGCAATATAGCCAGGAGGAACCTAGGCGCGA
ATCTTTAATTCGCTTATATGTCGCTTCTACCAACGCCACTGTTGATGCTGATTCTATATTAGCGGCCATT
AGTGTTGGCACCTTGCGCCAGCACATTGGTTCGCTTCATAATAGAACAGTGGCGAGTTCTGTGCACGCTG
CTCAAGTGCAGGGTACTACTTTAAGAGCTACTATGATGGGTAACGCCGTTGTAGTCTCTCCTGAAGGAAG
CCTTGTTGCTGGAACCCCTGAAGCTAATGTTCAAATTGGTGGAGGTTCGAGCATGCGTATGGTTGGTCCC
CTGGCATGGGAGAATGTTGAAGAACCAGGGCAGACCTTTACCATAAGAAACCGCTCTCGGTCTATGCGAG
TAGATCGAAATGCTGATGTCGGAATTGCTCTTCCTAGAATGAGTACCACGACGCGGGGTCTTGCTGGTAG
GAGTTCTGTCCAGGTACCAAAAGATTGCCAGGCGGGGAGATATCTGAAAACTCTCGATTTGAGAGATATG
GTAAGCGGGTTTTCAGGTATTCAATATGAAAAGTGGATCACTGCTGGGCTTGTCATGCCAGATTTTAAGG
TGGTGATTCGCTATCCAGCCAATACTTTTACAGGTATTACGTGGGTTATGAGCTTTGATGCATATAATCG
AATTACTAGCAGTATTTCTACAACTGCTAGTCCTACGTATACCCTTTCTGTCCCTCATTGGCTTTTGCAT
CATAAGAATGGGACTACCTCATGTGATATTGATTATGGGGAGCTTTGTGGTCATGCAATGTGGTTTAGTG
CCACAACGTTTGAGAGCCCCAAACTT

>MG731694.1 Arabis mosaic virus isolate P120 clone 4 polyprotein P2 gene, partial cds
AGCAGTCGTGATTGATGCACTGGAAATTGCTATCAATCCTTTCGGAATGCCAGGCAATCCGACTGATCTT
ACTGTCGTTGCGACATACGGGCATGAACGTAACATGGAACGTGCCTTTATTGGCTCTTCGTCAACTTTCC
TTGGAAATGGTTTGGCAAGAGCTATTTTCTTCCCCGGCTTGCAATATAGCCAGGAGGAACCTAGGCGCGA
ATCTTTAATTCGCTTATATGTCGCTTCTACCAACGCCACTGTTGATGCTGATTCTATATTAGCGGCCATT
AGTGTTGGCACCTTGCGCCAGCACATTGGTTCGCTTCATAATAGAACAGTGGCGAGTTCTGTGCACGCTG
CTCAAGTGCAGGGTACTACTTTAAGAGCTACTATGATGGGTAACGCCGTTGTAGTCTCTCCTGAAGGAAG
CCTTGTTGCTGGAACCCCTGAAGCTAATGTTCAAATTGGTGGAGGTTCGAGCATGCGTATGGTTGGTCCC
CTGGCATGGGAGAATGTTGAAGAACCAGGGCAGACCTTTACCATAAGAAACCGCTCTCGGTCTATGCGAG
TAGATCGAAATGCTGATGTCGGAATTGCTCTTCCTAGAATGAGTACCACGACGCGGGGTCTTGCTGGTAG
GAGTTCTGTCCAGGTACCAAAAGATTGCCAGGCGGGGAGATATCTGAAAACTCTCGATTTGAGAGATATG
GTAAGCGGGTTTTCAGGTATTCAATATGAAAAGTGGATCACTGCTGGGCTTGTCATGCCAGATTTTAAGG
TGGTGATTCGCTATCCAGCCAATGCTTTTACAGGTATTACGTGGGTTATGAGCTTTGATGCATATAATCG
AATTACTAGCAGTATTTCTACAACTGCTAGTCCTACGTATACCCTTTCTGTCCCTCATTGGCTTTTGCAT
CATAAGAATGGGACTACCTCATGTGATATTGATTATGGGGAGCTTTGTGGTCATGCAATGTGGTTTAGTG
CCACAACGTTTGAGAGCCCCAAACTT

>MG731695.1 Arabis mosaic virus isolate N63 clone 1 polyprotein P2 gene, partial cds
AGCAGTCGTGATTGATGCACTGGAAATTGCTATTAATCCTTTTGGAATGCCAGGCAATCCGACCGATCTC
ACTGTCGTTGCAACATATGGGCATGAGCGTAACATGGAACGCGCTTTCATTGGTTCTTCGTCTACTTTTC
TTGGAAATGGGCTGGCACGGGCTATTTTCTTTCCAGGTTTACAATATAGTCAAGAAGAGCCGCGGCGTGA
ATCCCTTATCCGCCTTTATGTCGCTTCAACTAATGCCACTGTTGATGCTGATTCTATATTGGCAGCCATT
AGTGTTGGTACTCTGCGCCAGCACATTGGTTCGCTTCACAATAGAACAGTGGCAAGTTCTGTACATGCTG
CGCAAGTGCAAGGCACTACTTTGAGAGCAACTATGATGGGTAATGCTGTTGTAGTTTCCCCTGAAGGAAG
CCTTGTGGTTGGAACTCCTGAAGCAAATGTTCAAATAGGAGGTGGTTCCAGTATGCGTATGGTTGGTCCG
CTGGCATGGGAAAATGTTGAGGAACCAGGGCAAACCTTTACTATAAGAAACCGCTCGCGGTCTATGCGTG
TAGACCGTAATGCCGATGTTGGAATTGCTCTTCCTCGAATGAGCACGACGACGAGGGGTCTTGCTGGTAG
AGGTTCTGTTCAGGTGCCTAAGGATTGCCAAGCGGGAAGATACCTGAAGACTCTTGATCTTAGGGATATG
ATAAGTGGGTTTTCAGGAATACAATATGAGAAGTGGATCGCTGCTGGACTTGTTATGCCAACATTTAAAG
TAGTGATTCGATATCCAGCCAATGCTTTTACAGGTATTACGTGGGTCATGAGTTTTGATGCTTATAACCG
AATAACTAGTAGTATTTCAATTACTGCTAGCCCTGCATATACCTTGTCTGTCCCTCATTGGCTCTTGCAC
CATAAAGATGGGACAACTTCATGTGATATTGATTATGGGGATCTTTGTGGACATGCTATGTGGTTTAGTG
CCACTACCTTTGAAAGCCCCAAACTT

>MG731696.1 Arabis mosaic virus isolate N63 clone 2 polyprotein P2 gene, partial cds
AGCAGTCGTGATTGATGCACTGGAAATTGCTATTAATCCTTTTGGAATGCCAGGCAATCCGACCGATCTC
ACTGTCGTTGCAACATATGGGCATGAGCGTAACATGGAACGCGCTTTCATTGGTTCTTCGTCTACTTTTC
TTGGAAATGGGCTGGCACGGGCTATTTTCTTTCCAGGTTTACAATATAGTCAAGAAGAGCCGCGGCGTGA
ATCCCTTATCCGCCTTTATGTCGCTTCAACTAATGCCACTGTTGATGCTGATTCTATATTGGCAGCCATT
AGTGTTGGTACTCTGCGCCAGCACATTGGTTCGCTTCACAATAGAACAGTGGCAAGTTCTGTACATGCTG
CGCAAGTGCAAGGCACTACTTTGAGAGCAACTATGATGGGCAATGCTGTTGTAGTTTCCCCTGAAGGAAG
CCTTGTGGTTGGAACTCCTGAAGCAAATGTTCAAATAGGAGGTGGTTCCAGTATGCGTATGGTTGGTCCG
CTGGCATGGGAAAATGTTGAGGAACCAGGGCAAACCTTTACTATAAGAAACCGCTCGCGGTCTATGCGTG
TAGACCGTAATGCCGATGTTGGAATTGCTCTTCCTCGAATGAGCACGACGACGAGGGGTCTTGCTGGTAG
AGGTTCTGTTCAGGTGCCTAAGGATTGCCAAGCGGGAAGATACCTGAAGACTCTTGATCTTAGGGATATG
ATAAGTGAGTTTTCAGGAATACAATATGAGAAGTGGATCGCTGCTGGACTTGTTATGCCAACATTTAAAG
TAGTGATTCGATATCCAGCCAATGCTTTTACAGGTATTACATGGGTCATGAGTTTTGATGCTTATAATCG
AATAACTAGTAGTATTTCAATTACTGCTAGTCCTGCATATACCTTGTCTGTCCCTCATTGGCTCTCGCAC
CATAAAGATGGGACAACTTCATGTGATATTGATTATGGGGATCTTTGTGGACATGCTACGTGGTTTAGTG
CCACTACCTTTGAAAGCCCCAAACTT

>MG731697.1 Arabis mosaic virus isolate N63 clone 3 polyprotein P2 gene, partial cds
AGCAGTCGTGATTGATGCACTGGAAATTGCTATTAATCCTTTTGGAATGCCAGGCAATCCGACCGATCTC
ACTGTCGTTGCAACATATGGGCATGAGCGTAACATGGAACGCGCTTTCATTGGTTCTTCGTCTACTTTTC
TTGGAAATGGGCTGGCACGGGCTATTTTCTTTCCAGGTTTACAATATAGTCAAGAAGAGCCGCGGCGTGA
ATCCCTTATCCGCCTTTATGTCGCTTCAACTAATGCCACTGTTGATGCTGATTCTATATTGGCAGCCATT
AGTGTTGGTACTCTGCGCCAGCACATTGGTTCGCTTCACAATAGAACAGTGGCAAGTTCTGTACATGCTG
CGCAAGTGCAAGGCACTACTTTGAGAGCAACTATGATGGGCAATGCTGTTGTAGTTTCCCCTGAAGGAAG
CCTTGTGGTTGGAACTCCTGAAGCAAATGTTCAAATAGGAGGTGGTTCCAGTATGCGTATGGTTGGTCCG
CTGGCATGGGAAAATGTTGAGGAACCAGGGCAAACCTTTACTATAAGAAACCGCTCGCGGTCTATGCGTG
TAGACCGTAATGCCGATGTTGGAATTGCTCTTCCTCGAATGAGCACGACGACGAGGGGTCTTGCTGGTAG
AGGTTCTGTTCAGGTGCCTAAGGATTGCCAAGCGGGAAGATACCTGAAGACTCTTGATCTTAGGGATATG
ATAAGTGAGTTTTCAGGAATACAATATGAGAAGTGGATCGCTGCTGGACTTGTTATGCCAACATTTAAAG
TAGTGATTCGATATCCAGCCAATGCTTTTACAGGTATTACGTGGGTCATGAGTTTTGATGCTTATAATCG
AATAACTAGTAGTATTTCAATTACTGCTAGTCCTGCATATACCTTGTCTGTCCCTCATTGGCTCTTGCAC
CATAAAGATGGGACAACTTCATGTGATATTGATTATGGGGATCTTTGTGGACATGCTATGTGGTTTAGTG
CCACTACCTTTGAAAGCCTCAAACTT

>MG731698.1 Arabis mosaic virus isolate N63 clone 4 polyprotein P2 gene, partial cds
AGCAGTCGTGATTGATGCACTGGAAATTGCTATTAATCCTTTTGGAATGCCAGGCAATCCGACCGATCTC
ACTGTCGTTGCAACATATGGGCATGAGCGTAACATGGAACGCGCTTTCATTGGTTCTTCGTCTACTTTTC
TTGGAAATGGGCTGGCACGGGCTATTTTCTTTCCAGGTTTACAATATAGTCAAGAAGAGCCGCGGCGTGA
ATCCCTTATCCGCCTTTATGTCGCTTCAACTAATGCCACTGTTGATGCTGATTCTATATTGGCAGCCATT
AGTGTTGGTACTCTGCGCCAGCACATTGGTTCACTTCACAATAGAACAGTGGCAAGTTCTGTACATGCTG
CGCAAGTGCAAGGCACTACTTTGAGAGCAACTATGATGGGTAATGCTGTTGTAGTTTCCCCTGAAGGAAG
CCTTGTGGTTGGAACTCCTGAAGCAAATGTTCAAATAGGAGGTGGTTCCAGTATGCGTATGGTTGGTCCG
CTGGCATGGGAAAATGTTGAGGAACCAGGGCAAACCTTTACTATAAGAAACCGCTCGCGGTCTATGCGTG
TAGACCGTAATGCCGATGTTGGAATTGCTCTTCCTCGAATGAGCACGACGACGAGGGGTCTTGCTGGTAG
AGGTTCTGTTCAGGTGCCTAAGGATTGCCAAGCGGGAAGATACCTGAAGACTCTTGATCTTAGGGATATG
ATAAGTGGGTTTTCAGGAATACAATATGAGAAGTGGATCGCTGCTGGACTTGTTATGCCAACATTTAAAG
TAGTGATTCGATATCCAGCCAATGCTTTTACAGGTATTACGTGGGTCATGAGTTTTGATGCTTATAACCG
AATAACTAGTAGTATTTCAATTACTGCTAGTCCTGCATATACCTTGTCTGTCCCTCATTGGCTCTTGCAC
CATAAAGATGGGACAACTTCATGTGATATTGATTATGGGGATCTTTGTGGACATGCTATGTGGTTTAGTG
CCACTACCTTTGAAAGCCCCAAACTT

>MG731699.1 Arabis mosaic virus isolate B813 clone 1 polyprotein P2 gene, partial cds
AGCAGTTGTGATTGATGCACTTGAGATAGCCATCAATCCCTTTGGGATGCCAGGTAATCCAACTGATCTT
ACTGTTGTAGCAACATATGGGCATGAACGCAATATGGAACGTGCTTTCATTGGTTCTGCCTCAACCTTTC
TTGGAAATGGTTTGGCTAGAGCTATTTTCTTTCCTGGTTTGCAATATAGCCAGGAAGAACCAAGGCGTGA
GTCTCTTATTCGCCTGTATGTTGCTTCCACTAATGCCACTGTTGATGCTGATTCTGTTTTAGCAGCTATT
AGTGTTGGTACTTTGCGCCAACACATTGGTTCGCTACATAATAGGACGGTGGCAAGTTCAGTTCATGTCG
CTCAGGTGCAAGGCACTACTTTGAGAGCTACTATGATGGGTAATGCTGTCGTGGTTTCACCCGAAGGAAG
TCTTGTAACTGGAACTCCCGAAGCAAATGTCCAAATTGGTGGGGGTTCAAGTATGCGTATGATCGGTCCC
CTGTCATGGGAGAACGTTGAAGAACCAGGACAAACTTTTACCATAAGAAACCGCTCCCGGTCCATGAGAG
TAGATCGGAATGCTGATGTTGGAGTTGCCCTTCCTCGGATGAGCACTACGACGCGGGGACTTGCTGGGAG
AGGTTCTGTTCAGGTACCTAAAGATTGCCAGGCGGGGAGATACTTGAAGACCCTTGATTTGAGAGATATG
GTTAGTGGGTTTTCAGGTATCCAGTATGAGAAGTGGATTACTGCTGGTCTTGTTATGCCAGAATTCAAGG
TTGTAGTTCGCTATCCAGCCAATGCTTTCACGGGTATTACATGGGTCATGAGCTTTGATGCCTACAATCG
AATTACCAGTAGTATTACCACTACTGCTAATCCTGTGTATACCCTTTCGGTTCCACATTGGCTGTTGCAC
CACAAAAATGGAACTACTTCATGTGATATTGATTATGGGGATCTTTGCGGACATGCGATGTGGTTTAGTA
CCACTACTTTTGAAAGCCCCAAACTT

>MG731700.1 Arabis mosaic virus isolate D7 clone 1 polyprotein P2 gene, partial cds
AGCAGTCGTGATTGATGCACTAGAAATTGCTATCAATCCTTTTGGAATGCCAGGCAATCCGACTGATCTC
ACTGTCGTAGCAACGTATGGGCATGAACGTAATATGGAACGTGCCTTTATTGGCTCTTCGTCAACCTTCC
TTGGGAATGGTTTGGCGAGAGCTATTTTCTTTCCTGGCTTGCAATATAGTCAGGAGGAACCTAGGCGCGA
ATCTTTAATTCGCTTATATGTTGCTTCCACCAACGCTACTGTTGATGCTGATTCTATTTTAGCAGCCATT
AGTGTGGGCACTTTACGCCAACACATTGGTTCACTACATAATAGAACAGTGGCGAGTTCCGTACATGCAG
CTCAAGTGCAGGGTACTACTTTGAGAGCTACTATGATGGGTAATGCCGTTGTAGTCTCTCCTGAAGGAAG
CCTTGTTACTGGAACCCCCGAAGCTAATGTCCAAATTGGAGGAGGTTCAAGCATGCGTATGGTTGGTCCC
CTGGCATGGGAGAACGTTGAAGAACCAGGGCAAACCTTTACTATAAGAAACCGCTCTCGATCTATGCGAG
TAGATCGAAACGCCGATGTTGGAGTTGCTCTTCCTAGAATGAGTACCACAACGCGAGGTTTTGCTGGTAG
AGGTTCTGTCCAGGTACCAAAAGATTGCCAGGCAGGAAGATATTTGAAAACCCTAGACTTAAGAGATATG
GTAAGTGGATTTTCAGGTATTCAGTATGAAAAGTGGATTACTGCTGGGCTTGTTATGCCAAATTTCAAAG
TGGTGATTCGCTATCCAGCCAATGCCTTTACAGGTATTACGTGGGTTATGAGTTTTGATGCTTATAATCG
AATTACTAGCAGTATTTCTACTACTGCTAGTCCTGCGTATACCCTTTCTGTCCCTCATTGGCTTTTACAT
CATAAAAATGGGACAACCTCATGTGATATTGATTATGGAGAGCTGTGTGGCCACGCAATGTGGTTTAGTG
CCACAACATTTGAGAGTCCCAAACTT

>MG731701.1 Arabis mosaic virus isolate D7 clone 2 polyprotein P2 gene, partial cds
AGCAGTCGTGATTGATGCACTAGAAATTGCTATCAATCCTTTTGGAATGCCAGGCAATCCGACTGATCTC
ACTGTCGTAGCAACGTATGGGCATGAACGTAATATGGAACGTGCCTTTATTGGCTCTTCGTCAACCTTCC
TTGGGAATGGTTTGGCGAGAGCTATTTTCTTTCCTGGCTTGCAATATAGTCAGGAGGAACCTAGGCGCGA
ATCTTTAATTCGCTTATATGTTGCTTCCACCAACGCTACTGTTGATGCTGATTCTATTTTAGCAGCCATT
AGTGTGGGCACTTTACGCCAACACATTGGTTCACTACATAATAGAACAGTGGCGAGTTCCGTACATGCAG
CTCAAGTGCAGGGTACTACTTTGAGAGCTACTATGATGGGTAATGCCGTTGTAGTCTCTCCTGAAGGAAG
CCTTGTTACTGGAACCCCCGAAGCTAATGTCCAAATTGGAGGAGGTTCAAGCATGCGTATGGTTGGTCCC
CTGGCATGGGAGAACGTTGAAGAACCAGGGCAAACCTTTACTATAAGAAACCGCTCTCGATCTATGCGAG
TAGATCGAAACGCCGATGTTGGAGTTGCTCTTCCTAGAATGAGTACCACAACGCGAGGTTTTGCTGGTAG
AGGTTCTGTCCAGGTACCAAAAGATTGCCAGGCAGGAAGATATTTGAAAACCCTAGACTTAAGAGATATG
GTAAGTGGATTTTCAGGTATTCAGTATGAAAAGTGGATTACTGCTGGGCTTGTTATGCCAAATTTCAAAG
TGGTGATTCGCTATCCAGCCAATGCCTTTACAGGTATTACGTGGGTTATGAGTTTTGATGCTTATAATCG
AATTACTAGCAGTATTTCTACTACTGCTAGTCCCGCGTATACCCTTTCTGTCCCTCATTGGCTTTTACAT
CATAAAAATGGGACAACCTCATGTGATATTGATTATGGAGAGCTGTGTGGCCACGCAATGTGGTTTAGCG
CCACAACATTTGAGAGTCCCAAACTT

>MG731702.1 Arabis mosaic virus isolate D7 clone 3 polyprotein P2 gene, partial cds
GGCAGTCGTGATTGATGCACTAGAAATTGCTATCAATCCTTTTGGAATGCCAGGCAATCCGACTGATCTC
ACTGTCGTAGCAACGTATGGGCATGAACGTAATATGGAACGTGCCTTTATTGGCTCTTCGTCAACCTTCC
TTGGGAATGGTTTGGCGAGAGCTATTTTCTTTCCTGGCTTGCAATATAGTCAGGAGGAACCTAGGCGCGA
ATCTTTAATTCGCTTATATGTTGCTTCCACCAACGCTACTGTTGATGCTGATTCTATTTTAGCAGCCATT
AGTGTGGGCACTTTACGCCAACACACTGGTTCACTACATAATAGAACAGTGGCGAGTTCCGTACATGCAG
CTCAAGTGCAGGGTACTACTTTGAGAGCTACTATGATGGGTAATGCCGTTGTAGTCTCTCCTGAAGGAAG
CCTTGTTACTGGAACCCCCGAAGCTAATGTCCAAATTGGAGGAGGTTCAAGCATGCGTATGGTTGGTCCC
CTGGCATGGGAGAACGTTGAAGAACCAGGGCAAACCTTTACTATAAGAAACCGCTCTCGATCTATGCGAG
TAGATCGAAACGCCGATGTTGGAGTTGCTCTTCCTAGAATGAGTACCACAACGCGAGGTTTTGCTGGTAG
AGGTTCTGTCCAGGTACCAAAAGATTGCCAGGCAGGAAGATATTTGAAAACCCTAGACTTAAGAGATATG
GTAAGTGGATTTTCAGGTATTCAGTATGAAAAGTGGATTACTGCTGGGCTTGTTATGCCAAATTTCAAAG
TGGTGATTCGCTATCCAGCCAATGCCTTTACAGGTATTACGTGGGTTATGAGTTTTGATGCTTATAATCG
AATTACTAGCAGTATTTCTACTACTGCTAGTCCTGCGTATACCCTTTCTGTCCCTCATTGGCTTTTACAT
CATAAAAATGGGACAACCTCATGTGATATTGATTATGGAGAGCTGTGTGGCCACGCAATGTGGTTTAGTG
CCACAACATTTGAGAGTCCCAAACTT

>MG731703.1 Arabis mosaic virus isolate 95-150 clone 2 polyprotein P2 gene, partial cds
AGCGGTTGTGATTGATGCACTTGAAATTGCCATTAATCCTTTTGGGCTGCCAGGCAATCCAACCGATCTT
ACTGTCGTTGCAACATACGGGCATGAACGCAATATGGAACGTGCCTTTATTGGTTCTTCGTCAACCTTTC
TTGGGAATGGTTTGGCGAGAGCTATTTTCTTTCCTGGCTTGCAATATAGCCAAGAAGAACCTAGGCGTGA
ATCCCTTATTCGCCTGTATGTTGCCTCTACCAACGCCACTGTTGATGCTGATTCTATATTAGCGGCTATT
AGTGTTGGCACTTTGCGCCAGCACATTGGTTCGCTTCACAATAGGACAGTGGCTCGTTCTGTGCATGCTG
CACAAGTACAGGGTACTACTTTGAGGGCTACTATGATGGGTAATACCGTTGTAGTTTCCCCTGAAGGAAA
TCTTGTGGCTGGAACCCCTGCGGCCAGCGTCCAGATTGGAGGTGGTTCTAGCATGAGGATGGTTGGGCCT
TTAACTTGGGAAAATGTTGAAGAACCAGGACAGACTTTTACCATTAGAAACCGTTCCCGGTCTGTGAGAG
TGGACCGGAATGCCGATGTTGGAATTGCTCTTCCTCGGATGAGCACTACGACGCGGGGTCTTGCTGGGAG
AGGTTCTGTTCAGGTACCTAAAGATTGCCAGGCAGGAAGGTATTTGAAAACCCTTGATTTAAGAGATATG
GTTAGTGGGTTTTCAGGCATCCAGTATGAGAAGTGGATCACTGCTGGTCTTATTATGCCAGAATTTAAAG
TAGTGATTCGTTATCCAGCCAATGCATTTACGGGTATTACGTGGGTTATGAGCTTTGATGCCTATAATCG
TATTACTAGCAGTATTTCTACTACTGCTAATCCCGTATATACCCTTTCGGTTCCACATTGGTTGTTACAT
CATAAAAATGGGACCACTTCATGTGATATTGATTATGGGGAACTTTGTGGCCATGCGATGTGGTTTAATG
CCACTACTTTTGAAAGCCCCAAACTT

>MG731704.1 Arabis mosaic virus isolate 95-150 clone 3 polyprotein P2 gene, partial cds
AGCGGTTGTGATTGATGCACTTGAAATTGCCATTAATCCTTTTGGGCTGCCAGGCAATCCAACCGATCTT
ACTGTCGTTGCAACATACGGGCATGAACGCAATATGGAACGTGCCTTTATTGGTTCTTCGTCAACCTTTC
TTGGGAATGGTTTGGCGAGAGCTATTTTCTTTCCTGGTTTGCAATATAGCCAAGAAGAACCTAGGCGTGA
ATCCCTTATTCGCCTGTATGTTGCCTCTACCAACGCCACTGTTGATGCTGATTCTATATTAGCGGCTATT
AGTGTTGGCACTTTGCGCCAGCACATTGGTTCGCTTCACAATAGGACAGTGGCTCGTTCTGTGCATGCTG
CACAAGTACAGGGTACTACTTTGAGGGCTACTATGATGGGTAATACCGTTGTAGTTTCCCCTGAAGGAAA
TCTTGTGGCTGGAACCCCTGCAGCCAGCGTCCAGATTGGAGGTGGTTCTAGCATGAGGATGGTTGGGCCT
TTAACTTGGGAAAATGTTGAAGAACCAGGACAGACTTTTACCATTAGAAACCGTTCCCGGTCTGTGAGAG
TGGACCGGAATGCCGATGTTGGAATTGCTCTTCCTCGGATGAGCACTACGACGCGGGGTCTTGCTGGGAG
AGGTTCTGTTCAGGTACCTAAAGATTGCCAGGCAGGAAGGTATTTGAAAACCCTTGATTTAAGAGATATG
GTTAGTGGGTTTTCAGGCATCCAGTATGAGAAGTGGATCACTGCTGGTCTTATTATGCCAGAATTTAAAG
TAGTGATTCGTTATCCAGCCAATGCATTTACGGGTATTACGTGGGTTATGAGCTTTGATGCCTATAATCG
TATTACTAGCAGTATTTCTACTACTGCTAATCCCGTATATACCCTTTCGGTTCCACATTGGTTGTTACAT
CATAAAAATGGGACCACTTCATGTGATATTGATTATGGGGAACTTTGTGGCCATGCGATGTGGTTCAATG
CCACTACTTTTGAAAGCCCCAAACTT

>MG731705.1 Arabis mosaic virus isolate 95-150 clone 4 polyprotein P2 gene, partial cds
AGCGGTTGTGATTGATGCACTTGAAATTGCCATTAATCCTTTTGGGCTGCCAGGCAATCCAACCGATCTT
ACTGTCGTTGCAACATACGGGCATGAACGCAATATGGAACGTGCCTTTATTGGTTCTTCGTCAACCTTTC
TTGGGAATGGTTTGGCGAGAGCTATTTTCTTTCCTGGTTTGCAATATAGCCAAGAAGAACCTAGGCGTGA
ATCCCTTATTCGCCTGTATGTTGCCTCTACCAACGCCACTGTTGATGCTGATTCTATATTAGCGGCTATT
AGTGTTGGCACTTTGCGCCAGCACATTGGTTCGCTTCACAATAGGACAGTGGCTCGTTCTGTGCATACTG
CACAAGTACAGGGTACTACTTTGAGGGCTACTATGATGGGTAATACCGTTGTAGTTTCCCCTGAAGGAAA
TCTTGTGGCTGGAACCCCTGCAGCCAGCGTCCAGATTGGAGGTGGTTCTAGCATGAGGATGGTTGGGCCT
TTAACTTGGGAAAATGTTGAAGAACCAGGACAGACTTTTACCATTAGGAACCGTTCCCGGTCTGTGAGAG
TGGACCGGAATGCCGATGTTGGAATTGCTCTTCCTCGGATGAGCACTACGACGCGGGGTCTTGCTGGGAG
AGGTTCTGTTCAGGTACCTAAAGATTGCCAGGCAGGAAGGTATTTGAAAACCCTTGATTTAAGAGATATG
GTTAGTGGGTTTTCAGGCATCCAGTATGAGAAGTGGATCACTGCTGGTCTTATTATGCCAGAATTTAAAG
TAGTGATTCGTTATCCAGCCAATGCATTTACGGGTATTACGTGGGTTATGAGCTTTGATGCCTATAATCG
TATTACTAGCAGTATTTCTACTACTGCTAATCCCGTATATACCCTTTCGGTTCCACATTGGTTGTTACAT
CATAAAAATGGGACCACTTCATGTGATATTGATTATGGGGAACTTTGTGGCCATGCGATGTGGTTTAATG
CCACTACTTTTGAAAGCCCCAAACTT

>MG731706.1 Arabis mosaic virus isolate 6-29 clone 1 polyprotein P2 gene, partial cds
AGCGGTCGTGATTGACGCATTAGAAATTGCTATCAATCCTTTTGGGATGCCAGGCAATCCGACTGATCTT
ACTGTTGTTGCAACATATGGGCATGAGCGTAATATGGAGCGTGCCTTTATTGGTTCCTCGTCAACCTTTC
TTGGAAATGGTTTGGCGAGAGCTATTTTCTTTCCTGGCTTGCAATATAGTCAGGAAGAGCCTAGGCGCGA
ATCTATAATTCGCTTATATGTTGCTTCTACCAATGCCACTGTTGATGCTGATTCTATATTAGCGGCCATT
AGCGTTGGCACTTTACGCCAGCATATTGGGTCACTTCATAATAGAACAGTGGCAAGTTCAGTTCACGCTG
CTCAAGTGCAAGGCACTACTTTAAGGGCTACTATGATGGGTAATGCTGTTGTAGTTTCTCCTGAGGGAAG
TCTTGTTACTGGAACCCCTGAAGCTAATGTACAAATTGGAGGCGGTTCGAGCATGCGCATGGTTGGTCCC
TTGGCATGGGAAAATGTTGAAGAACCTGGACAGACCTTTACCATAAGAAACCGCTCTAGGTCTATGCGTG
TAGATCGAAATGCTGATGTTGGAGTTGCTCTTCCTCGGATGAGCACTACAACGCGGGGTCTTGCCGGTAG
GGGTTCTGTTCAGGTACCTAAAGATTGCCAGGCGGGGAGATATCTGAGAACTCTTGACCTCAGAGATATG
ATTAGTGGGTTTTCAGGTATACAGTATGAAAAGTGGATTACCGCCGGACTTGTAATGCCAAATTTTAAGG
TGGTGGTTCGCTATCCAGCTAATGCTTTTACGGGTATTACGTGGGTTATGAGCTTCGATGCCTATAATCG
AATAACTAGCAGCATCTCTACGACTGCTAGTCCCACGTACACCTTGTCGGTTCCTCATTGGCTGTTGCAT
CATAAGAATGGAACTACTTCATGTGATGTTGATTATGGAGAGCTCTGTGGACATGCTATGTGGTTTAGTG
CCACTACATTTGAGAGCCCCAAACTC

>MG731707.1 Arabis mosaic virus isolate 6-29 clone 2 polyprotein P2 gene, partial cds
AGCAGTCGTGATTGATGCGCTTGAAATTGCTATTAATCCTTTTGGGATGCCAGGCAATCCGACTGATCTC
ACTGTCGTGGCAACATATGGGCATGAACGTAATATGGAGCGTGCCTTTATTGGTTCATCGTCGACCTTTC
TTGGTAACGGGCTGGCGCGAGCTATTTTCTTTCCTGGTTTGCAATATAGCCAAGAAGAACCAAGGCGCGA
ATCTATAATTCGCCTGTATGTTGCTTCCACAAACGCCACTGTTGATGCTGATTCTATCTTAGCAGCCATT
AGTGTTGGCACTTTACGCCAGCATATTGGGTCACTTCATAATAGAACAGTGGCAAGTTCAGTTCACGCTG
CTCAAGTGCAAGGCACTACTTTAAGGGCTACTATGATGGGTAATGCTGTTGTAGTTTCTCCTGAGGGAAG
TCTTGTTACTGGAACCCCTGAAGCTAATGTACAAATTGGAGGCGGTTCGAGCATGCGCATGGTTGGTCCC
TTGGCATGGGAAAATGTTGAAGAACCTGGACAGACCTTTACCATAAGAAACCGCTCTAGGTCTATGCGTG
TAGATCGAAATGCTGATGTTGGAGTTGCTCTTCCTCGGATGAGCACTACAACGCGGGGTCTTGCCGGTAG
GGGTTCTGTTCAGGTACCTAAAGATTGCCAGGCGGGGAGATATCTGAGAACTCTTGACCTCAGAGATATG
ATTAGTGGGTTTTCAGGTATACAGTATGAAAAGTGGATTACCGCCGGACTTGTAATGCCAAATTTTAAGG
TGGTGGTTCGCTATCCAGCTAATGCTTTTACGGGTATTACGTGGGTTATGAGCTTCGATGCCTATAATCG
AATAACTAGCAGCATCTCTACGACTGCTAGTCCCACGTACACCTTGTCGGTTCCTCATTGGCTGTTGCAT
CATAAGAATGGAACTACTTCATGTGATGTTGATTATGGAGAGCTCTGTGGACATGCTATGTGGTTTAGTG
CCACTACATTTGAGAGCCCCAAACTC

>MG731708.1 Arabis mosaic virus isolate 6-29 clone 3 polyprotein P2 gene, partial cds
AGCGGTCGTGATTGACGCATTAGAAATTGCTATCAATCCTTTTGGGATGCCAGGCAATCCGACTGATCTT
ACTGTTGTTGCAACATATGGGCATGAGCGTAATATGGAGCGTGCCTTTATTGGTTCCTCGTCAACCTTTC
TTGGAAATGGTTTGGCGAGAGCTATTTTCTTTCCTGGCTTGCAATATAGTCAGGAAGAGCCTAGGCGCGA
ATCTATAATTCGCTTATATGTTGCTTCTACCAATGCCACTGTTGATGCTGATTCTATATTAGCGGCCATT
AGCGTTGGCACTTTACGCCAGCATATTGGGTCACTTCATAATAGAACAGTGGCAAGTTCAGTTCACGCTG
CTCAAGTGCAAGGCACTACTTTAAGGGCTACTATGATGGGTAATGCTGTTGTAGTTTCTCCTGAGGGAAG
TCTTGTTACTGGAACCCCTGAAGCTAATGTACAAATTGGAGGCGGTTCGAGCATGCGCATGGTTGGTCCC
TTGGCATGGGAAAATGTTGAAGAACCTGGACAGACCTTTACCATAAGAAACCGCTCTAGGTCTATGCGTG
TAGATCGAAATGCTGATGTTGGAGTTGCTCTTCCTCGGATGAGCACTACAACGCGGGGTCTTGCCGGTAG
GGGTTCTGTTCAGGTACCTAAAGATTGCCAGGCGGGGAGATATCTGAGAACTCTTGACCTCAGAGATATG
ATTAGTGGGTTTTCAGGTATACAGTATGAAAAGTGGATTACCGCCGGACTTGTAATGCCAAATTTTAAGG
TGGTGGTTCGCTATCCAGCTAATGCTTTTACGGGTATTACGTGGGTTATGAGCTTCGATGCCTATAATCG
AATAACTAGCAGCATCTCTACGACTGCTAGTCCCACGTACACCTTGTCGGTTCCTCATTGGCTGTTGCAT
CATAAGAATGGAACTACTTCATGTGATGTTGATTATGGAGAGCTCTGTGGACATGCAATGTGGTTCAATG
CCACGACTTTTGAGAGCCCCAAACTT

>MG731709.1 Arabis mosaic virus isolate N152 clone 1 polyprotein P2 gene, partial cds
GGCAGTTGTGATTGATGCATTGGAAATTGCTATTAATCCTTTTGGAATGCCAGGTAATCCAACTGATCTT
ACTGTCGTTGCAACATATGGGCACGAGCGCAATATGGAACGCGCTTTCATTGGTTCTTCGTCTACTTTTC
TTGGAAATGGGCTGGCACGAGCTATCTTCTTTCCCGGTTTACAATATAGTCAAGAGGAACCACGGCGTGA
ATCCCTTATCCGTCTTTATGTTGCTTCAACTAATGCAACGGTTGACGCTGATTCTATATTGGCAGCCATT
AGTGTTGGCACTTTGCGCCAGCACATTGGTTCTCTTCATAATAGAACAGTGGCAAGTACTGTCTATGCTG
CGCAAGTGCAAGGCACTACTTTAAGGGCAACTATGATGGGCAATGCCGTCGTAGTTTCCCCTGAAGGAAG
TCTCGTGGTAGGAACTCCTGAAGCAAATGTCCAAATAGGAGGTGGTTCCAGTATGCGCATGGTTGGCCCA
TTGGCATGGGAGAATGTTGAGGAACCAGGGCAAACCTTCACCATAAGAAACCGCTCTCGGTCTATGCGTG
TAGACCGTAATGCTGATGTTGGAATTGCTCTTCCTAGAATGAGCACTACAACGCGGGGTCTTGCTGGTAG
GGGTTCTGTTCAAGTCCCCAAGGATTGCCAAGCGGGAAAATATTTGAAAACTCTTGATTTGAGAGACATG
GTTAGTGGGTTTTCAGGTATTCAATATGAAAAGTGGATTACTGCTGGACTTGTTATGCCAGAATTTAAAG
TAGTGGTTCGCTATCCAGCCAATGCCTTTACGGGTATTACGTGGGTTATGAGTTTTGACGCTTATGATCG
TATAACTAGCAGTATTTCTACTGTTGCTAGTCCTACGTATACTCTTTCTGTCCCCCATTGGCTGTTGCAT
CATAAAAATGGGACAACCTCATGTGAAATAGATTATGGAACTTTGTGCGGTCATGCCATGTGGTTTAATG
CCACGACTTTTGAGAGTCCCAAACTT

>MG731710.1 Arabis mosaic virus isolate N152 clone 2 polyprotein P2 gene, partial cds
GGCAGTTGTGATTGATGCATTGGAAATTGCTATTAATCCTTTTGGAATGCCAGGTAATCCAACTGATCTT
ACTGTCGTTGCAACATATGGGCACGAGCGCAATATGGAACGCGCTTTCATTGGTTCTTCGTCTACTTTTC
TTGGAAATGGGCTGGCACGAGCTATCTTCTTTCCCGGTTTACAATATAGTCAAGAGGAACCACGGCGTGA
ATCCCTTATCCGTCTTTATGTTGCTTCAACTAATGCAACGGTTGACGCTGATTCTATATTGGCAGCCATT
AGTGTTGGCACTTTGCGCCAGCACATTGGTTCTCTTCATAATAGAACAGTGGCAAGTACTGTCTATGCTG
CGCAAGTGCAAGGCACTACTTTAAGGGCAACTATGATGGGCAATGCCGTCGTAGTTTCCCCTGAAGGAAG
TCTCGTGGTAGGAACTCCTGAAGCAAATGTCCAAATAGGAGGTGGTTCCAGTATGCGCATGGTTGGCCCA
TTGGCATGGGAGAATGTCGAGGAACCAGGGCAAACCTTCACCATAAGAAACCGCTCTCGGTCTATGCGTG
TAGACCGTAATGCTGATGTTGGAATTGCTCTTCCTAGAATGAGCACTACAACGCGGGGTCTTGCTGGTAG
GGGTTCTGTTCAAGTCCCCAAGGATTGCCAAGCGGGAAAATATTTGAAAACTCTTGATTTGAGAGACATG
GTTAGTGGGTTTTCAGGTATTCAATATGAAAAGTGGATTACTGCTGGACTTGTTATGCCAGAATTTAAAG
TAGTGGTTCGCTATCCAGCCAATGCCTTTACGGGTATTACGTGGGTTATGAGTTTTGACGCTTATGATCG
TATAACTAGCAGTATTTCTACTGTTGCTAGTCCTACGTATACTCTTTCTGTCCCCCATTGGCTGTTGCAT
CATAAAAATGGGACAACCTCATGTGAAATAGATTATGGAACTTTGTGCGGTCATGCCATGTGGTTTAATG
CCACGACTTTTGAGAGTCCCAAACTT

>MG731711.1 Arabis mosaic virus isolate N152 clone 3 polyprotein P2 gene, partial cds
GGCAGTTGTGATTGATGCATTGGAAATTGCTATTAATCCTTTTGGAATGCCAGGTAATCCAACTGATCTT
ACTGTCGTTGCAACATATGGGCACGAGCGCAATATGGAACGCGCTTTCATTGGTTCTTCGTCTACTTTTC
TTGGAAATGGGCTGGCACGAGCTATCTTCTTTCCCGGTTTACAATATAGTCAAGAGGAACCACGGCGTGA
ATCCCTTATCCGTCTTTATGTTGCTTCAACTAATGCAACGGTTGACGCTGATTCTATATTGGCAGCCATC
AGTGTTGGCACTTTGCGCCAGCACATTGGTTCTCTTCATAATAGAACAGTGGCAAGTACTGTCTATGCTG
CGCAAGTGCAAGGCACTACTTTAAGGGCAACTATGATGGGCAATGCCGTCGTAGTTTCCCCTGAAGGAAG
TCTCGTGGTAGGAACTCCTGAAGCAAATGTCCAAATAGGAGGTGGTTCCAGTATGCGCATGGTTGGCCCA
TTGGCATGGGAGAATGTCGAGGAACCAGGGCAAACCTTCACCATAAGAAACCGCTCTCGGTCTATGCGTG
TAGACCGTAATGCTGATGTTGGAATTGCTCTTCCTAGAATGAGCACTACAACGCGGGGTCTTGCTGGTAG
GGGTTCTGTTCAAGTCCCCAAGGATTGCCAAGCGGGAAAATATTTGAAAACTCTTGATTTGAGAGACATG
GTTAGTGGGTTTTCAGGTATTCAATATGAAAAGTGGATTACTGCTGGACTTGTTATGCCAGAATTTAAAG
TAGTGGTTCGCTATCCAGCCAATGCCTTTACGGGTATTACGTGGGTTATGAGTTTTGACGCTTATGATCG
TATAACTAGCAGTATTTCTACTGTTGCTAGTCCTACGTATACTCTTTCTGTCCCCCATTGGCTGTTGCAT
CATAAAAATGGGACAACCTCATGTGAAATAGATTATGGAACTTTGTGCGGTCATGCCATGTGGTTTAATG
CCACGACTTTTGAGAGTCCCAAACTT

>MG731712.1 Arabis mosaic virus isolate N152 clone 4 polyprotein P2 gene, partial cds
GGCAGTTGTGATTGATGCATTGGAAATTGCTATTAATCCTTTTGGAATGCCAGGTAATCCAACTGATCTT
ACTGTCGTTGCAACATATGGGCACGAGCGCAATATGGAACGCGCTTTCATTGGTTCTTCGTCTACTTTTC
TTGGAAATGGGCTGGCACGAGCTATCTTCTTTCCCGGTTTACAATATAGTCAAGAGGAACCACGGCGTGA
ATCCCTTATCCGTCTTTATGTTGCTTCAACTAATGCAACGGTTGATGCTGATTCTATATTGGCAGCCATT
AGTGTTGGCACTTTGCGCCAGCACATTGGTTCTCTTCATAATAGAACAGTGGCAAGTACTGTCTATGCTG
CGCAAGTGCAAGGCACTACTTTAAGGGCAACTATGATGGGCAATGCCGTCGTAGTTTCCCCTGAAGGAAG
TCTCGTGGTAGGAACTCCTGAAGCAAATGTCCAAATAGGAGGTGGTTCCAGTATGCGCATGGTTGGCCCA
TTGGCATGGGAGAATGTCGAGGAACCAGGGCAAACCTTCACCATAAGAAACCGCTCTCGGTCTATGCGTG
TAGACCGTAATGCTGATGTTGGAATTGCTCTTCCTAGAATGAGCACTACAACGCGGGGTCTTGCTGGTAG
GGGTTCTGTTCAAGTCCCCAAGGATTGCCAAGCGGGAAAATATTTGAAAACTCTTGATTTGAGAGACATG
GTTAGTGGGTTTTCAGGTATTCAATATGAAAAGTGGATTACTGCTGGACTTGTTATGCCAGAATTTAAAG
TAGTGGTTCGCTATCCAGCCAATGCCTTTACGGGTATTACGTGGGTTATGAGTTTTGACGCTTATGATCG
TATAACTAGCAGTATTTCTACTGTTGCTAGTCCTACGTATACTCTTTCTGTCCCCCATTGGCTGTTGCAT
CATAAAAATGGGACAACCTCATGTGAAATAGATTATGGAACTTTGTGCGGTCATGCCATGTGGTTTAATG
CCACGACTTTTGAGAGTCCCAAACTT

>MG731713.1 Arabis mosaic virus isolate 862 clone 1 polyprotein P2 gene, partial cds
AGCGGTCGTGATTGACGCATTAGAAATTGCTATCAATCCTTTTGGGATGCCAGGCAATCCGACTGATCTT
ACTGTTGTTGCAACATATGGGCATGAGCGTAATATGGAGCGTGCCTTTATTGGTTCCTCGTCAACCTTTC
TTGGAAATGGTTTGGCGAGAGCTATTTTCTTTCCTGGCTTGCAATATAGTCAGGAAGAACCTAGGCGCGA
ATCTATAATTCGCTTATATGTTGCTTCTACCAATGCCACTGTTGATGCTGATTCTATATTAGCGGCCATT
AGCGTTGGCACTTTACGCCAGCATATTGGGTCACTTCATAATAGAACAGTGGCAAGTTCTGTTCACGCTG
CTCAAGTGCAAGGCACTACTTTAAGGGCTACTATGATGGGTAATGCTGTTGTAGTTTCTCCTGAGGGAAG
TCTTGTTACTGGAACCCCTGAAGCTAATGTACAAATTGGAGGCGGTTCGAGCATGCGCATGGTTGGTCCC
TTGGCATGGGAAAATGTTGAAGAACCTGGACAGACCTTTACCATAAGAAACCGCTCTAGGTCTATGCGTG
TAGATCGAAATGCTGATGTTGGAGTTGCTCTTCCTCGGATGAGCACTACAACGCGGGGTCTTGCCGGTAG
GGGTTCTGTTCAGGTACCTAAAGATTGCCAGGCGGGGAGATATCTGAAAACTCTTGACCTCAGAGATATG
ATTAGTGGGTTTTCAGGTATACAGTATGAAAAGTGGATTACCGCCGGACTTGTAATGCCAAATTTTAAGG
TGGTGGTTCGCTATCCAGCTAATGCTTTTACGGGTATTACGTGGGTTATGAGCTTCGATGCCTATAATCG
AATAACTAGCAGCATCTCTACGACTGCTAGTCCCACGTACACCTTGTCGGTTCCTCATTGGCTGTTGCAT
CATAAGAATGGGACTACTTCATGTGATGTTGATTATGGAGAGCTCTGTGGACATGCTATGTGGTTTAGTG
CCACTACATTTGAGAGCCCCAAACTC

>MG731714.1 Arabis mosaic virus isolate 862 clone 2 polyprotein P2 gene, partial cds
AGCGGTCGTGATTGACGCATTAGAAATTGCTATCAATCCTTTTGGGATGCCAGGCAATCCGACTGATCTT
ACTGTTGTTGCAACATATGGGCATGAGCGTAATATGGAGCGTGCCTTTATTGGTTCCTCGTCAACCTTTC
TTGGAAATGGTTTGGCGAGAGCTATTTTCTTTCCTGGCTTGCAATATAGTCAGGAAGAACCTAGGCGCGA
ATCTATAATTCGCTTATATGTTGCTTCTACCAATGCCACTGTTGATGCTGATTCTATATTAGCGGCCATT
AGCGTTGGCACTTTACGCCAGCATATTGGGTCACTTCATAATAGAACAGTGGCAAGTTCTGTTCACGCTG
CTCAAGTGCAAGGCACTACTTTAAGGGCTACTATGATGGGTAATGCTGTTGTAGTTTCTCCTGAGGGAAG
TCTTGTTACTGGAACCCCTGAAGCTAATGTACAAATTGGAGGCGGTTCGAGCATGCGCATGGTTGGTCCC
TTGGCATGGGAAGATGTTGAAGAACCTGGACAGACCTTTACCATAAGAAACCGCTCTAGGTCTATGCGTG
TAGATCGAAATGCTGATGTTGGAGTTGCTCTTCCTCGGATGAGCACTACAACGCGGGGTCTTGCCGGTAG
GGGTTCTGTTCAGGTACCTAAAGATTGCCAGGCGGGGAGATATCTGAAAACTCTTGACCTCAGAGATATG
ATTAGTGGGTTTTCAGGTATACAGTATGAAAAGTGGATTACCGCCGGACTTGTAATGCCAAATTTTAAGG
TGGTGGTTCGCTATCCAGCTAATGCTTTTACGGGTATTACGTGGGTTATGAGCTTCGATGCCTATAATCG
AATAACTAGCAGCATCTCTACGACTGCTAGTCCCACGTACACCTTGTCGGTTCCTCATTGGCTGTTGCAT
CATAAGAATGGGACTACTTCATGTGATGTTGATTATGGAGAGCTCTGTGGACATGCTATGTGGTTTAGTG
CCACTACATTTGAGAGCCCCAAACTC

>MG731715.1 Arabis mosaic virus isolate 96-13 clone 1 polyprotein P2 gene, partial cds
AGCAGTCGTGATTGATGCACTGGAGATTGCTATCAATCCTTTTGGAATGCCAGGCAATCCGACTGATCTC
ACTGTCGTAGCGACATATGGGCATGAGCGTAATATGGAACGTGCCTTTATTGGTTCTTCGTCGACCTTTC
TTGGAAATGGTTTGGCGAGAGCTATTTTCTTTCCTGGCTTGCAATATAGTCAGGAAGAACCCAGGCGCGA
ATCTCTTATTCGCCTGTATGTTGCTTCTACTAACGCCACTGTCGATGCTGATTCTATATTAGCGGCCATT
AGTGTTGGCACCTTGCGCCAGCACATTGGTTCGCTTCATAATAGAACAGTGGCGAGTTCTGTGCATGCCG
CTCAAGTGCAGGGTACTACTTTAAGAGCCACTATGATGGGTAATGCCGTTGTAGTCTCTCCTGAAGGAAG
CCTTGTTGCTGGAACCCCCGAGGCTAATGTTCAAATTGGTGGAGGTTCAAGCATGCGTATGGTTGGTCCC
CTGGCATGGGAGAATGTTGAAGAACCAGGGCAGACCTTTACTATAAGAAACCGCTCTCGGTCTATGCGAG
TAGATCGAAATGCTGATGTCGGAATTGCTCTTCCTAGAATGAGTACCACGACGCGGGGTCTTGCTGGTAG
AGGTTCTGTCCAGGTACCAAAAGATTGCCAGGCGGGGAGATATCTGAAAACCCTCGATCTAAGAGATATG
GTGAGTGGGTTTTCAGGTATTCAATATGAAAAGTGGATCACTGCTGGGCTTGTCATGCCAGATTTTAAGG
TGGTGATTCGCTATCCAGCCAATGCCTTTACAGGTATTACGTGGGTTATGAGCTTTGATGCATATAACCG
AATTACTAGCAGTATTTCTACAACTGCTAGTCCTGCGTATACCCTTTCTGTCCCTCATTGGCTTTTGCAT
TACAAGAATGGGACTACCTCGTGTGACATTGATTATGGGGAGCTTTGTGGTCATGCAATGTGGTTTAGTG
CCACAACATTTGAGAGCCCCAAACTT

>MG731716.1 Arabis mosaic virus isolate 96-13 clone 2 polyprotein P2 gene, partial cds
AGCAGTCGTGATTGATGCACTGGAAATTGCTATCAATCCTTTTGGAATGCCAGGCAATCCGACTGATCTC
ACTGTCGTAGCGACATATGGGCATGAGCGTAATATGGAACGTGCCTTTATTGGTTCTTCGTCGACCTTTC
TTGGAAATGGTTTGGCGAGAGCTATTTTCTTTCCTGGCTTGCAATATAGTCAGGAAGAACCCAGGCGCGA
ATCTCTTATTCGCCTGTATGTTGCTTCTACTAACGCCACTGTCGATGCTGATTCTATATTAGCGGCCATT
AGTGTTGGCACCTTGCGCCAGCACATTGGTTCGCTTCATAATAGAACAGTGGCGAGTTCTGTGCATGCCG
CTCAAGTGCAGGGTACTACTTTAAGAGCCACTATGATGGGTAATGCCGTTGTAGTCTCTCCTGAAGGAAG
CCTTGTTGCTGGAACCCCCGAGGCTAATGTTCAAATTGGTGGAGGTTCAAGCATGCGTATGGTTGGTCCC
CTGGCATGGGAGAATGTTGAAGAACCAGGGCAGACCTTTACTATAAGAAACCGCTCTCGGTCTATGCGAG
TAGATCGAAATGCTGATGTCGGAATTGCTCTTCCTAGAATGAGTACCACGACGCGGGGTCTTGCTGGTAG
AGGTTCTGTCCAGGTACCAAAAGATTGCCAGGCGGGGAGATATCTGAAAACCCTCGATCTAAGAGATATG
GTGAGTGGGTTTTCAGGTATTCAATATGAAAAGTGGATCACTGCTGGGCTTGTCATGCCAGATTTTAAGG
TGGTGATTCGCTATCCAGCCAATGCCTTTACAGGTATTACGTGGGTTATGAGCTTTGATGCATATAACCG
AATTACTAGCAGTATTTCTACAACTGCTAGTCCTGCGTATACCCTTTCTGTCCCTCATTGGCTTTTGCAT
CACAAGAATGGGACTACCTCGTGTGACATTGATTATGGGGAGCTTTGTGGTCATGCAATGTGGTTTAGTG
CCACAACATTTGAGAGCCCCAAACTT

>MG731717.1 Arabis mosaic virus isolate 96-13 clone 3 polyprotein P2 gene, partial cds
AGCAGTCGTGATTGATGCACTGGAAATTGCTATCAATCCTTTTGGAATGCCAGGCAATCCGACTGATCTC
ACTGTCGTAGCGACATATGGGCATGAGCGTAATATGGAACGTGCCTTTATTGGTTCTTCGTCGACCTTTC
TTGGAAATGGTTTGGCGAGAGCTATTTTCTTTCCTGGCTTGCAATATAGTCAGGAAGAACCCAGGCGCGA
ATCTCTTATTCGCCTGTATGTTGCTTCTACTAACGCCACTGTTGATGCTGATTCTATATTAGCGGCCATT
AGTGTTGGCACCTTGCGCCAGCACATTGGTTCGCTTCATAATAGAACAGTGGCGAGTTCTGTGCATGCCG
CTCAAGTGCAGGGTACTACTTTAAGAGCCACTATGATGGGTAATGCCGTTGTAGTCTCTCCTGAAGGAAG
CCTTGTTGCTGGAACCCCCGAGGCTAATGTTCAAATTGGTGGAGGTTCAAGCATGCGTATGGTTGGTCCC
TTGGCATGGGAGAATGTTGAAGAACCAGGGCAGACCTTTACTATAAGAAACCGCTCTCGGTCTATGCGAG
TAGATCGAAATGCTGATGTCGGAATTGCTCTTCCTAGAATGGGTACCACGACGCGGGGTCTTGCTGGTAG
AGGTTCTGTCCAGGTACCAAAAGATTGCCAGGCGGGGAGATATCTGAAAACCCTCGATCTAAGAGATATG
GTGAGTGGGTTTTCAGGTATTCAATATGAAAAGTGGATCACTGCTGGGCTTGTCATGCCAGATTTTAAGG
TGGTGATTCGCTATCCAGCCAATGCCTTTACAGGTATTACGTGGGTTATGAGCTTTGATGCATATAACCG
AATTACTAGCAGTATTTCTACAACTGCTAGTCCTGCGTATACCCTTTCTGTCCCTCATTGGCTTTTGCAT
CACAAGAATGGAACTACCTCGTGTGACATTGATTATGGGGAGCTTTGTGGTCATGCAATGTGGTTTAGTG
CCACAACATTTGAGAGCCCCAAACTT

>MG731718.1 Arabis mosaic virus isolate T62 clone 1 polyprotein P2 gene, partial cds
AGCAGTCGTGATTGATGCACTTGAAATAGCCATCAATCCCTTTGGGATGCCTGGTAATCCGACTGATCTT
ACTGTCGTGGCAACATATGGGCATGAGCGTAATATGGAACGTGCCTTTATTGGCTCTTCGTCAACCTTTC
TTGGGAATGGTTTGGCTAGAGCTATTTTCTTTCCAGGCTTGCAATATAGCCAGGAAGAACCTAGACGCGA
ATCTCTTATTCGCCTATATGTTGCGTCCACTAATGCCACTGTTGATGCTGATTCTATATTAGCAGCCATT
AGTGTTGGCACTTTGCGCCAACATATTGGCTCGCTTCATAATAGAACGGTGGCTAGCTCGGTGCATGCTG
CACAAGTACAAGGCACTACTTTGAGAGCTACTATGATGGGTAATGCCGTTGTAGTTTCACCTGAAGGAAG
TCTTGTGACTGGAACCCCAGAAGCTAATGTCCAACTTGGAGGTGGTTCTAGTATGCGAATGGTCGGGCCC
TTAGCTTGGGAAAACGTTGAAGAACCGGGGCAGACCTTTACCATAAGAAGCCGTTCACGGTCCATGCGTG
TGGATCGCAATGCGGATGTTGGAGTCGCTCTTCCTAGAATGAGCACGACAACACGGGGTCTTGCTGGTAG
AGATTCTGTTCAGGTGCCTAAGGATTGCCAAGCGGGAAGATACCTTAAAACACTGGACCTTAGAGATATG
GTTAGTGGCTTTTCAGGTATACAGTATGAGAAATGGATTACTGCTGGGCTTGTTATGCCAAATTTTAAAG
TAGTAATTCGTTATCCAGCCAATGCTTTCACGGGTATTACATGGGTGATGAGCTTTGATGCTTACAATCG
AATAACTAGCAGCATTTCCACTACTGCTAGTCCTGTGTATACCTTGTCCGTCCCTCATTGGCTTTTGCAC
CACAAAAACGGGACGACCACATGTGATATTGATTATGGGGAACTTTGTGGACATGCTATGTGGTCCAGTG
CCACTACTTTTGAAAGTCCCAAACTC

>MG731719.1 Arabis mosaic virus isolate T62 clone 2 polyprotein P2 gene, partial cds
AGCAGTCGTGATTGATGCACTTGAAATAGCCATCAATCCCTTTGGGATGCCTGGTAATCCGACTGATCTT
ACTGTCGTGGCAACATATGGGCATGAGCGTAATATGGAACGTGCCTTTATTGGCTCTTCGTCAACCTTTC
TTGGGAATGGTTTGGCTAGAGCTATTTTCTTTCCAGGCTTGCAATATAGCCAGGAAGAACCTAGACGCGA
ATCTCTTATTCGCCTATATGTTGCGTCCACTAATGCCACTGTTGATGCTGATTCTATATTAGCAGCCATT
AGTGTTGGCACTTTGCGCCAACATATTGGCTCGCTTCATAATAGAACGGTGGCTAGCTCGGTGCATGCTG
CACAAGTACAAGGCACTACTTTGAGAGCTACTATGATGGGTAATGCCGTTGTAGTTTCACCTGAAGGAAG
TCTTGTGACTGGAACCCCAGAAGCTAATGTCCAACTTGGAGGTGGTTCTAGTATGCGAATGGTCGGGCCC
TTAGCTTGGGAAAACGTTGAAGGACCGGGGCAGACCTTTACCATAAGAAGCCGTTCACGGTCCATGCGTG
TGGATCGCAATGCGGATGTTGGAGTCGCTCTTCCTAGAATGAGCACGACAACACGGGGTCTTGCTGGTAG
AGGTTCTGTTCAGGTGCCTAAGGATTGCCAAGCGGGAAGATACCTTAAAACACTGGACCTTAGAGATATG
GTTAGTGGCTTTTCAGGTATACAGTATGAGAAATGGATTACTGCTGGGCTTGTTATGCCAAATTTTAAAG
TAGTAATTCGTTATCCAGCCAATGCTTTCACGGGTATTACATGGGTGATGAGCTTTGATGCTTACAATCG
AATAACTAGCAGCATTTCCACTACTGCTAGTCCTGTGTATACCTTGTCCGTCCCTCATTGGCTTTTGCAC
CACAAAAACGGGACGACCACATGTGATATTGATTATGGGGAACTTTGTGGACATGCTATGTGGTTCAGTG
CCACTACTTTTGAAAGTCCCAAACTC

>MG731720.1 Arabis mosaic virus isolate T62 clone 3 polyprotein P2 gene, partial cds
AGCAGTCGTGATTGATGCACTTGAAATAGCCATCAATCCCTTTGGGATGCCTGGTAATCCGACTGATCTT
ACTGTCGTGGCAACATATGGGCATGAGCGTAATATGGAACGTGCCTTTATTGGCTCTTCGTCAACCTTTC
TTGGGAATGGTTTGGCTAGAGCTATTTTCTTTCCAGGCTTGCAATATAGCCAGGAAGAACCTAGACGCGA
ATCTCTTATTCGCCTATATGTTGCGTCCACTAATGCCACTGTTGATGCTGATTCTATATTAGCAGCCATT
AGTGTTGGCACTTTGCGCCGACATATTGGCTCGCTTCATAATAGAACGGTGGCTAGCTCGGTGCATGCTG
CACAAGTACAAGGCACTACTTTGAGAGCTACTATGATGGGTAATGCCGTTGTAGTTTCACCTGAAGGAAG
TCTTGTGACTGGAACCCCAGAAGCTAATGTCCAACTTGGAGGTGGTTCTAGTATGCGAATGGTCGGGCCC
TTAGCTTGGGAAAACGTTGAAGAACCGGGGCAGACCTTTACCATAAGAAGCCGTTCACGGTCCATGCGTG
TGGATCGCAATGCGGATGTTGGAGTCGCTCTTCCTAGAATGAGCACGACAACACGGGGTCTTGCTGGTAG
AGGTTCTGTTCAGGTGCCTAAGGATTGCCAAGCGGGAAGATACCTTAAAACACTGGACCTTAGAGATATG
GTTAGTGGCTTTTCAGGTATACAGTATGAGAAATGGATTACTGCTGGGCTTGTTATGCCAAATTTTAAAG
TAGTAATTCGTTATCCAGCCAATGCTTTCACGGGTATTACATGGGTGATGAGCTTTGATGCTTACAATCG
AATAACTAGCAGCATTTCCACTACTGCTAGTCCTGTGTATACCTTGTCCGTCCCTCATTGGCTTTTGCAC
CACAAAAACGGGACGACCACATGTGATATTGATTATGGGGAACTTTGTGGATATGCTATGTGGTTCAGTG
CCACTACTTTTGAAAGTCCCAAACTC

>MG731721.1 Arabis mosaic virus isolate T62 clone 4 polyprotein P2 gene, partial cds
AGCAGTCGTGATTGATGCACTTGAAATAGCCATCAATCCCTTTGGGATGCCTGGTAATCCGACTGATCTT
ACTGTCGTGGCAACATATGGGCATGAGCGTAATATGGAACGTGCCTTTATTGGCTCTTCGTCAACCTTTC
TTGGGAATGGTTTGGCTAGAGCTATTTTCTTTCCAGGCTTGCAATATAGCCAGGAAGAACCTAGACGCGA
ATCTCTTATTCGCCTATATGCTGCGTCCACTAATGCCACTGTTGATGCTGATTCTATATTAGCAGCCATT
AGTGTTGGCACTTTGCGCCAACATATTGGCTCGCTTCATAATAGAACGGTGGCTAGCTCGGTGCATGCTG
CACAAGTACAAGGCACTACTTTGAGAGCTACTATGATGGGTAATGCCGTTGTAGTTTCACCTGAAGGAAG
TCTTGCGACTGGAACCCCAGAAGCTAATGTCCAACTTGGAGGTGGTTCTAGTATGCGAATGGTCGGGCCC
TTAGCTTGGGAAAACGTTGAAGAACCGGGGCAGACCTTTACCATAAGAAGCCGTTCACGGTCCATGCGTG
TGGATCGCAATGCGGATGTTGGAGTCGCTCTTCCTAGAATGAGCACGACAACACGGGGTCTTGCTGGTAG
AGGTTCTGTTCAGGTGCCTAAGGATTGCCAAGCGGGAAGATACCTTAAAACACTGGACCTTAGAGATATG
[truncated: 12,888,393 more chars]
