# Supplementary material for: Quality Assessment and Validation of High-Throughput Sequencing for Grapevine Virus Diagnostics
Source: Viruses. 2021 Jun 11;13(6):1130. doi: 10.3390/v13061130 (PMC8231206; doi:10.3390/v13061130)
Supplement: Supplementary file 1 [file viruses-13-01130-s001.zip › Table S1.xlsx]

## Sheet: TotalReadNumber
HTS Run 1-NoBean-TNA-Scraped Bark				HTS Run 2-WithBean-TNA-Petiole				HTS Run 3-WithBean-dsRNA-BothTissue				HTS Run 4-WithBean-dsRNA-BothTissue				Run 1-dilution series-TNA				Run 2-dilution series-TNA				Run 3-dilution series-TNA				Run 4-dilution series-TNA
HTS ID	PID	Read Num		HTS ID	PID	Read Num		HTS ID	PID	Read Num		HTS ID	PID	Read Num		HTS ID	PID-description	Read Num		HTS ID	PID-description	Read Num		HTS ID	PID-description	Read Num		HTS ID	PID-description	Read Num
H2493	Cane 1	27808011		H2512	Petiole 4	25030515		H2537	Cane 4	26160202		H2556	Petiole 12	25371482		H2575	Petiole-Sampleset 1 (100%)-Extraction 1	31194664		H2593	Cane-Sampleset 2 (100%)-Extraction 2	29615894		H2611	Petiole-Sampleset 2 (100%)-Extraction 2	29581829		H2629	Cane-Sampleset 1 (100%)-Extraction 1	31916760
H2494	Cane 2	25209424		H2513	Petiole 5	24044775		H2538	Petiole 4	29875183		H2557	Petiole 16	19905406		H2576	Petiole-Sampleset 1 (20%)-Extraction 1	30100028		H2594	Cane-Sampleset 2 (20%)-Extraction 2	25813509		H2612	Petiole-Sampleset 2 (20%)-Extraction 2	29716158		H2630	Cane-Sampleset 1 (20%)-Extraction 1	30619525
H2495	Cane 3	23601390		H2514	Petiole 18	26422646		H2539	Petiole 5	27439172		H2558	Petiole 11	24327697		H2577	Petiole-Sampleset 1 (10%)-Extraction 1	29336755		H2595	Cane-Sampleset 2 (10%)-Extraction 2	25624378		H2613	Petiole-Sampleset 2 (10%)-Extraction 2	28167171		H2631	Cane-Sampleset 1 (10%)-Extraction 1	27283830
H2496	Cane 4	22670731		H2515	Petiole 17	23839359		H2540	Petiole 18	27104803		H2559	Petiole 15	20044748		H2578	Petiole-Sampleset 1 (5%)-Extraction 1	31735209		H2596	Cane-Sampleset 2 (5%)-Extraction 2	23302397		H2614	Petiole-Sampleset 2 (5%)-Extraction 2	28656777		H2632	Cane-Sampleset 1 (5%)-Extraction 1	33081695
H2497	Cane 5	22725561		H2517	Petiole 13	24718069		H2541	Petiole 17	25753756		H2560	Petiole 6	21943134		H2579	Petiole-Sampleset 1 (2%)-Extraction 1	29442373		H2597	Cane-Sampleset 2 (2%)-Extraction 2	25428822		H2615	Petiole-Sampleset 2 (2%)-Extraction 2	28767438		H2633	Cane-Sampleset 1 (2%)-Extraction 1	32262847
H2498	Cane 6	21152705		H2518	Petiole 1	23824876		H2542	Petiole 14	25073316		H2561	Petiole 8	22639103		H2580	Petiole-Sampleset 1 (1%)-Extraction 1	24355381		H2598	Cane-Sampleset 2 (1%)-Extraction 2	22729532		H2616	Petiole-Sampleset 2 (1%)-Extraction 2	26321526		H2634	Cane-Sampleset 1 (1%)-Extraction 1	31604727
H2499	Cane 8	23000373		H2519	Petiole 3	22842292		H2543	Petiole 13	26500553		H2562	Petiole 9	24108113		H2581	Petiole-Sampleset 1 (100%)-Extraction 2	31512304		H2599	Cane-Sampleset 3 (100%)-Extraction 1	29838969		H2617	Petiole-Sampleset 3 (100%)-Extraction 1	21948297		H2635	Cane-Sampleset 1 (100%)-Extraction 2	29418474
H2500	Cane 9	25465560		H2520	Petiole 2	22781663		H2544	Petiole 1	25216632		H2563	Petiole 10	27023840		H2582	Petiole-Sampleset 1 (20%)-Extraction 2	25987473		H2600	Cane-Sampleset 3 (20%)-Extraction 1	24160039		H2618	Petiole-Sampleset 3 (20%)-Extraction 1	29908346		H2636	Cane-Sampleset 1 (20%)-Extraction 2	31650661
H2501	Cane 10	26100920		H2521	Petiole 12	24657822		H2545	Petiole 3	24793422		H2564	Petiole 7	26456963		H2583	Petiole-Sampleset 1 (10%)-Extraction 2	26884562		H2601	Cane-Sampleset 3 (10%)-Extraction 1	27050515		H2619	Petiole-Sampleset 3 (10%)-Extraction 1	23251443		H2637	Cane-Sampleset 1 (10%)-Extraction 2	34266683
H2502	Cane 13	25075871		H2522	Petiole 16	23821191		H2546	Petiole 2	19990967		H2565	Cane 12	25741137		H2584	Petiole-Sampleset 1 (5%)-Extraction 2	25302382		H2602	Cane-Sampleset 3 (5%)-Extraction 1	28507362		H2620	Petiole-Sampleset 3 (5%)-Extraction 1	25807772		H2638	Cane-Sampleset 1 (5%)-Extraction 2	31865910
H2503	Cane 14	23739294		H2523	Petiole 11	26325075		H2547	Cane 5	23129114		H2566	Cane 16	25426630		H2585	Petiole-Sampleset 1 (2%)-Extraction 2	25008441		H2603	Cane-Sampleset 3 (2%)-Extraction 1	28191715		H2621	Petiole-Sampleset 3 (2%)-Extraction 1	25109570		H2639	Cane-Sampleset 1 (2%)-Extraction 2	32268086
H2504	Cane 15	6254400		H2524	Petiole 15	23697850		H2548	Cane 18	21818282		H2567	Cane 11	27908212		H2586	Petiole-Sampleset 1 (1%)-Extraction 2	23526529		H2604	Cane-Sampleset 3 (1%)-Extraction 1	28470847		H2622	Petiole-Sampleset 3 (1%)-Extraction 1	24280839		H2640	Cane-Sampleset 1 (1%)-Extraction 2	32118300
H2505	Cane 7	20750702		H2525	Petiole 6	22656693		H2549	Cane 17	23083390		H2568	Cane 15	25624586		H2587	Petiole-Sampleset 2 (100%)-Extraction 1	25538970		H2605	Cane-Sampleset 3 (100%)-Extraction 2	23233922		H2623	Petiole-Sampleset 3 (100%)-Extraction 2	26625846		H2641	Cane-Sampleset 2 (100%)-Extraction 1	30799263
H2506	Cane 11	25376538		H2526	Petiole 8	25397671		H2550	Cane 14	22432731		H2569	Cane 6	24826309		H2588	Petiole-Sampleset 2 (20%)-Extraction 1	25624196		H2606	Cane-Sampleset 3 (20%)-Extraction 2	22034237		H2624	Petiole-Sampleset 3 (20%)-Extraction 2	25341707		H2642	Cane-Sampleset 2 (20%)-Extraction 1	24819149
H2507	Cane 12	31061724		H2527	Petiole 9	26952761		H2551	Cane 13	22421556		H2570	Cane 8	24372111		H2589	Petiole-Sampleset 2 (10%)-Extraction 1	25028300		H2607	Cane-Sampleset 3 (10%)-Extraction 2	25799717		H2625	Petiole-Sampleset 3 (10%)-Extraction 2	27566941		H2643	Cane-Sampleset 2 (10%)-Extraction 1	29132678
H2508	Cane 16	26048034		H2528	Petiole 10	28646546		H2552	Cane 1	27789918		H2571	Cane 9	31879661		H2590	Petiole-Sampleset 2 (5%)-Extraction 1	24277042		H2608	Cane-Sampleset 3 (5%)-Extraction 2	24865241		H2626	Petiole-Sampleset 3 (5%)-Extraction 2	25617347		H2644	Cane-Sampleset 2 (5%)-Extraction 1	26044461
H2509	Cane 18	28801703		H2529	Petiole 7	23539888		H2553	Cane 3	24353319		H2572	Cane 10	28930282		H2591	Petiole-Sampleset 2 (2%)-Extraction 1	25832503		H2609	Cane-Sampleset 3 (2%)-Extraction 2	26624486		H2627	Petiole-Sampleset 3 (2%)-Extraction 2	24687870		H2645	Cane-Sampleset 2 (2%)-Extraction 1	32964710
H2510	Cane 17	7412287		H2530	Petiole 19	23803126		H2554	Cane 2	25647822		H2573	Cane 7	22321743		H2592	Petiole-Sampleset 2 (1%)-Extraction 1	20139161		H2610	Cane-Sampleset 3 (1%)-Extraction 2	20551512		H2628	Petiole-Sampleset 3 (1%)-Extraction 2	23287989		H2646	Cane-Sampleset 2 (1%)-Extraction 1	20703968
H2511	Cane 19	25360429		H2531	Petiole 14	22513338		H2555	Petiole 19	18826114		H2574	Cane 19	25533272
CV(%)		27.0772				6.66876				11.2448				11.6866				11.8603				10.3828				9.1626				11.4206
