# Supplementary material for: Quality Assessment and Validation of High-Throughput Sequencing for Grapevine Virus Diagnostics
Source: Viruses. 2021 Jun 11;13(6):1130. doi: 10.3390/v13061130 (PMC8231206; doi:10.3390/v13061130)
Supplement: Supplementary file 1 [file viruses-13-01130-s001.zip › Table S2.xlsx]

## Sheet: Sheet1
BTS evaluation in TNA-extracted tissues									BTS evaluation in dsRNA-extracted tissues
HTS No.	PvEV1_read	PvEV1_Coverage	PvEV1_readToTotalRead	PvEV2_read	PvEV2_Coverage	PvEV2_readToTotalRead	Total read number per sample		HTS No.	PvEV1_read	PvEV1_Coverage	PvEV1_readToTotalRead (%)	PvEV2_read	PvEV2_Coverage	PvEV2_readToTotalRead (%)	Total read number per sample	comment
H2512	3298	99.4102	0.000131759	2048	98.4275	8.18201e-05	25030515		H2571	19	10.0767	5.95991e-07	20	9.28663	6.27359e-07	31879661	Removed from further analysis
H2513	5021	99.6447	0.000208819	4546	99.3588	0.000189064	24044775		H2573	20	8.81893	8.95987e-07	11	5.53418	4.92793e-07	22321743	Removed from further analysis
H2514	3887	99.4386	0.000147109	3971	99.0416	0.000150288	26422646		H2554	22	10.5529	8.57773e-07	9	3.69171	3.50907e-07	25647822	Removed from further analysis
H2515	1966	97.058	8.24687e-05	2156	98.468	9.04387e-05	23839359		H2555	44	18.3627	2.33718e-06	41	18.2763	2.17783e-06	18826114	Removed from further analysis
H2517	3996	99.1117	0.000161663	3653	99.4871	0.000147787	24718069		H2562	51	22.2285	2.11547e-06	50	21.1041	2.07399e-06	24108113	Removed from further analysis
H2518	3126	98.6001	0.000131207	2536	99.1159	0.000106443	23824876		H2560	69	29.4557	3.14449e-06	84	32.8474	3.82808e-06	21943134	Removed from further analysis
H2519	2733	98.5006	0.000119646	1861	97.6311	8.14717e-05	22842292		H2548	87	34.1671	3.98748e-06	49	20.7802	2.24582e-06	21818282	Removed from further analysis
H2520	2114	97.6691	9.27939e-05	1936	98.3667	8.49806e-05	22781663		H2561	106	43.2064	4.68216e-06	100	40.3253	4.41714e-06	22639103	Removed from further analysis
H2521	3690	99.7086	0.000149648	2866	99.2981	0.000116231	24657822		H2541	207	63.5091	8.03766e-06	261	63.5486	1.01344e-05	25753756	Removed from further analysis
H2522	5240	99.5381	0.000219972	2903	98.7312	0.000121866	23821191		H2544	212	62.2655	8.40715e-06	189	57.569	7.49505e-06	25216632	Removed from further analysis
H2523	4493	99.4741	0.000170674	4240	99.3386	0.000161063	26325075		H2540	215	65.9181	7.93217e-06	245	67.8342	9.03899e-06	27104803	Removed from further analysis
H2524	4517	99.7797	0.000190608	4044	99.3251	0.000170648	23697850		H2542	311	74.3533	1.24036e-05	337	76.3987	1.34406e-05	25073316	Removed from further analysis
H2525	2791	98.6995	0.000123187	1723	97.1722	7.60482e-05	22656693		H2546	464	86.1711	2.32105e-05	587	92.4546	2.93633e-05	19990967	Removed from further analysis
H2526	2141	97.257	8.42991e-05	2360	98.63	9.29219e-05	25397671		H2574	138975	99.9147	0.0054429	132023	99.7705	0.00517063	25533272
H2527	1906	97.7544	7.07163e-05	1406	96.693	5.21653e-05	26952761		H2570	197480	99.9574	0.0081027	221484	99.6828	0.0090876	24372111
H2528	3160	98.0244	0.00011031	3229	99.0551	0.000112719	28646546		H2568	203676	99.9503	0.00794846	340857	100	0.013302	25624586
H2529	4628	99.7655	0.000196602	3875	99.2441	0.000164614	23539888		H2557	209848	99.9716	0.0105423	329362	99.73	0.0165464	19905406
H2530	4082	98.9412	0.00017149	2649	99.2914	0.000111288	23803126		H2569	237897	99.9503	0.00958246	339054	99.8515	0.013657	24826309
H2531	2566	97.4417	0.000113977	2534	98.7919	0.000112555	22513338		H2550	244354	99.9503	0.0108927	347556	99.8448	0.0154933	22432731
H2575	6998	99.8721	0.000224333	5989	99.6895	0.000191988	31194664		H2552	248079	99.9289	0.00892694	323986	99.8313	0.0116584	27789918
H2576	5243	99.7797	0.000174186	4056	99.8313	0.000134751	30100028		H2551	254240	99.9858	0.0113391	337356	99.919	0.0150461	22421556
H2577	14322	99.9503	0.000488193	14545	99.6153	0.000495794	29336755		H2537	270863	99.9574	0.010354	395192	99.8313	0.0151066	26160202
H2578	9718	99.602	0.000306221	10243	99.6221	0.000322765	31735209		H2553	273452	99.936	0.0112285	367099	99.838	0.0150739	24353319
H2579	12030	99.5949	0.000408595	11319	99.838	0.000384446	29442373		H2563	275127	100	0.0101809	430802	99.946	0.0159416	27023840
H2580	12269	99.9289	0.000503749	11448	99.6828	0.00047004	24355381		H2547	290953	99.9716	0.0125795	394069	99.9055	0.0170378	23129114
H2581	7004	99.4031	0.000222262	5275	99.7705	0.000167395	31512304		H2566	304606	99.9503	0.0119798	388099	99.865	0.0152635	25426630
H2582	4007	99.5949	0.00015419	3560	99.757	0.000136989	25987473		H2549	330005	99.9574	0.0142962	466664	99.892	0.0202164	23083390
H2583	12911	99.9005	0.000480238	12619	99.6086	0.000469377	26884562		H2567	379709	99.9574	0.0136056	490147	99.9595	0.0175628	27908212
H2584	8140	99.9574	0.000321709	8697	99.676	0.000343723	25302382		H2559	425180	99.9929	0.0212115	662634	99.9325	0.0330577	20044748
H2585	10444	99.8721	0.000417619	9439	99.5276	0.000377433	25008441		H2572	428749	99.9929	0.0148201	596779	99.892	0.0206282	28930282
H2586	7367	99.8579	0.000313136	7795	99.6558	0.000331328	23526529		H2558	436296	99.9716	0.0179341	699293	99.9258	0.0287447	24327697
H2587	12633	99.8437	0.000494656	12917	99.676	0.000505776	25538970		H2565	520754	100	0.0202304	737629	99.919	0.0286556	25741137
H2588	9619	99.8366	0.000375387	10538	99.6356	0.000411252	25624196		H2539	641518	100	0.0233796	1005045	99.9933	0.0366281	27439172
H2589	8344	99.9289	0.000333383	8431	99.757	0.000336859	25028300		H2564	702821	99.9645	0.0265647	1115210	99.9258	0.0421519	26456963
H2590	8950	99.9574	0.000368661	9188	99.6356	0.000378465	24277042		H2556	785906	99.9858	0.030976	1229755	99.9528	0.04847	25371482
H2591	9107	99.8863	0.00035254	9651	99.5613	0.000373599	25832503		H2538	882484	99.9858	0.029539	1387254	99.9258	0.046435	29875183
H2592	7332	99.5665	0.000364067	6551	99.4331	0.000325287	20139161		H2543	1286733	100	0.0485549	2064378	100	0.0778994	26500553
H2593	4683	99.8508	0.000158125	4397	99.757	0.000148468	29615894		H2545	1374596	100	0.055442	2188749	99.973	0.0882794	24793422
H2594	3608	99.5523	0.000139772	3194	99.8718	0.000123734	25813509
H2595	3794	99.2681	0.000148062	6311	99.8448	0.000246289	25624378
H2596	2784	99.0691	0.000119473	4252	99.7368	0.00018247	23302397
H2597	3451	99.0193	0.000135712	5170	99.784	0.000203313	25428822
H2598	3897	99.8294	0.000171451	6354	99.784	0.000279548	22729532
H2599	2211	97.2854	7.40977e-05	3183	99.811	0.000106673	29838969
H2600	2675	98.8132	0.00011072	4703	99.784	0.00019466	24160039
H2601	4802	99.1899	0.00017752	6659	99.7705	0.000246169	27050515
H2602	4251	99.6589	0.000149119	5948	99.757	0.000208648	28507362
H2603	4901	99.4883	0.000173845	7550	99.811	0.000267809	28191715
H2604	3241	98.9483	0.000113836	5132	99.7773	0.000180255	28470847
H2605	2533	98.7067	0.000109022	2885	99.3386	0.000124172	23233922
H2606	2798	99.4173	0.000126984	4223	99.7705	0.000191656	22034237
H2607	4698	99.8294	0.000182095	6436	99.7705	0.00024946	25799717
H2608	3276	99.2752	0.00013175	6149	99.8043	0.000247293	24865241
H2609	4514	99.8508	0.000169543	7196	99.8043	0.000270278	26624486
H2610	2166	98.6995	0.000105394	3329	99.7975	0.000161983	20551512
H2611	12798	99.7797	0.00043263	14317	99.6221	0.00048398	29581829
H2612	8675	99.6234	0.000291929	9207	99.7705	0.000309831	29716158
H2613	8008	99.8223	0.000284303	8458	99.7638	0.000300279	28167171
H2614	7572	99.7513	0.000264231	8010	99.676	0.000279515	28656777
H2615	9640	99.8863	0.000335101	10808	99.7368	0.000375703	28767438
H2616	7368	99.5523	0.000279923	8178	99.6086	0.000310696	26321526
H2617	8726	99.8081	0.000397571	8421	99.6018	0.000383674	21948297
H2618	8644	99.6731	0.000289016	10561	99.6558	0.000353112	29908346
H2619	7538	99.7797	0.000324195	6858	99.6558	0.000294949	23251443
H2620	7011	99.8437	0.000271662	6917	99.6693	0.00026802	25807772
H2621	9016	99.8366	0.000359066	8386	99.5748	0.000333976	25109570
H2622	4757	99.4031	0.000195916	4047	99.5613	0.000166675	24280839
H2623	10008	99.6092	0.000375875	9023	99.6018	0.000338881	26625846
H2624	8352	99.9218	0.000329575	8804	99.6086	0.000347411	25341707
H2625	8165	99.3462	0.000296188	8018	99.6221	0.000290856	27566941
H2626	4320	99.5594	0.000168636	5077	99.4398	0.000198186	25617347
H2627	6703	99.865	0.00027151	7140	99.5546	0.000289211	24687870
H2628	3618	99.0335	0.000155359	3422	99.6153	0.000146943	23287989
H2629	5032	99.2752	0.00015766	4074	99.7908	0.000127645	31916760
H2630	5100	99.5523	0.00016656	3578	99.811	0.000116854	30619525
H2631	3915	99.5026	0.000143492	2505	98.9539	9.18126e-05	27283830
H2632	8181	99.9787	0.000247297	5846	99.8178	0.000176714	33081695
H2633	5026	99.4102	0.000155783	3568	99.811	0.000110592	32262847
H2634	7100	99.9005	0.00022465	5385	99.757	0.000170386	31604727
H2635	6119	99.8934	0.000207999	4431	99.6895	0.00015062	29418474
H2636	3501	99.7726	0.000110614	3238	99.676	0.000102304	31650661
H2637	6396	99.9218	0.000186654	4403	99.8245	0.000128492	34266683
H2638	7542	99.936	0.000236679	5276	99.7705	0.000165569	31865910
H2639	6737	99.7939	0.000208782	4219	99.7705	0.000130748	32268086
H2640	9242	99.9147	0.000287749	6182	99.7975	0.000192476	32118300
H2641	6855	99.8863	0.00022257	4641	99.7908	0.000150685	30799263
H2642	5029	99.6589	0.000202626	3763	99.5546	0.000151617	24819149
H2643	5195	99.6447	0.000178322	7503	99.784	0.000257546	29132678
H2644	3529	99.9076	0.000135499	5281	99.7705	0.000202769	26044461
H2645	6014	99.7513	0.000182438	8425	99.7773	0.000255576	32964710
H2646	3904	99.8294	0.000188563	5073	99.784	0.000245025	20703968
