# Supplementary material for: Quality Assessment and Validation of High-Throughput Sequencing for Grapevine Virus Diagnostics
Source: Viruses. 2021 Jun 11;13(6):1130. doi: 10.3390/v13061130 (PMC8231206; doi:10.3390/v13061130)
Supplement: Supplementary file 1 [file viruses-13-01130-s001.zip › Table S3.xlsx]

## Sheet: Dilution experiment using TNA
HTS run #	HTS ID	Tissue	Description	Infection dilution	Extraction day	Pathogen	Read Counts				Dilution
1	H2575	Petiole	Sample set 1	1	Extraction 1	GAMaV	27			Extraction 1	Petiole 100	Cane100	Petiole20	Cane20	Petiole10	Cane10	Petiole5	Cane5	Petiole2	Cane2	Petiole1	Cane1
1	H2575	Petiole	Sample set 1	1	Extraction 1	GBV-1	4		Clear color	True positives	27	27	26	27	26	26	26	26	24	25	23	22
1	H2575	Petiole	Sample set 1	1	Extraction 1	GLRaV-1	30			False positives	12	14	3	7	3	9	3	7	4	6	3	6
1	H2575	Petiole	Sample set 1	1	Extraction 1	GLRaV-2	488780			True negatives	13	10	18	22	10	14	9	19	7	15	8	11
1	H2575	Petiole	Sample set 1	1	Extraction 1	GLRaV-4	123248			False negatives	0	0	0	0	0	1	0	1	2	2	3	5
1	H2575	Petiole	Sample set 1	1	Extraction 1	GRSPaV	30865			Extraction 2	Petiole 100	Cane100	Petiole20	Cane20	Petiole10	Cane10	Petiole5	Cane5	Petiole2	Cane2	Petiole1	Cane1
1	H2575	Petiole	Sample set 1	1	Extraction 1	GRVFV	1087		Clear color	True positives	27	27	26	26	26	26	26	26	24	26	23	22
1	H2575	Petiole	Sample set 1	1	Extraction 1	GVA	63028			False positives	11	13	6	7	4	6	3	5	3	3	3	2
1	H2575	Petiole	Sample set 1	1	Extraction 1	GVB	49866			True negatives	12	11	14	17	10	11	8	12	13	15	7	13
1	H2575	Petiole	Sample set 1	1	Extraction 1	GVD	683			False negatives	0	0	1	1	0	1	0	1	2	1	3	5
1	H2575	Petiole	Sample set 1	1	Extraction 1	GVE	1073			Sensitivity	1	1	0.981132	0.981481	1	0.962963	1	0.962963	0.923077	0.944444	0.884615	0.814815
1	H2575	Petiole	Sample set 1	1	Extraction 1	GVF	27206
1	H2575	Petiole	Sample set 1	1	Extraction 1	GYSVd-1	1306
1	H2575	Petiole	Sample set 1	1	Extraction 1	GYSVd-2	5402
1	H2576	Petiole	Sample set 1	0.2	Extraction 1	GAMaV	9			By dilution	100	20	10	5	2	1
1	H2576	Petiole	Sample set 1	0.2	Extraction 1	GBV-1	1		Sensitivity = TP / TP + FN	True positives	108	105	104	104	99	90
1	H2576	Petiole	Sample set 1	0.2	Extraction 1	GFkV	1		FDR = FP / TP + FP	False positives	50	23	22	18	16	14
1	H2576	Petiole	Sample set 1	0.2	Extraction 1	GFLV	1			True negatives	46	71	45	48	50	39
1	H2576	Petiole	Sample set 1	0.2	Extraction 1	GLRaV-1	6			False negatives	0	2	2	2	7	16
1	H2576	Petiole	Sample set 1	0.2	Extraction 1	GLRaV-2	98712			Sensitivity	1	0.981308	0.981132	0.981132	0.933962	0.849057
1	H2576	Petiole	Sample set 1	0.2	Extraction 1	GLRaV-4	23675			FDR	0.316456	0.179688	0.174603	0.147541	0.13913	0.134615
1	H2576	Petiole	Sample set 1	0.2	Extraction 1	GRSPaV	4212
1	H2576	Petiole	Sample set 1	0.2	Extraction 1	GRVFV	142
1	H2576	Petiole	Sample set 1	0.2	Extraction 1	GVA	9817			Canes & Petioles	Canes	Petiole	All (Canes+Petioles)	All 5% and above
1	H2576	Petiole	Sample set 1	0.2	Extraction 1	GVB	8602			True positives	306	304	610	421
1	H2576	Petiole	Sample set 1	0.2	Extraction 1	GVD	80			False positives	85	58	143	113
1	H2576	Petiole	Sample set 1	0.2	Extraction 1	GVE	235			True negatives	170	129	299	210
1	H2576	Petiole	Sample set 1	0.2	Extraction 1	GVF	4577			False negatives	18	11	29	6
1	H2576	Petiole	Sample set 1	0.2	Extraction 1	GYSVd-1	247			Sensitivity	0.944444	0.965079	0.954617	0.985948
1	H2576	Petiole	Sample set 1	0.2	Extraction 1	GYSVd-2	900			FDR	0.217391	0.160221	0.189907	0.21161
1	H2577	Petiole	Sample set 1	0.1	Extraction 1	GAMaV	3
1	H2577	Petiole	Sample set 1	0.1	Extraction 1	GBV-1	4
1	H2577	Petiole	Sample set 1	0.1	Extraction 1	GLRaV-2	38409			Infection dilution	Average Read Count
1	H2577	Petiole	Sample set 1	0.1	Extraction 1	GLRaV-4	9693			1	124574
1	H2577	Petiole	Sample set 1	0.1	Extraction 1	GRSPaV	1977			0.2	21271.3
1	H2577	Petiole	Sample set 1	0.1	Extraction 1	GRVFV	60			0.1	12403.1
1	H2577	Petiole	Sample set 1	0.1	Extraction 1	GVA	4620			0.05	9559.38
1	H2577	Petiole	Sample set 1	0.1	Extraction 1	GVB	2466			0.02	3399.58
1	H2577	Petiole	Sample set 1	0.1	Extraction 1	GVD	33			0.01	1429.52
1	H2577	Petiole	Sample set 1	0.1	Extraction 1	GVE	75
1	H2577	Petiole	Sample set 1	0.1	Extraction 1	GVF	1431
1	H2577	Petiole	Sample set 1	0.1	Extraction 1	GYSVd-1	96
1	H2577	Petiole	Sample set 1	0.1	Extraction 1	GYSVd-2	510
1	H2578	Petiole	Sample set 1	0.05	Extraction 1	GAMaV	1
1	H2578	Petiole	Sample set 1	0.05	Extraction 1	GBV-1	1
1	H2578	Petiole	Sample set 1	0.05	Extraction 1	GLRaV-2	14795
1	H2578	Petiole	Sample set 1	0.05	Extraction 1	GLRaV-4	2797
1	H2578	Petiole	Sample set 1	0.05	Extraction 1	GRSPaV	450
1	H2578	Petiole	Sample set 1	0.05	Extraction 1	GRVFV	19
1	H2578	Petiole	Sample set 1	0.05	Extraction 1	GVA	1321
1	H2578	Petiole	Sample set 1	0.05	Extraction 1	GVB	968
1	H2578	Petiole	Sample set 1	0.05	Extraction 1	GVD	18
1	H2578	Petiole	Sample set 1	0.05	Extraction 1	GVE	23
1	H2578	Petiole	Sample set 1	0.05	Extraction 1	GVF	789
1	H2578	Petiole	Sample set 1	0.05	Extraction 1	GYSVd-1	29
1	H2578	Petiole	Sample set 1	0.05	Extraction 1	GYSVd-2	92
1	H2579	Petiole	Sample set 1	0.02	Extraction 1	GBV-1	2
1	H2579	Petiole	Sample set 1	0.02	Extraction 1	GLRaV-1	2
1	H2579	Petiole	Sample set 1	0.02	Extraction 1	GLRaV-2	12471
1	H2579	Petiole	Sample set 1	0.02	Extraction 1	GLRaV-4	2700
1	H2579	Petiole	Sample set 1	0.02	Extraction 1	GRSPaV	391
1	H2579	Petiole	Sample set 1	0.02	Extraction 1	GRVFV	4
1	H2579	Petiole	Sample set 1	0.02	Extraction 1	GVA	1152
1	H2579	Petiole	Sample set 1	0.02	Extraction 1	GVB	604
1	H2579	Petiole	Sample set 1	0.02	Extraction 1	GVD	6
1	H2579	Petiole	Sample set 1	0.02	Extraction 1	GVE	18
1	H2579	Petiole	Sample set 1	0.02	Extraction 1	GVF	414
1	H2579	Petiole	Sample set 1	0.02	Extraction 1	GYSVd-1	16
1	H2579	Petiole	Sample set 1	0.02	Extraction 1	GYSVd-2	104
1	H2580	Petiole	Sample set 1	0.01	Extraction 1	GLRaV-1	2
1	H2580	Petiole	Sample set 1	0.01	Extraction 1	GLRaV-2	8862
1	H2580	Petiole	Sample set 1	0.01	Extraction 1	GLRaV-4	2094
1	H2580	Petiole	Sample set 1	0.01	Extraction 1	GPoV-1	1
1	H2580	Petiole	Sample set 1	0.01	Extraction 1	GRSPaV	301
1	H2580	Petiole	Sample set 1	0.01	Extraction 1	GRVFV	9
1	H2580	Petiole	Sample set 1	0.01	Extraction 1	GVA	861
1	H2580	Petiole	Sample set 1	0.01	Extraction 1	GVB	453
1	H2580	Petiole	Sample set 1	0.01	Extraction 1	GVD	7
1	H2580	Petiole	Sample set 1	0.01	Extraction 1	GVE	7
1	H2580	Petiole	Sample set 1	0.01	Extraction 1	GVF	347
1	H2580	Petiole	Sample set 1	0.01	Extraction 1	GYSVd-1	6
1	H2580	Petiole	Sample set 1	0.01	Extraction 1	GYSVd-2	45
1	H2581	Petiole	Sample set 1	1	Extraction 2	ArMV	1
1	H2581	Petiole	Sample set 1	1	Extraction 2	GAMaV	36
1	H2581	Petiole	Sample set 1	1	Extraction 2	GLRaV-1	37
1	H2581	Petiole	Sample set 1	1	Extraction 2	GLRaV-2	460717
1	H2581	Petiole	Sample set 1	1	Extraction 2	GLRaV-4	118789
1	H2581	Petiole	Sample set 1	1	Extraction 2	GRSPaV	28486
1	H2581	Petiole	Sample set 1	1	Extraction 2	GRVFV	1006
1	H2581	Petiole	Sample set 1	1	Extraction 2	GVA	56463
1	H2581	Petiole	Sample set 1	1	Extraction 2	GVB	44762
1	H2581	Petiole	Sample set 1	1	Extraction 2	GVD	648
1	H2581	Petiole	Sample set 1	1	Extraction 2	GVE	954
1	H2581	Petiole	Sample set 1	1	Extraction 2	GVF	25150
1	H2581	Petiole	Sample set 1	1	Extraction 2	GYSVd-1	1372
1	H2581	Petiole	Sample set 1	1	Extraction 2	GYSVd-2	5699
1	H2582	Petiole	Sample set 1	0.2	Extraction 2	GAMaV	5
1	H2582	Petiole	Sample set 1	0.2	Extraction 2	GBV-1	1
1	H2582	Petiole	Sample set 1	0.2	Extraction 2	GLRaV-1	7
1	H2582	Petiole	Sample set 1	0.2	Extraction 2	GLRaV-2	92425
1	H2582	Petiole	Sample set 1	0.2	Extraction 2	GLRaV-4	22069
1	H2582	Petiole	Sample set 1	0.2	Extraction 2	GRSPaV	4283
1	H2582	Petiole	Sample set 1	0.2	Extraction 2	GRVFV	176
1	H2582	Petiole	Sample set 1	0.2	Extraction 2	GVA	8489
1	H2582	Petiole	Sample set 1	0.2	Extraction 2	GVB	7058
1	H2582	Petiole	Sample set 1	0.2	Extraction 2	GVD	59
1	H2582	Petiole	Sample set 1	0.2	Extraction 2	GVE	171
1	H2582	Petiole	Sample set 1	0.2	Extraction 2	GVF	3876
1	H2582	Petiole	Sample set 1	0.2	Extraction 2	GYSVd-1	236
1	H2582	Petiole	Sample set 1	0.2	Extraction 2	GYSVd-2	958
1	H2583	Petiole	Sample set 1	0.1	Extraction 2	GAMaV	3
1	H2583	Petiole	Sample set 1	0.1	Extraction 2	GBV-1	2
1	H2583	Petiole	Sample set 1	0.1	Extraction 2	GLRaV-1	4
1	H2583	Petiole	Sample set 1	0.1	Extraction 2	GLRaV-2	37940
1	H2583	Petiole	Sample set 1	0.1	Extraction 2	GLRaV-4	9879
1	H2583	Petiole	Sample set 1	0.1	Extraction 2	GRSPaV	2047
1	H2583	Petiole	Sample set 1	0.1	Extraction 2	GRVFV	62
1	H2583	Petiole	Sample set 1	0.1	Extraction 2	GVA	4445
1	H2583	Petiole	Sample set 1	0.1	Extraction 2	GVB	2297
1	H2583	Petiole	Sample set 1	0.1	Extraction 2	GVD	41
1	H2583	Petiole	Sample set 1	0.1	Extraction 2	GVE	51
1	H2583	Petiole	Sample set 1	0.1	Extraction 2	GVF	1249
1	H2583	Petiole	Sample set 1	0.1	Extraction 2	GYSVd-1	131
1	H2583	Petiole	Sample set 1	0.1	Extraction 2	GYSVd-2	521
1	H2584	Petiole	Sample set 1	0.05	Extraction 2	GBV-1	1
1	H2584	Petiole	Sample set 1	0.05	Extraction 2	GLRaV-2	12140
1	H2584	Petiole	Sample set 1	0.05	Extraction 2	GLRaV-4	2351
1	H2584	Petiole	Sample set 1	0.05	Extraction 2	GRSPaV	355
1	H2584	Petiole	Sample set 1	0.05	Extraction 2	GRVFV	19
1	H2584	Petiole	Sample set 1	0.05	Extraction 2	GVA	981
1	H2584	Petiole	Sample set 1	0.05	Extraction 2	GVB	744
1	H2584	Petiole	Sample set 1	0.05	Extraction 2	GVD	13
1	H2584	Petiole	Sample set 1	0.05	Extraction 2	GVE	13
1	H2584	Petiole	Sample set 1	0.05	Extraction 2	GVF	580
1	H2584	Petiole	Sample set 1	0.05	Extraction 2	GYSVd-1	37
1	H2584	Petiole	Sample set 1	0.05	Extraction 2	GYSVd-2	116
1	H2585	Petiole	Sample set 1	0.02	Extraction 2	GAMaV	1
1	H2585	Petiole	Sample set 1	0.02	Extraction 2	GBV-1	1
1	H2585	Petiole	Sample set 1	0.02	Extraction 2	GLRaV-2	9880
1	H2585	Petiole	Sample set 1	0.02	Extraction 2	GLRaV-4	2478
1	H2585	Petiole	Sample set 1	0.02	Extraction 2	GRSPaV	320
1	H2585	Petiole	Sample set 1	0.02	Extraction 2	GRVFV	4
1	H2585	Petiole	Sample set 1	0.02	Extraction 2	GVA	1018
1	H2585	Petiole	Sample set 1	0.02	Extraction 2	GVB	578
1	H2585	Petiole	Sample set 1	0.02	Extraction 2	GVD	4
1	H2585	Petiole	Sample set 1	0.02	Extraction 2	GVE	7
1	H2585	Petiole	Sample set 1	0.02	Extraction 2	GVF	329
1	H2585	Petiole	Sample set 1	0.02	Extraction 2	GYSVd-1	30
1	H2585	Petiole	Sample set 1	0.02	Extraction 2	GYSVd-2	95
1	H2586	Petiole	Sample set 1	0.01	Extraction 2	GLRaV-2	5676
1	H2586	Petiole	Sample set 1	0.01	Extraction 2	GLRaV-4	1183
1	H2586	Petiole	Sample set 1	0.01	Extraction 2	GRSPaV	229
1	H2586	Petiole	Sample set 1	0.01	Extraction 2	GRVFV	6
1	H2586	Petiole	Sample set 1	0.01	Extraction 2	GVA	493
1	H2586	Petiole	Sample set 1	0.01	Extraction 2	GVB	321
1	H2586	Petiole	Sample set 1	0.01	Extraction 2	GVD	3
1	H2586	Petiole	Sample set 1	0.01	Extraction 2	GVE	7
1	H2586	Petiole	Sample set 1	0.01	Extraction 2	GVF	226
1	H2586	Petiole	Sample set 1	0.01	Extraction 2	GYSVd-1	6
1	H2586	Petiole	Sample set 1	0.01	Extraction 2	GYSVd-2	47
1	H2587	Petiole	Sample set 2	1	Extraction 1	AGVd	926
1	H2587	Petiole	Sample set 2	1	Extraction 1	GAMaV	24
1	H2587	Petiole	Sample set 2	1	Extraction 1	GBV-1	3
1	H2587	Petiole	Sample set 2	1	Extraction 1	GFkV	9
1	H2587	Petiole	Sample set 2	1	Extraction 1	GFLV	1
1	H2587	Petiole	Sample set 2	1	Extraction 1	GKSV	31161
1	H2587	Petiole	Sample set 2	1	Extraction 1	GLRaV-1	111818
1	H2587	Petiole	Sample set 2	1	Extraction 1	GLRaV-4	12
1	H2587	Petiole	Sample set 2	1	Extraction 1	GLRaV-7	20
1	H2587	Petiole	Sample set 2	1	Extraction 1	GPoV-1	327084
1	H2587	Petiole	Sample set 2	1	Extraction 1	GRGV	1
1	H2587	Petiole	Sample set 2	1	Extraction 1	GRSPaV	22282
1	H2587	Petiole	Sample set 2	1	Extraction 1	GRVFV	3396
1	H2587	Petiole	Sample set 2	1	Extraction 1	GVA	39775
1	H2587	Petiole	Sample set 2	1	Extraction 1	GVB	26
1	H2587	Petiole	Sample set 2	1	Extraction 1	GVD	33
1	H2587	Petiole	Sample set 2	1	Extraction 1	GVE	2
1	H2587	Petiole	Sample set 2	1	Extraction 1	GVF	14
1	H2587	Petiole	Sample set 2	1	Extraction 1	GVL	1
1	H2587	Petiole	Sample set 2	1	Extraction 1	GYSVd-1	1939
1	H2587	Petiole	Sample set 2	1	Extraction 1	GYSVd-2	2226
1	H2588	Petiole	Sample set 2	0.2	Extraction 1	AGVd	221
1	H2588	Petiole	Sample set 2	0.2	Extraction 1	GAMaV	2
1	H2588	Petiole	Sample set 2	0.2	Extraction 1	GBV-1	3
1	H2588	Petiole	Sample set 2	0.2	Extraction 1	GFkV	2
1	H2588	Petiole	Sample set 2	0.2	Extraction 1	GKSV	4942
1	H2588	Petiole	Sample set 2	0.2	Extraction 1	GLRaV-1	25895
1	H2588	Petiole	Sample set 2	0.2	Extraction 1	GLRaV-2	1
1	H2588	Petiole	Sample set 2	0.2	Extraction 1	GLRaV-4	2
1	H2588	Petiole	Sample set 2	0.2	Extraction 1	GPoV-1	79370
1	H2588	Petiole	Sample set 2	0.2	Extraction 1	GRSPaV	4084
1	H2588	Petiole	Sample set 2	0.2	Extraction 1	GRVFV	548
1	H2588	Petiole	Sample set 2	0.2	Extraction 1	GVA	8312
1	H2588	Petiole	Sample set 2	0.2	Extraction 1	GVB	5
1	H2588	Petiole	Sample set 2	0.2	Extraction 1	GVD	9
1	H2588	Petiole	Sample set 2	0.2	Extraction 1	GVF	1
1	H2588	Petiole	Sample set 2	0.2	Extraction 1	GYSVd-1	460
1	H2588	Petiole	Sample set 2	0.2	Extraction 1	GYSVd-2	448
1	H2589	Petiole	Sample set 2	0.1	Extraction 1	AGVd	99
1	H2589	Petiole	Sample set 2	0.1	Extraction 1	ArMV	1
1	H2589	Petiole	Sample set 2	0.1	Extraction 1	GAMaV	4
1	H2589	Petiole	Sample set 2	0.1	Extraction 1	GBV-1	2
1	H2589	Petiole	Sample set 2	0.1	Extraction 1	GKSV	3292
1	H2589	Petiole	Sample set 2	0.1	Extraction 1	GLRaV-1	14391
1	H2589	Petiole	Sample set 2	0.1	Extraction 1	GLRaV-2	1
1	H2589	Petiole	Sample set 2	0.1	Extraction 1	GPoV-1	34517
1	H2589	Petiole	Sample set 2	0.1	Extraction 1	GRSPaV	1570
1	H2589	Petiole	Sample set 2	0.1	Extraction 1	GRVFV	255
1	H2589	Petiole	Sample set 2	0.1	Extraction 1	GVA	3563
1	H2589	Petiole	Sample set 2	0.1	Extraction 1	GVB	5
1	H2589	Petiole	Sample set 2	0.1	Extraction 1	GVD	8
1	H2589	Petiole	Sample set 2	0.1	Extraction 1	GYSVd-1	245
1	H2589	Petiole	Sample set 2	0.1	Extraction 1	GYSVd-2	182
1	H2590	Petiole	Sample set 2	0.05	Extraction 1	AGVd	50
1	H2590	Petiole	Sample set 2	0.05	Extraction 1	GRLDaV	1
1	H2590	Petiole	Sample set 2	0.05	Extraction 1	GBV-1	1
1	H2590	Petiole	Sample set 2	0.05	Extraction 1	GKSV	705
1	H2590	Petiole	Sample set 2	0.05	Extraction 1	GLRaV-1	6979
1	H2590	Petiole	Sample set 2	0.05	Extraction 1	GLRaV-4	1
1	H2590	Petiole	Sample set 2	0.05	Extraction 1	GPoV-1	13904
1	H2590	Petiole	Sample set 2	0.05	Extraction 1	GRSPaV	957
1	H2590	Petiole	Sample set 2	0.05	Extraction 1	GRVFV	120
1	H2590	Petiole	Sample set 2	0.05	Extraction 1	GVA	2098
1	H2590	Petiole	Sample set 2	0.05	Extraction 1	GVB	1
1	H2590	Petiole	Sample set 2	0.05	Extraction 1	GVD	5
1	H2590	Petiole	Sample set 2	0.05	Extraction 1	GYSVd-1	71
1	H2590	Petiole	Sample set 2	0.05	Extraction 1	GYSVd-2	91
1	H2591	Petiole	Sample set 2	0.02	Extraction 1	AGVd	23
1	H2591	Petiole	Sample set 2	0.02	Extraction 1	GKSV	484
1	H2591	Petiole	Sample set 2	0.02	Extraction 1	GLRaV-1	2322
1	H2591	Petiole	Sample set 2	0.02	Extraction 1	GLRaV-2	12
1	H2591	Petiole	Sample set 2	0.02	Extraction 1	GLRaV-4	1
1	H2591	Petiole	Sample set 2	0.02	Extraction 1	GPoV-1	5287
1	H2591	Petiole	Sample set 2	0.02	Extraction 1	GRSPaV	268
1	H2591	Petiole	Sample set 2	0.02	Extraction 1	GRVFV	50
1	H2591	Petiole	Sample set 2	0.02	Extraction 1	GVA	495
1	H2591	Petiole	Sample set 2	0.02	Extraction 1	GVB	1
1	H2591	Petiole	Sample set 2	0.02	Extraction 1	GYSVd-1	29
1	H2591	Petiole	Sample set 2	0.02	Extraction 1	GYSVd-2	21
1	H2592	Petiole	Sample set 2	0.01	Extraction 1	AGVd	11
1	H2592	Petiole	Sample set 2	0.01	Extraction 1	GBV-1	2
1	H2592	Petiole	Sample set 2	0.01	Extraction 1	GKSV	112
1	H2592	Petiole	Sample set 2	0.01	Extraction 1	GLRaV-1	2071
1	H2592	Petiole	Sample set 2	0.01	Extraction 1	GLRaV-4	1
1	H2592	Petiole	Sample set 2	0.01	Extraction 1	GPoV-1	4667
1	H2592	Petiole	Sample set 2	0.01	Extraction 1	GRSPaV	249
1	H2592	Petiole	Sample set 2	0.01	Extraction 1	GRVFV	46
1	H2592	Petiole	Sample set 2	0.01	Extraction 1	GVA	652
1	H2592	Petiole	Sample set 2	0.01	Extraction 1	GYSVd-1	18
1	H2592	Petiole	Sample set 2	0.01	Extraction 1	GYSVd-2	25
2	H2593	Cane	Sample set 2	1	Extraction 2	AGVd	645
2	H2593	Cane	Sample set 2	1	Extraction 2	ArMV	1
2	H2593	Cane	Sample set 2	1	Extraction 2	GAMaV	48
2	H2593	Cane	Sample set 2	1	Extraction 2	GFkV	19
2	H2593	Cane	Sample set 2	1	Extraction 2	GKSV	214384
2	H2593	Cane	Sample set 2	1	Extraction 2	GLRaV-1	704645
2	H2593	Cane	Sample set 2	1	Extraction 2	GLRaV-4	42
2	H2593	Cane	Sample set 2	1	Extraction 2	GLRaV-7	135408
2	H2593	Cane	Sample set 2	1	Extraction 2	GPoV-1	269627
2	H2593	Cane	Sample set 2	1	Extraction 2	GRGV	3
2	H2593	Cane	Sample set 2	1	Extraction 2	GRSPaV	24111
2	H2593	Cane	Sample set 2	1	Extraction 2	GRVFV	11566
2	H2593	Cane	Sample set 2	1	Extraction 2	GVA	136786
2	H2593	Cane	Sample set 2	1	Extraction 2	GVB	74
2	H2593	Cane	Sample set 2	1	Extraction 2	GVD	412
2	H2593	Cane	Sample set 2	1	Extraction 2	GVE	4
2	H2593	Cane	Sample set 2	1	Extraction 2	GVF	14
2	H2593	Cane	Sample set 2	1	Extraction 2	GVL	3
2	H2593	Cane	Sample set 2	1	Extraction 2	GYSVd-1	245
2	H2593	Cane	Sample set 2	1	Extraction 2	GYSVd-2	619
2	H2594	Cane	Sample set 2	0.2	Extraction 2	AGVd	66
2	H2594	Cane	Sample set 2	0.2	Extraction 2	ArMV	1
2	H2594	Cane	Sample set 2	0.2	Extraction 2	GAMaV	50
2	H2594	Cane	Sample set 2	0.2	Extraction 2	GBV-1	1
2	H2594	Cane	Sample set 2	0.2	Extraction 2	GFkV	3
2	H2594	Cane	Sample set 2	0.2	Extraction 2	GKSV	21777
2	H2594	Cane	Sample set 2	0.2	Extraction 2	GLRaV-1	86434
2	H2594	Cane	Sample set 2	0.2	Extraction 2	GLRaV-2	1
2	H2594	Cane	Sample set 2	0.2	Extraction 2	GLRaV-3	1
2	H2594	Cane	Sample set 2	0.2	Extraction 2	GLRaV-4	6
2	H2594	Cane	Sample set 2	0.2	Extraction 2	GLRaV-7	15765
2	H2594	Cane	Sample set 2	0.2	Extraction 2	GPoV-1	20322
2	H2594	Cane	Sample set 2	0.2	Extraction 2	GRSPaV	2775
2	H2594	Cane	Sample set 2	0.2	Extraction 2	GRVFV	1576
2	H2594	Cane	Sample set 2	0.2	Extraction 2	GVA	15764
2	H2594	Cane	Sample set 2	0.2	Extraction 2	GVB	7
2	H2594	Cane	Sample set 2	0.2	Extraction 2	GVD	45
2	H2594	Cane	Sample set 2	0.2	Extraction 2	GVF	2
2	H2594	Cane	Sample set 2	0.2	Extraction 2	GYSVd-1	19
2	H2594	Cane	Sample set 2	0.2	Extraction 2	GYSVd-2	57
2	H2595	Cane	Sample set 2	0.1	Extraction 2	AGVd	46
2	H2595	Cane	Sample set 2	0.1	Extraction 2	GAMaV	4
2	H2595	Cane	Sample set 2	0.1	Extraction 2	GFkV	2
2	H2595	Cane	Sample set 2	0.1	Extraction 2	GKSV	32110
2	H2595	Cane	Sample set 2	0.1	Extraction 2	GLRaV-1	83796
2	H2595	Cane	Sample set 2	0.1	Extraction 2	GLRaV-4	1
2	H2595	Cane	Sample set 2	0.1	Extraction 2	GLRaV-7	186051
2	H2595	Cane	Sample set 2	0.1	Extraction 2	GPoV-1	24887
2	H2595	Cane	Sample set 2	0.1	Extraction 2	GRSPaV	10968
2	H2595	Cane	Sample set 2	0.1	Extraction 2	GRVFV	1037
2	H2595	Cane	Sample set 2	0.1	Extraction 2	GVA	21167
2	H2595	Cane	Sample set 2	0.1	Extraction 2	GVB	18
2	H2595	Cane	Sample set 2	0.1	Extraction 2	GVD	54
2	H2595	Cane	Sample set 2	0.1	Extraction 2	GVF	5
2	H2595	Cane	Sample set 2	0.1	Extraction 2	GYSVd-1	64
2	H2595	Cane	Sample set 2	0.1	Extraction 2	GYSVd-2	61
2	H2596	Cane	Sample set 2	0.05	Extraction 2	AGVd	51
2	H2596	Cane	Sample set 2	0.05	Extraction 2	GAMaV	3
2	H2596	Cane	Sample set 2	0.05	Extraction 2	GFkV	3
2	H2596	Cane	Sample set 2	0.05	Extraction 2	GKSV	24367
2	H2596	Cane	Sample set 2	0.05	Extraction 2	GLRaV-1	88649
2	H2596	Cane	Sample set 2	0.05	Extraction 2	GLRaV-4	9
2	H2596	Cane	Sample set 2	0.05	Extraction 2	GLRaV-7	32199
2	H2596	Cane	Sample set 2	0.05	Extraction 2	GPoV-1	34777
2	H2596	Cane	Sample set 2	0.05	Extraction 2	GRSPaV	2842
2	H2596	Cane	Sample set 2	0.05	Extraction 2	GRVFV	761
2	H2596	Cane	Sample set 2	0.05	Extraction 2	GVA	12339
2	H2596	Cane	Sample set 2	0.05	Extraction 2	GVB	10
2	H2596	Cane	Sample set 2	0.05	Extraction 2	GVD	50
2	H2596	Cane	Sample set 2	0.05	Extraction 2	GVF	2
2	H2596	Cane	Sample set 2	0.05	Extraction 2	GVL	1
2	H2596	Cane	Sample set 2	0.05	Extraction 2	GYSVd-1	33
2	H2596	Cane	Sample set 2	0.05	Extraction 2	GYSVd-2	48
2	H2597	Cane	Sample set 2	0.02	Extraction 2	AGVd	17
2	H2597	Cane	Sample set 2	0.02	Extraction 2	ArMV	1
2	H2597	Cane	Sample set 2	0.02	Extraction 2	GAMaV	5
2	H2597	Cane	Sample set 2	0.02	Extraction 2	GKSV	6070
2	H2597	Cane	Sample set 2	0.02	Extraction 2	GLRaV-1	28138
2	H2597	Cane	Sample set 2	0.02	Extraction 2	GLRaV-4	8
2	H2597	Cane	Sample set 2	0.02	Extraction 2	GLRaV-7	516
2	H2597	Cane	Sample set 2	0.02	Extraction 2	GPoV-1	7483
2	H2597	Cane	Sample set 2	0.02	Extraction 2	GRSPaV	2748
2	H2597	Cane	Sample set 2	0.02	Extraction 2	GRVFV	562
2	H2597	Cane	Sample set 2	0.02	Extraction 2	GVA	4406
2	H2597	Cane	Sample set 2	0.02	Extraction 2	GVB	4
2	H2597	Cane	Sample set 2	0.02	Extraction 2	GVD	13
2	H2597	Cane	Sample set 2	0.02	Extraction 2	GVF	1
2	H2597	Cane	Sample set 2	0.02	Extraction 2	GYSVd-1	23
2	H2597	Cane	Sample set 2	0.02	Extraction 2	GYSVd-2	23
2	H2598	Cane	Sample set 2	0.01	Extraction 2	AGVd	7
2	H2598	Cane	Sample set 2	0.01	Extraction 2	ArMV	1
2	H2598	Cane	Sample set 2	0.01	Extraction 2	GKSV	2721
2	H2598	Cane	Sample set 2	0.01	Extraction 2	GLRaV-1	12566
2	H2598	Cane	Sample set 2	0.01	Extraction 2	GLRaV-4	1
2	H2598	Cane	Sample set 2	0.01	Extraction 2	GLRaV-7	691
2	H2598	Cane	Sample set 2	0.01	Extraction 2	GPoV-1	3815
2	H2598	Cane	Sample set 2	0.01	Extraction 2	GRSPaV	1440
2	H2598	Cane	Sample set 2	0.01	Extraction 2	GRVFV	131
2	H2598	Cane	Sample set 2	0.01	Extraction 2	GVA	1751
2	H2598	Cane	Sample set 2	0.01	Extraction 2	GVB	1
2	H2598	Cane	Sample set 2	0.01	Extraction 2	GVD	7
2	H2598	Cane	Sample set 2	0.01	Extraction 2	GVF	1
2	H2598	Cane	Sample set 2	0.01	Extraction 2	GYSVd-1	3
2	H2598	Cane	Sample set 2	0.01	Extraction 2	GYSVd-2	4
2	H2599	Cane	Sample set 3	1	Extraction 1	GAMaV	10
2	H2599	Cane	Sample set 3	1	Extraction 1	GFkV	23382
2	H2599	Cane	Sample set 3	1	Extraction 1	GLRaV-2	543494
2	H2599	Cane	Sample set 3	1	Extraction 1	GRBV	1438
2	H2599	Cane	Sample set 3	1	Extraction 1	GRGV	574
2	H2599	Cane	Sample set 3	1	Extraction 1	GRSPaV	20563
2	H2599	Cane	Sample set 3	1	Extraction 1	GRVFV	15186
2	H2599	Cane	Sample set 3	1	Extraction 1	GVA	2970
2	H2599	Cane	Sample set 3	1	Extraction 1	GVB	100428
2	H2599	Cane	Sample set 3	1	Extraction 1	GVD	1
2	H2599	Cane	Sample set 3	1	Extraction 1	GVE	7
2	H2599	Cane	Sample set 3	1	Extraction 1	GVF	1
2	H2599	Cane	Sample set 3	1	Extraction 1	GYSVd-1	412
2	H2600	Cane	Sample set 3	0.2	Extraction 1	GAMaV	7
2	H2600	Cane	Sample set 3	0.2	Extraction 1	GFkV	4273
2	H2600	Cane	Sample set 3	0.2	Extraction 1	GKSV	2
2	H2600	Cane	Sample set 3	0.2	Extraction 1	GLRaV-1	3
2	H2600	Cane	Sample set 3	0.2	Extraction 1	GLRaV-2	133623
2	H2600	Cane	Sample set 3	0.2	Extraction 1	GLRaV-7	1
2	H2600	Cane	Sample set 3	0.2	Extraction 1	GPoV-1	1
2	H2600	Cane	Sample set 3	0.2	Extraction 1	GRBV	356
2	H2600	Cane	Sample set 3	0.2	Extraction 1	GRGV	96
2	H2600	Cane	Sample set 3	0.2	Extraction 1	GRSPaV	6257
2	H2600	Cane	Sample set 3	0.2	Extraction 1	GRVFV	5266
2	H2600	Cane	Sample set 3	0.2	Extraction 1	GVA	859
2	H2600	Cane	Sample set 3	0.2	Extraction 1	GVB	26562
2	H2600	Cane	Sample set 3	0.2	Extraction 1	GVD	1
2	H2600	Cane	Sample set 3	0.2	Extraction 1	GVE	3
2	H2600	Cane	Sample set 3	0.2	Extraction 1	GYSVd-1	164
2	H2600	Cane	Sample set 3	0.2	Extraction 1	GYSVd-2	1
2	H2601	Cane	Sample set 3	0.1	Extraction 1	GAMaV	3
2	H2601	Cane	Sample set 3	0.1	Extraction 1	GBV-1	1
2	H2601	Cane	Sample set 3	0.1	Extraction 1	GFkV	3912
2	H2601	Cane	Sample set 3	0.1	Extraction 1	GLRaV-2	74429
2	H2601	Cane	Sample set 3	0.1	Extraction 1	GLRaV-3	1
2	H2601	Cane	Sample set 3	0.1	Extraction 1	GLRaV-7	1
2	H2601	Cane	Sample set 3	0.1	Extraction 1	GRBV	215
2	H2601	Cane	Sample set 3	0.1	Extraction 1	GRGV	127
2	H2601	Cane	Sample set 3	0.1	Extraction 1	GRSPaV	3562
2	H2601	Cane	Sample set 3	0.1	Extraction 1	GRVFV	3194
2	H2601	Cane	Sample set 3	0.1	Extraction 1	GVA	334
2	H2601	Cane	Sample set 3	0.1	Extraction 1	GVB	11587
2	H2601	Cane	Sample set 3	0.1	Extraction 1	GVE	2
2	H2601	Cane	Sample set 3	0.1	Extraction 1	GYSVd-1	84
2	H2602	Cane	Sample set 3	0.05	Extraction 1	GAMaV	1
2	H2602	Cane	Sample set 3	0.05	Extraction 1	GBV-1	1
2	H2602	Cane	Sample set 3	0.05	Extraction 1	GFkV	1614
2	H2602	Cane	Sample set 3	0.05	Extraction 1	GLRaV-1	3
2	H2602	Cane	Sample set 3	0.05	Extraction 1	GLRaV-2	53913
2	H2602	Cane	Sample set 3	0.05	Extraction 1	GRBV	321
2	H2602	Cane	Sample set 3	0.05	Extraction 1	GRGV	42
2	H2602	Cane	Sample set 3	0.05	Extraction 1	GRSPaV	4400
2	H2602	Cane	Sample set 3	0.05	Extraction 1	GRVFV	1254
2	H2602	Cane	Sample set 3	0.05	Extraction 1	GVA	291
2	H2602	Cane	Sample set 3	0.05	Extraction 1	GVB	9838
2	H2602	Cane	Sample set 3	0.05	Extraction 1	GVD	1
2	H2602	Cane	Sample set 3	0.05	Extraction 1	GVE	1
2	H2602	Cane	Sample set 3	0.05	Extraction 1	GVF	4
2	H2602	Cane	Sample set 3	0.05	Extraction 1	GYSVd-1	67
2	H2603	Cane	Sample set 3	0.02	Extraction 1	GFkV	1147
2	H2603	Cane	Sample set 3	0.02	Extraction 1	GLRaV-2	20171
2	H2603	Cane	Sample set 3	0.02	Extraction 1	GLRaV-3	1
2	H2603	Cane	Sample set 3	0.02	Extraction 1	GLRaV-7	1
2	H2603	Cane	Sample set 3	0.02	Extraction 1	GRBV	38
2	H2603	Cane	Sample set 3	0.02	Extraction 1	GRGV	20
2	H2603	Cane	Sample set 3	0.02	Extraction 1	GRSPaV	600
2	H2603	Cane	Sample set 3	0.02	Extraction 1	GRVFV	2010
2	H2603	Cane	Sample set 3	0.02	Extraction 1	GVA	86
2	H2603	Cane	Sample set 3	0.02	Extraction 1	GVB	3007
2	H2603	Cane	Sample set 3	0.02	Extraction 1	GVE	1
2	H2603	Cane	Sample set 3	0.02	Extraction 1	GYSVd-1	19
2	H2604	Cane	Sample set 3	0.01	Extraction 1	GBV-1	2
2	H2604	Cane	Sample set 3	0.01	Extraction 1	GFkV	264
2	H2604	Cane	Sample set 3	0.01	Extraction 1	GLRaV-2	3156
2	H2604	Cane	Sample set 3	0.01	Extraction 1	GLRaV-3	1
2	H2604	Cane	Sample set 3	0.01	Extraction 1	GRBV	14
2	H2604	Cane	Sample set 3	0.01	Extraction 1	GRGV	6
2	H2604	Cane	Sample set 3	0.01	Extraction 1	GRSPaV	329
2	H2604	Cane	Sample set 3	0.01	Extraction 1	GRVFV	38
2	H2604	Cane	Sample set 3	0.01	Extraction 1	GVA	27
2	H2604	Cane	Sample set 3	0.01	Extraction 1	GVB	942
2	H2604	Cane	Sample set 3	0.01	Extraction 1	GYSVd-1	20
2	H2605	Cane	Sample set 3	1	Extraction 2	GAMaV	20
2	H2605	Cane	Sample set 3	1	Extraction 2	GFkV	18938
2	H2605	Cane	Sample set 3	1	Extraction 2	GLRaV-2	498061
2	H2605	Cane	Sample set 3	1	Extraction 2	GRBV	1184
2	H2605	Cane	Sample set 3	1	Extraction 2	GRGV	484
2	H2605	Cane	Sample set 3	1	Extraction 2	GRSPaV	19142
2	H2605	Cane	Sample set 3	1	Extraction 2	GRVFV	14730
2	H2605	Cane	Sample set 3	1	Extraction 2	GVA	2756
2	H2605	Cane	Sample set 3	1	Extraction 2	GVB	90742
2	H2605	Cane	Sample set 3	1	Extraction 2	GVD	7
2	H2605	Cane	Sample set 3	1	Extraction 2	GVE	10
2	H2605	Cane	Sample set 3	1	Extraction 2	GVF	3
2	H2605	Cane	Sample set 3	1	Extraction 2	GYSVd-1	453
2	H2605	Cane	Sample set 3	1	Extraction 2	GYSVd-2	6
2	H2606	Cane	Sample set 3	0.2	Extraction 2	ArMV	1
2	H2606	Cane	Sample set 3	0.2	Extraction 2	GAMaV	7
2	H2606	Cane	Sample set 3	0.2	Extraction 2	GFkV	3935
2	H2606	Cane	Sample set 3	0.2	Extraction 2	GLRaV-1	3
2	H2606	Cane	Sample set 3	0.2	Extraction 2	GLRaV-2	111554
2	H2606	Cane	Sample set 3	0.2	Extraction 2	GPoV-1	1
2	H2606	Cane	Sample set 3	0.2	Extraction 2	GRBV	269
2	H2606	Cane	Sample set 3	0.2	Extraction 2	GRGV	105
2	H2606	Cane	Sample set 3	0.2	Extraction 2	GRSPaV	5403
2	H2606	Cane	Sample set 3	0.2	Extraction 2	GRVFV	4642
2	H2606	Cane	Sample set 3	0.2	Extraction 2	GVA	652
2	H2606	Cane	Sample set 3	0.2	Extraction 2	GVB	21360
2	H2606	Cane	Sample set 3	0.2	Extraction 2	GVD	1
2	H2606	Cane	Sample set 3	0.2	Extraction 2	GVE	2
2	H2606	Cane	Sample set 3	0.2	Extraction 2	GVF	2
2	H2606	Cane	Sample set 3	0.2	Extraction 2	GYSVd-1	178
2	H2607	Cane	Sample set 3	0.1	Extraction 2	GAMaV	1
2	H2607	Cane	Sample set 3	0.1	Extraction 2	GFkV	3919
2	H2607	Cane	Sample set 3	0.1	Extraction 2	GLRaV-1	1
2	H2607	Cane	Sample set 3	0.1	Extraction 2	GLRaV-2	67376
2	H2607	Cane	Sample set 3	0.1	Extraction 2	GLRaV-7	1
2	H2607	Cane	Sample set 3	0.1	Extraction 2	GRBV	220
2	H2607	Cane	Sample set 3	0.1	Extraction 2	GRGV	105
2	H2607	Cane	Sample set 3	0.1	Extraction 2	GRSPaV	3394
2	H2607	Cane	Sample set 3	0.1	Extraction 2	GRVFV	3315
2	H2607	Cane	Sample set 3	0.1	Extraction 2	GVA	283
2	H2607	Cane	Sample set 3	0.1	Extraction 2	GVB	10463
2	H2607	Cane	Sample set 3	0.1	Extraction 2	GVE	2
2	H2607	Cane	Sample set 3	0.1	Extraction 2	GYSVd-1	88
2	H2608	Cane	Sample set 3	0.05	Extraction 2	GAMaV	5
2	H2608	Cane	Sample set 3	0.05	Extraction 2	GFkV	1841
2	H2608	Cane	Sample set 3	0.05	Extraction 2	GLRaV-2	49800
2	H2608	Cane	Sample set 3	0.05	Extraction 2	GRBV	246
2	H2608	Cane	Sample set 3	0.05	Extraction 2	GRGV	37
2	H2608	Cane	Sample set 3	0.05	Extraction 2	GRSPaV	4270
2	H2608	Cane	Sample set 3	0.05	Extraction 2	GRVFV	1364
2	H2608	Cane	Sample set 3	0.05	Extraction 2	GVA	261
2	H2608	Cane	Sample set 3	0.05	Extraction 2	GVB	9285
2	H2608	Cane	Sample set 3	0.05	Extraction 2	GVE	1
2	H2608	Cane	Sample set 3	0.05	Extraction 2	GVF	1
2	H2608	Cane	Sample set 3	0.05	Extraction 2	GYSVd-1	64
2	H2609	Cane	Sample set 3	0.02	Extraction 2	GAMaV	4
2	H2609	Cane	Sample set 3	0.02	Extraction 2	GFkV	1028
2	H2609	Cane	Sample set 3	0.02	Extraction 2	GFLV	1
2	H2609	Cane	Sample set 3	0.02	Extraction 2	GLRaV-2	19992
2	H2609	Cane	Sample set 3	0.02	Extraction 2	GPoV-1	1
2	H2609	Cane	Sample set 3	0.02	Extraction 2	GRBV	34
2	H2609	Cane	Sample set 3	0.02	Extraction 2	GRGV	16
2	H2609	Cane	Sample set 3	0.02	Extraction 2	GRSPaV	719
2	H2609	Cane	Sample set 3	0.02	Extraction 2	GRVFV	1867
2	H2609	Cane	Sample set 3	0.02	Extraction 2	GVA	77
2	H2609	Cane	Sample set 3	0.02	Extraction 2	GVB	2728
2	H2609	Cane	Sample set 3	0.02	Extraction 2	GVE	1
2	H2609	Cane	Sample set 3	0.02	Extraction 2	GYSVd-1	15
2	H2610	Cane	Sample set 3	0.01	Extraction 2	GBV-1	1
2	H2610	Cane	Sample set 3	0.01	Extraction 2	GFkV	207
2	H2610	Cane	Sample set 3	0.01	Extraction 2	GLRaV-2	2335
2	H2610	Cane	Sample set 3	0.01	Extraction 2	GLRaV-3	1
2	H2610	Cane	Sample set 3	0.01	Extraction 2	GRBV	14
2	H2610	Cane	Sample set 3	0.01	Extraction 2	GRGV	6
2	H2610	Cane	Sample set 3	0.01	Extraction 2	GRSPaV	274
2	H2610	Cane	Sample set 3	0.01	Extraction 2	GRVFV	36
2	H2610	Cane	Sample set 3	0.01	Extraction 2	GVA	20
2	H2610	Cane	Sample set 3	0.01	Extraction 2	GVB	624
2	H2610	Cane	Sample set 3	0.01	Extraction 2	GYSVd-1	13
3	H2611	Petiole	Sample set 2	1	Extraction 2	AGVd	1251
3	H2611	Petiole	Sample set 2	1	Extraction 2	GAMaV	19
3	H2611	Petiole	Sample set 2	1	Extraction 2	GBV-1	2
3	H2611	Petiole	Sample set 2	1	Extraction 2	GFkV	5
3	H2611	Petiole	Sample set 2	1	Extraction 2	GKSV	39373
3	H2611	Petiole	Sample set 2	1	Extraction 2	GLRaV-1	137571
3	H2611	Petiole	Sample set 2	1	Extraction 2	GLRaV-3	14
3	H2611	Petiole	Sample set 2	1	Extraction 2	GLRaV-4	17
3	H2611	Petiole	Sample set 2	1	Extraction 2	GLRaV-7	12
3	H2611	Petiole	Sample set 2	1	Extraction 2	GPoV-1	389584
3	H2611	Petiole	Sample set 2	1	Extraction 2	GRSPaV	26886
3	H2611	Petiole	Sample set 2	1	Extraction 2	GRVFV	4611
3	H2611	Petiole	Sample set 2	1	Extraction 2	GVA	48155
3	H2611	Petiole	Sample set 2	1	Extraction 2	GVB	23
3	H2611	Petiole	Sample set 2	1	Extraction 2	GVD	21
3	H2611	Petiole	Sample set 2	1	Extraction 2	GVE	2
3	H2611	Petiole	Sample set 2	1	Extraction 2	GVF	5
3	H2611	Petiole	Sample set 2	1	Extraction 2	GVL	5
3	H2611	Petiole	Sample set 2	1	Extraction 2	GYSVd-1	2418
3	H2611	Petiole	Sample set 2	1	Extraction 2	GYSVd-2	3008
3	H2612	Petiole	Sample set 2	0.2	Extraction 2	AGVd	234
3	H2612	Petiole	Sample set 2	0.2	Extraction 2	ArMV	1
3	H2612	Petiole	Sample set 2	0.2	Extraction 2	GAMaV	4
3	H2612	Petiole	Sample set 2	0.2	Extraction 2	GBV-1	3
3	H2612	Petiole	Sample set 2	0.2	Extraction 2	GFkV	1
3	H2612	Petiole	Sample set 2	0.2	Extraction 2	GKSV	4656
3	H2612	Petiole	Sample set 2	0.2	Extraction 2	GLRaV-1	24781
3	H2612	Petiole	Sample set 2	0.2	Extraction 2	GLRaV-2	167
3	H2612	Petiole	Sample set 2	0.2	Extraction 2	GLRaV-3	2
3	H2612	Petiole	Sample set 2	0.2	Extraction 2	GLRaV-4	29
3	H2612	Petiole	Sample set 2	0.2	Extraction 2	GLRaV-7	1
3	H2612	Petiole	Sample set 2	0.2	Extraction 2	GPoV-1	77440
3	H2612	Petiole	Sample set 2	0.2	Extraction 2	GRSPaV	3918
3	H2612	Petiole	Sample set 2	0.2	Extraction 2	GRVFV	485
3	H2612	Petiole	Sample set 2	0.2	Extraction 2	GVA	7326
3	H2612	Petiole	Sample set 2	0.2	Extraction 2	GVB	40
3	H2612	Petiole	Sample set 2	0.2	Extraction 2	GVD	9
3	H2612	Petiole	Sample set 2	0.2	Extraction 2	GVF	9
3	H2612	Petiole	Sample set 2	0.2	Extraction 2	GYSVd-1	603
3	H2612	Petiole	Sample set 2	0.2	Extraction 2	GYSVd-2	557
3	H2613	Petiole	Sample set 2	0.1	Extraction 2	AGVd	117
3	H2613	Petiole	Sample set 2	0.1	Extraction 2	GAMaV	2
3	H2613	Petiole	Sample set 2	0.1	Extraction 2	GFkV	1
3	H2613	Petiole	Sample set 2	0.1	Extraction 2	GKSV	3186
3	H2613	Petiole	Sample set 2	0.1	Extraction 2	GLRaV-1	13450
3	H2613	Petiole	Sample set 2	0.1	Extraction 2	GLRaV-3	24
3	H2613	Petiole	Sample set 2	0.1	Extraction 2	GLRaV-4	1
3	H2613	Petiole	Sample set 2	0.1	Extraction 2	GPoV-1	35182
3	H2613	Petiole	Sample set 2	0.1	Extraction 2	GRSPaV	1644
3	H2613	Petiole	Sample set 2	0.1	Extraction 2	GRVFV	263
3	H2613	Petiole	Sample set 2	0.1	Extraction 2	GVA	3246
3	H2613	Petiole	Sample set 2	0.1	Extraction 2	GVB	2
3	H2613	Petiole	Sample set 2	0.1	Extraction 2	GVF	1
3	H2613	Petiole	Sample set 2	0.1	Extraction 2	GYSVd-1	240
3	H2613	Petiole	Sample set 2	0.1	Extraction 2	GYSVd-2	192
3	H2614	Petiole	Sample set 2	0.05	Extraction 2	AGVd	53
3	H2614	Petiole	Sample set 2	0.05	Extraction 2	GKSV	540
3	H2614	Petiole	Sample set 2	0.05	Extraction 2	GLRaV-1	4531
3	H2614	Petiole	Sample set 2	0.05	Extraction 2	GLRaV-3	6
3	H2614	Petiole	Sample set 2	0.05	Extraction 2	GPoV-1	11055
3	H2614	Petiole	Sample set 2	0.05	Extraction 2	GRSPaV	790
3	H2614	Petiole	Sample set 2	0.05	Extraction 2	GRVFV	81
3	H2614	Petiole	Sample set 2	0.05	Extraction 2	GVA	1459
3	H2614	Petiole	Sample set 2	0.05	Extraction 2	GVD	1
3	H2614	Petiole	Sample set 2	0.05	Extraction 2	GVF	1
3	H2614	Petiole	Sample set 2	0.05	Extraction 2	GYSVd-1	104
3	H2614	Petiole	Sample set 2	0.05	Extraction 2	GYSVd-2	102
3	H2615	Petiole	Sample set 2	0.02	Extraction 2	AGVd	31
3	H2615	Petiole	Sample set 2	0.02	Extraction 2	GBV-1	1
3	H2615	Petiole	Sample set 2	0.02	Extraction 2	GFkV	1
3	H2615	Petiole	Sample set 2	0.02	Extraction 2	GKSV	574
3	H2615	Petiole	Sample set 2	0.02	Extraction 2	GLRaV-1	2887
3	H2615	Petiole	Sample set 2	0.02	Extraction 2	GLRaV-3	34
3	H2615	Petiole	Sample set 2	0.02	Extraction 2	GLRaV-4	4
3	H2615	Petiole	Sample set 2	0.02	Extraction 2	GPoV-1	5754
3	H2615	Petiole	Sample set 2	0.02	Extraction 2	GRSPaV	284
3	H2615	Petiole	Sample set 2	0.02	Extraction 2	GRVFV	60
3	H2615	Petiole	Sample set 2	0.02	Extraction 2	GVA	568
3	H2615	Petiole	Sample set 2	0.02	Extraction 2	GVD	1
3	H2615	Petiole	Sample set 2	0.02	Extraction 2	GVF	2
3	H2615	Petiole	Sample set 2	0.02	Extraction 2	GYSVd-1	32
3	H2615	Petiole	Sample set 2	0.02	Extraction 2	GYSVd-2	38
3	H2616	Petiole	Sample set 2	0.01	Extraction 2	AGVd	21
3	H2616	Petiole	Sample set 2	0.01	Extraction 2	GBV-1	1
3	H2616	Petiole	Sample set 2	0.01	Extraction 2	GKSV	158
3	H2616	Petiole	Sample set 2	0.01	Extraction 2	GLRaV-1	2734
3	H2616	Petiole	Sample set 2	0.01	Extraction 2	GLRaV-2	5
3	H2616	Petiole	Sample set 2	0.01	Extraction 2	GLRaV-3	15
3	H2616	Petiole	Sample set 2	0.01	Extraction 2	GPoV-1	6106
3	H2616	Petiole	Sample set 2	0.01	Extraction 2	GRBV	4
3	H2616	Petiole	Sample set 2	0.01	Extraction 2	GRSPaV	326
3	H2616	Petiole	Sample set 2	0.01	Extraction 2	GRVFV	47
3	H2616	Petiole	Sample set 2	0.01	Extraction 2	GVA	855
3	H2616	Petiole	Sample set 2	0.01	Extraction 2	GVB	3
3	H2616	Petiole	Sample set 2	0.01	Extraction 2	GYSVd-1	26
3	H2616	Petiole	Sample set 2	0.01	Extraction 2	GYSVd-2	41
3	H2617	Petiole	Sample set 3	1	Extraction 1	GAMaV	1
3	H2617	Petiole	Sample set 3	1	Extraction 1	GBV-1	1
3	H2617	Petiole	Sample set 3	1	Extraction 1	GFkV	10399
3	H2617	Petiole	Sample set 3	1	Extraction 1	GFLV	3
3	H2617	Petiole	Sample set 3	1	Extraction 1	GLRaV-2	75207
3	H2617	Petiole	Sample set 3	1	Extraction 1	GLRaV-3	24
3	H2617	Petiole	Sample set 3	1	Extraction 1	GRBV	22339
3	H2617	Petiole	Sample set 3	1	Extraction 1	GRGV	1317
3	H2617	Petiole	Sample set 3	1	Extraction 1	GRSPaV	27969
3	H2617	Petiole	Sample set 3	1	Extraction 1	GRVFV	1147
3	H2617	Petiole	Sample set 3	1	Extraction 1	GVA	1080
3	H2617	Petiole	Sample set 3	1	Extraction 1	GVB	38003
3	H2617	Petiole	Sample set 3	1	Extraction 1	GVE	1
3	H2617	Petiole	Sample set 3	1	Extraction 1	GVF	1
3	H2617	Petiole	Sample set 3	1	Extraction 1	GVL	2
3	H2617	Petiole	Sample set 3	1	Extraction 1	GYSVd-1	5547
3	H2617	Petiole	Sample set 3	1	Extraction 1	GYSVd-2	29
3	H2618	Petiole	Sample set 3	0.2	Extraction 1	GBV-1	1
3	H2618	Petiole	Sample set 3	0.2	Extraction 1	GFkV	2863
3	H2618	Petiole	Sample set 3	0.2	Extraction 1	GLRaV-2	22894
3	H2618	Petiole	Sample set 3	0.2	Extraction 1	GLRaV-4	10
3	H2618	Petiole	Sample set 3	0.2	Extraction 1	GPoV-1	2
3	H2618	Petiole	Sample set 3	0.2	Extraction 1	GRBV	5187
3	H2618	Petiole	Sample set 3	0.2	Extraction 1	GRGV	334
3	H2618	Petiole	Sample set 3	0.2	Extraction 1	GRSPaV	6581
3	H2618	Petiole	Sample set 3	0.2	Extraction 1	GRVFV	228
3	H2618	Petiole	Sample set 3	0.2	Extraction 1	GVA	250
3	H2618	Petiole	Sample set 3	0.2	Extraction 1	GVB	8218
3	H2618	Petiole	Sample set 3	0.2	Extraction 1	GVF	1
3	H2618	Petiole	Sample set 3	0.2	Extraction 1	GYSVd-1	1816
3	H2618	Petiole	Sample set 3	0.2	Extraction 1	GYSVd-2	3
3	H2619	Petiole	Sample set 3	0.1	Extraction 1	GFkV	812
3	H2619	Petiole	Sample set 3	0.1	Extraction 1	GLRaV-2	6618
3	H2619	Petiole	Sample set 3	0.1	Extraction 1	GRBV	1945
3	H2619	Petiole	Sample set 3	0.1	Extraction 1	GRGV	125
3	H2619	Petiole	Sample set 3	0.1	Extraction 1	GRSPaV	2355
3	H2619	Petiole	Sample set 3	0.1	Extraction 1	GRVFV	109
3	H2619	Petiole	Sample set 3	0.1	Extraction 1	GVA	90
3	H2619	Petiole	Sample set 3	0.1	Extraction 1	GVB	3282
3	H2619	Petiole	Sample set 3	0.1	Extraction 1	GVE	1
3	H2619	Petiole	Sample set 3	0.1	Extraction 1	GYSVd-1	577
3	H2619	Petiole	Sample set 3	0.1	Extraction 1	GYSVd-2	4
3	H2620	Petiole	Sample set 3	0.05	Extraction 1	GFkV	648
3	H2620	Petiole	Sample set 3	0.05	Extraction 1	GLRaV-2	4536
3	H2620	Petiole	Sample set 3	0.05	Extraction 1	GLRaV-3	5
3	H2620	Petiole	Sample set 3	0.05	Extraction 1	GRBV	958
3	H2620	Petiole	Sample set 3	0.05	Extraction 1	GRGV	88
3	H2620	Petiole	Sample set 3	0.05	Extraction 1	GRSPaV	1300
3	H2620	Petiole	Sample set 3	0.05	Extraction 1	GRVFV	75
3	H2620	Petiole	Sample set 3	0.05	Extraction 1	GVA	53
3	H2620	Petiole	Sample set 3	0.05	Extraction 1	GVB	1677
3	H2620	Petiole	Sample set 3	0.05	Extraction 1	GYSVd-1	287
3	H2620	Petiole	Sample set 3	0.05	Extraction 1	GYSVd-2	4
3	H2621	Petiole	Sample set 3	0.02	Extraction 1	GFkV	471
3	H2621	Petiole	Sample set 3	0.02	Extraction 1	GKSV	1
3	H2621	Petiole	Sample set 3	0.02	Extraction 1	GLRaV-1	1
3	H2621	Petiole	Sample set 3	0.02	Extraction 1	GLRaV-2	5819
3	H2621	Petiole	Sample set 3	0.02	Extraction 1	GPoV-1	8
3	H2621	Petiole	Sample set 3	0.02	Extraction 1	GRBV	912
3	H2621	Petiole	Sample set 3	0.02	Extraction 1	GRGV	68
3	H2621	Petiole	Sample set 3	0.02	Extraction 1	GRSPaV	1028
3	H2621	Petiole	Sample set 3	0.02	Extraction 1	GRVFV	59
3	H2621	Petiole	Sample set 3	0.02	Extraction 1	GVA	45
3	H2621	Petiole	Sample set 3	0.02	Extraction 1	GVB	1827
3	H2621	Petiole	Sample set 3	0.02	Extraction 1	GYSVd-1	236
3	H2622	Petiole	Sample set 3	0.01	Extraction 1	GBV-1	1
3	H2622	Petiole	Sample set 3	0.01	Extraction 1	GFkV	185
3	H2622	Petiole	Sample set 3	0.01	Extraction 1	GLRaV-2	3375
3	H2622	Petiole	Sample set 3	0.01	Extraction 1	GLRaV-3	15
3	H2622	Petiole	Sample set 3	0.01	Extraction 1	GRBV	522
3	H2622	Petiole	Sample set 3	0.01	Extraction 1	GRGV	21
3	H2622	Petiole	Sample set 3	0.01	Extraction 1	GRSPaV	345
3	H2622	Petiole	Sample set 3	0.01	Extraction 1	GRVFV	22
3	H2622	Petiole	Sample set 3	0.01	Extraction 1	GVA	26
3	H2622	Petiole	Sample set 3	0.01	Extraction 1	GVB	1005
3	H2622	Petiole	Sample set 3	0.01	Extraction 1	GVE	5
3	H2622	Petiole	Sample set 3	0.01	Extraction 1	GVF	1
3	H2622	Petiole	Sample set 3	0.01	Extraction 1	GYSVd-1	123
3	H2623	Petiole	Sample set 3	1	Extraction 2	GAMaV	4
3	H2623	Petiole	Sample set 3	1	Extraction 2	GFkV	10341
3	H2623	Petiole	Sample set 3	1	Extraction 2	GFLV	1
3	H2623	Petiole	Sample set 3	1	Extraction 2	GLRaV-2	79940
3	H2623	Petiole	Sample set 3	1	Extraction 2	GLRaV-4	1
3	H2623	Petiole	Sample set 3	1	Extraction 2	GRBV	25047
3	H2623	Petiole	Sample set 3	1	Extraction 2	GRGV	1209
3	H2623	Petiole	Sample set 3	1	Extraction 2	GRSPaV	30440
3	H2623	Petiole	Sample set 3	1	Extraction 2	GRVFV	1123
3	H2623	Petiole	Sample set 3	1	Extraction 2	GVA	1122
3	H2623	Petiole	Sample set 3	1	Extraction 2	GVB	40552
3	H2623	Petiole	Sample set 3	1	Extraction 2	GVD	2
3	H2623	Petiole	Sample set 3	1	Extraction 2	GVE	2
3	H2623	Petiole	Sample set 3	1	Extraction 2	GVF	3
3	H2623	Petiole	Sample set 3	1	Extraction 2	GYSVd-1	5732
3	H2623	Petiole	Sample set 3	1	Extraction 2	GYSVd-2	22
3	H2624	Petiole	Sample set 3	0.2	Extraction 2	GFkV	2253
3	H2624	Petiole	Sample set 3	0.2	Extraction 2	GLRaV-2	19499
3	H2624	Petiole	Sample set 3	0.2	Extraction 2	GLRaV-3	7
3	H2624	Petiole	Sample set 3	0.2	Extraction 2	GPoV-1	1
3	H2624	Petiole	Sample set 3	0.2	Extraction 2	GRBV	4458
3	H2624	Petiole	Sample set 3	0.2	Extraction 2	GRGV	282
3	H2624	Petiole	Sample set 3	0.2	Extraction 2	GRSPaV	5331
3	H2624	Petiole	Sample set 3	0.2	Extraction 2	GRVFV	202
3	H2624	Petiole	Sample set 3	0.2	Extraction 2	GVA	213
3	H2624	Petiole	Sample set 3	0.2	Extraction 2	GVB	7368
3	H2624	Petiole	Sample set 3	0.2	Extraction 2	GVE	1
3	H2624	Petiole	Sample set 3	0.2	Extraction 2	GYSVd-1	1688
3	H2624	Petiole	Sample set 3	0.2	Extraction 2	GYSVd-2	8
3	H2625	Petiole	Sample set 3	0.1	Extraction 2	GBV-1	1
3	H2625	Petiole	Sample set 3	0.1	Extraction 2	GFkV	919
3	H2625	Petiole	Sample set 3	0.1	Extraction 2	GLRaV-2	7113
3	H2625	Petiole	Sample set 3	0.1	Extraction 2	GRBV	2310
3	H2625	Petiole	Sample set 3	0.1	Extraction 2	GRGV	156
3	H2625	Petiole	Sample set 3	0.1	Extraction 2	GRSPaV	2427
3	H2625	Petiole	Sample set 3	0.1	Extraction 2	GRVFV	121
3	H2625	Petiole	Sample set 3	0.1	Extraction 2	GVA	129
3	H2625	Petiole	Sample set 3	0.1	Extraction 2	GVB	4160
3	H2625	Petiole	Sample set 3	0.1	Extraction 2	GYSVd-1	425
3	H2625	Petiole	Sample set 3	0.1	Extraction 2	GYSVd-2	4
3	H2626	Petiole	Sample set 3	0.05	Extraction 2	ArMV	2
3	H2626	Petiole	Sample set 3	0.05	Extraction 2	GBV-1	1
3	H2626	Petiole	Sample set 3	0.05	Extraction 2	GFkV	484
3	H2626	Petiole	Sample set 3	0.05	Extraction 2	GFLV	1
3	H2626	Petiole	Sample set 3	0.05	Extraction 2	GLRaV-2	2907
3	H2626	Petiole	Sample set 3	0.05	Extraction 2	GRBV	749
3	H2626	Petiole	Sample set 3	0.05	Extraction 2	GRGV	60
3	H2626	Petiole	Sample set 3	0.05	Extraction 2	GRSPaV	903
3	H2626	Petiole	Sample set 3	0.05	Extraction 2	GRVFV	43
3	H2626	Petiole	Sample set 3	0.05	Extraction 2	GVA	46
3	H2626	Petiole	Sample set 3	0.05	Extraction 2	GVB	1197
3	H2626	Petiole	Sample set 3	0.05	Extraction 2	GVE	1
3	H2626	Petiole	Sample set 3	0.05	Extraction 2	GYSVd-1	195
3	H2627	Petiole	Sample set 3	0.02	Extraction 2	GFkV	376
3	H2627	Petiole	Sample set 3	0.02	Extraction 2	GLRaV-2	5028
3	H2627	Petiole	Sample set 3	0.02	Extraction 2	GLRaV-3	5
3	H2627	Petiole	Sample set 3	0.02	Extraction 2	GLRaV-4	2
3	H2627	Petiole	Sample set 3	0.02	Extraction 2	GPoV-1	3
3	H2627	Petiole	Sample set 3	0.02	Extraction 2	GRBV	885
3	H2627	Petiole	Sample set 3	0.02	Extraction 2	GRGV	60
3	H2627	Petiole	Sample set 3	0.02	Extraction 2	GRSPaV	928
3	H2627	Petiole	Sample set 3	0.02	Extraction 2	GRVFV	72
3	H2627	Petiole	Sample set 3	0.02	Extraction 2	GVA	28
3	H2627	Petiole	Sample set 3	0.02	Extraction 2	GVB	1622
3	H2627	Petiole	Sample set 3	0.02	Extraction 2	GYSVd-1	239
3	H2627	Petiole	Sample set 3	0.02	Extraction 2	GYSVd-2	1
3	H2628	Petiole	Sample set 3	0.01	Extraction 2	GFkV	140
3	H2628	Petiole	Sample set 3	0.01	Extraction 2	GFLV	1
3	H2628	Petiole	Sample set 3	0.01	Extraction 2	GLRaV-2	2686
3	H2628	Petiole	Sample set 3	0.01	Extraction 2	GRBV	405
3	H2628	Petiole	Sample set 3	0.01	Extraction 2	GRGV	22
3	H2628	Petiole	Sample set 3	0.01	Extraction 2	GRSPaV	276
3	H2628	Petiole	Sample set 3	0.01	Extraction 2	GRVFV	14
3	H2628	Petiole	Sample set 3	0.01	Extraction 2	GVA	23
3	H2628	Petiole	Sample set 3	0.01	Extraction 2	GVB	825
3	H2628	Petiole	Sample set 3	0.01	Extraction 2	GYSVd-1	94
3	H2628	Petiole	Sample set 3	0.01	Extraction 2	GYSVd-2	1
4	H2629	Cane	Sample set 1	1	Extraction 1	GAMaV	245
4	H2629	Cane	Sample set 1	1	Extraction 1	GBV-1	1
4	H2629	Cane	Sample set 1	1	Extraction 1	GLRaV-1	109
4	H2629	Cane	Sample set 1	1	Extraction 1	GLRaV-2	1267598
4	H2629	Cane	Sample set 1	1	Extraction 1	GLRaV-3	27
4	H2629	Cane	Sample set 1	1	Extraction 1	GLRaV-4	214674
4	H2629	Cane	Sample set 1	1	Extraction 1	GRSPaV	85529
4	H2629	Cane	Sample set 1	1	Extraction 1	GRVFV	7625
4	H2629	Cane	Sample set 1	1	Extraction 1	GVA	66411
4	H2629	Cane	Sample set 1	1	Extraction 1	GVB	319921
4	H2629	Cane	Sample set 1	1	Extraction 1	GVD	28048
4	H2629	Cane	Sample set 1	1	Extraction 1	GVE	1746
4	H2629	Cane	Sample set 1	1	Extraction 1	GVF	97919
4	H2629	Cane	Sample set 1	1	Extraction 1	GVL	4
4	H2629	Cane	Sample set 1	1	Extraction 1	GYSVd-1	94
4	H2629	Cane	Sample set 1	1	Extraction 1	GYSVd-2	1857
4	H2630	Cane	Sample set 1	0.2	Extraction 1	ArMV	2
4	H2630	Cane	Sample set 1	0.2	Extraction 1	GAMaV	222
4	H2630	Cane	Sample set 1	0.2	Extraction 1	GBV-1	1
4	H2630	Cane	Sample set 1	0.2	Extraction 1	GKSV	3
4	H2630	Cane	Sample set 1	0.2	Extraction 1	GLRaV-1	9
4	H2630	Cane	Sample set 1	0.2	Extraction 1	GLRaV-2	261261
4	H2630	Cane	Sample set 1	0.2	Extraction 1	GLRaV-3	6
4	H2630	Cane	Sample set 1	0.2	Extraction 1	GLRaV-4	46069
4	H2630	Cane	Sample set 1	0.2	Extraction 1	GLRaV-7	1
4	H2630	Cane	Sample set 1	0.2	Extraction 1	GPoV-1	1
4	H2630	Cane	Sample set 1	0.2	Extraction 1	GRSPaV	7379
4	H2630	Cane	Sample set 1	0.2	Extraction 1	GRVFV	1390
4	H2630	Cane	Sample set 1	0.2	Extraction 1	GVA	11574
4	H2630	Cane	Sample set 1	0.2	Extraction 1	GVB	66774
4	H2630	Cane	Sample set 1	0.2	Extraction 1	GVD	4904
4	H2630	Cane	Sample set 1	0.2	Extraction 1	GVE	313
4	H2630	Cane	Sample set 1	0.2	Extraction 1	GVF	16137
4	H2630	Cane	Sample set 1	0.2	Extraction 1	GVL	1
4	H2630	Cane	Sample set 1	0.2	Extraction 1	GYSVd-1	27
4	H2630	Cane	Sample set 1	0.2	Extraction 1	GYSVd-2	374
4	H2631	Cane	Sample set 1	0.1	Extraction 1	GAMaV	118
4	H2631	Cane	Sample set 1	0.1	Extraction 1	GBV-1	1
4	H2631	Cane	Sample set 1	0.1	Extraction 1	GLRaV-1	5
4	H2631	Cane	Sample set 1	0.1	Extraction 1	GLRaV-2	60058
4	H2631	Cane	Sample set 1	0.1	Extraction 1	GLRaV-3	2
4	H2631	Cane	Sample set 1	0.1	Extraction 1	GLRaV-4	12196
4	H2631	Cane	Sample set 1	0.1	Extraction 1	GRSPaV	3490
4	H2631	Cane	Sample set 1	0.1	Extraction 1	GRVFV	292
4	H2631	Cane	Sample set 1	0.1	Extraction 1	GVA	3059
4	H2631	Cane	Sample set 1	0.1	Extraction 1	GVB	16902
4	H2631	Cane	Sample set 1	0.1	Extraction 1	GVD	1251
4	H2631	Cane	Sample set 1	0.1	Extraction 1	GVE	52
4	H2631	Cane	Sample set 1	0.1	Extraction 1	GVF	3992
4	H2631	Cane	Sample set 1	0.1	Extraction 1	GYSVd-1	1
4	H2631	Cane	Sample set 1	0.1	Extraction 1	GYSVd-2	160
4	H2632	Cane	Sample set 1	0.05	Extraction 1	GAMaV	108
4	H2632	Cane	Sample set 1	0.05	Extraction 1	GBV-1	3
4	H2632	Cane	Sample set 1	0.05	Extraction 1	GLRaV-1	1
4	H2632	Cane	Sample set 1	0.05	Extraction 1	GLRaV-2	52726
4	H2632	Cane	Sample set 1	0.05	Extraction 1	GLRaV-3	1
4	H2632	Cane	Sample set 1	0.05	Extraction 1	GLRaV-4	12447
4	H2632	Cane	Sample set 1	0.05	Extraction 1	GLRaV-7	2
4	H2632	Cane	Sample set 1	0.05	Extraction 1	GPoV-1	1
4	H2632	Cane	Sample set 1	0.05	Extraction 1	GRSPaV	3122
4	H2632	Cane	Sample set 1	0.05	Extraction 1	GRVFV	586
4	H2632	Cane	Sample set 1	0.05	Extraction 1	GVA	2435
4	H2632	Cane	Sample set 1	0.05	Extraction 1	GVB	13080
4	H2632	Cane	Sample set 1	0.05	Extraction 1	GVD	951
4	H2632	Cane	Sample set 1	0.05	Extraction 1	GVE	70
4	H2632	Cane	Sample set 1	0.05	Extraction 1	GVF	3509
4	H2632	Cane	Sample set 1	0.05	Extraction 1	GVL	1
4	H2632	Cane	Sample set 1	0.05	Extraction 1	GYSVd-1	10
4	H2632	Cane	Sample set 1	0.05	Extraction 1	GYSVd-2	162
4	H2633	Cane	Sample set 1	0.02	Extraction 1	GAMaV	3
4	H2633	Cane	Sample set 1	0.02	Extraction 1	GBV-1	1
4	H2633	Cane	Sample set 1	0.02	Extraction 1	GKSV	12
4	H2633	Cane	Sample set 1	0.02	Extraction 1	GLRaV-1	39
4	H2633	Cane	Sample set 1	0.02	Extraction 1	GLRaV-2	7932
4	H2633	Cane	Sample set 1	0.02	Extraction 1	GLRaV-3	1
4	H2633	Cane	Sample set 1	0.02	Extraction 1	GLRaV-4	672
4	H2633	Cane	Sample set 1	0.02	Extraction 1	GLRaV-7	7
4	H2633	Cane	Sample set 1	0.02	Extraction 1	GPoV-1	18
4	H2633	Cane	Sample set 1	0.02	Extraction 1	GRSPaV	247
4	H2633	Cane	Sample set 1	0.02	Extraction 1	GRVFV	75
4	H2633	Cane	Sample set 1	0.02	Extraction 1	GVA	516
4	H2633	Cane	Sample set 1	0.02	Extraction 1	GVB	2697
4	H2633	Cane	Sample set 1	0.02	Extraction 1	GVD	191
4	H2633	Cane	Sample set 1	0.02	Extraction 1	GVE	8
4	H2633	Cane	Sample set 1	0.02	Extraction 1	GVF	1026
4	H2633	Cane	Sample set 1	0.02	Extraction 1	GYSVd-1	1
4	H2633	Cane	Sample set 1	0.02	Extraction 1	GYSVd-2	9
4	H2634	Cane	Sample set 1	0.01	Extraction 1	GAMaV	52
4	H2634	Cane	Sample set 1	0.01	Extraction 1	GBV-1	3
4	H2634	Cane	Sample set 1	0.01	Extraction 1	GKSV	14
4	H2634	Cane	Sample set 1	0.01	Extraction 1	GLRaV-1	33
4	H2634	Cane	Sample set 1	0.01	Extraction 1	GLRaV-2	6889
4	H2634	Cane	Sample set 1	0.01	Extraction 1	GLRaV-4	571
4	H2634	Cane	Sample set 1	0.01	Extraction 1	GLRaV-7	70
4	H2634	Cane	Sample set 1	0.01	Extraction 1	GPoV-1	11
4	H2634	Cane	Sample set 1	0.01	Extraction 1	GRSPaV	360
4	H2634	Cane	Sample set 1	0.01	Extraction 1	GRVFV	18
4	H2634	Cane	Sample set 1	0.01	Extraction 1	GVA	407
4	H2634	Cane	Sample set 1	0.01	Extraction 1	GVB	1625
4	H2634	Cane	Sample set 1	0.01	Extraction 1	GVD	221
4	H2634	Cane	Sample set 1	0.01	Extraction 1	GVE	4
4	H2634	Cane	Sample set 1	0.01	Extraction 1	GVF	906
4	H2634	Cane	Sample set 1	0.01	Extraction 1	GVL	2
4	H2634	Cane	Sample set 1	0.01	Extraction 1	GYSVd-1	5
4	H2634	Cane	Sample set 1	0.01	Extraction 1	GYSVd-2	9
4	H2635	Cane	Sample set 1	1	Extraction 2	GAMaV	245
4	H2635	Cane	Sample set 1	1	Extraction 2	GBV-1	2
4	H2635	Cane	Sample set 1	1	Extraction 2	GLRaV-1	85
4	H2635	Cane	Sample set 1	1	Extraction 2	GLRaV-2	1109753
4	H2635	Cane	Sample set 1	1	Extraction 2	GLRaV-3	24
4	H2635	Cane	Sample set 1	1	Extraction 2	GLRaV-4	188522
4	H2635	Cane	Sample set 1	1	Extraction 2	GLRaV-7	1
4	H2635	Cane	Sample set 1	1	Extraction 2	GRSPaV	78030
4	H2635	Cane	Sample set 1	1	Extraction 2	GRVFV	6981
4	H2635	Cane	Sample set 1	1	Extraction 2	GVA	57004
4	H2635	Cane	Sample set 1	1	Extraction 2	GVB	281116
4	H2635	Cane	Sample set 1	1	Extraction 2	GVD	22302
4	H2635	Cane	Sample set 1	1	Extraction 2	GVE	1530
4	H2635	Cane	Sample set 1	1	Extraction 2	GVF	81997
4	H2635	Cane	Sample set 1	1	Extraction 2	GVL	8
4	H2635	Cane	Sample set 1	1	Extraction 2	GYSVd-1	121
4	H2635	Cane	Sample set 1	1	Extraction 2	GYSVd-2	2267
4	H2636	Cane	Sample set 1	0.2	Extraction 2	GAMaV	196
4	H2636	Cane	Sample set 1	0.2	Extraction 2	GBV-1	2
4	H2636	Cane	Sample set 1	0.2	Extraction 2	GLRaV-1	11
4	H2636	Cane	Sample set 1	0.2	Extraction 2	GLRaV-2	215472
4	H2636	Cane	Sample set 1	0.2	Extraction 2	GLRaV-3	5
4	H2636	Cane	Sample set 1	0.2	Extraction 2	GLRaV-4	39420
4	H2636	Cane	Sample set 1	0.2	Extraction 2	GRSPaV	6192
4	H2636	Cane	Sample set 1	0.2	Extraction 2	GRVFV	1237
4	H2636	Cane	Sample set 1	0.2	Extraction 2	GVA	9805
4	H2636	Cane	Sample set 1	0.2	Extraction 2	GVB	55272
4	H2636	Cane	Sample set 1	0.2	Extraction 2	GVD	4150
4	H2636	Cane	Sample set 1	0.2	Extraction 2	GVE	252
4	H2636	Cane	Sample set 1	0.2	Extraction 2	GVF	14097
4	H2636	Cane	Sample set 1	0.2	Extraction 2	GYSVd-1	10
4	H2636	Cane	Sample set 1	0.2	Extraction 2	GYSVd-2	289
4	H2637	Cane	Sample set 1	0.1	Extraction 2	GAMaV	148
4	H2637	Cane	Sample set 1	0.1	Extraction 2	GLRaV-1	4
4	H2637	Cane	Sample set 1	0.1	Extraction 2	GLRaV-2	95229
4	H2637	Cane	Sample set 1	0.1	Extraction 2	GLRaV-3	3
4	H2637	Cane	Sample set 1	0.1	Extraction 2	GLRaV-4	20096
4	H2637	Cane	Sample set 1	0.1	Extraction 2	GRSPaV	5561
4	H2637	Cane	Sample set 1	0.1	Extraction 2	GRVFV	469
4	H2637	Cane	Sample set 1	0.1	Extraction 2	GVA	4893
4	H2637	Cane	Sample set 1	0.1	Extraction 2	GVB	27161
4	H2637	Cane	Sample set 1	0.1	Extraction 2	GVD	1903
4	H2637	Cane	Sample set 1	0.1	Extraction 2	GVE	105
4	H2637	Cane	Sample set 1	0.1	Extraction 2	GVF	6631
4	H2637	Cane	Sample set 1	0.1	Extraction 2	GVL	1
4	H2637	Cane	Sample set 1	0.1	Extraction 2	GYSVd-1	6
4	H2637	Cane	Sample set 1	0.1	Extraction 2	GYSVd-2	264
4	H2638	Cane	Sample set 1	0.05	Extraction 2	GAMaV	84
4	H2638	Cane	Sample set 1	0.05	Extraction 2	GBV-1	2
4	H2638	Cane	Sample set 1	0.05	Extraction 2	GLRaV-1	5
4	H2638	Cane	Sample set 1	0.05	Extraction 2	GLRaV-2	49952
4	H2638	Cane	Sample set 1	0.05	Extraction 2	GLRaV-4	11203
4	H2638	Cane	Sample set 1	0.05	Extraction 2	GRSPaV	2810
4	H2638	Cane	Sample set 1	0.05	Extraction 2	GRVFV	496
4	H2638	Cane	Sample set 1	0.05	Extraction 2	GVA	2278
4	H2638	Cane	Sample set 1	0.05	Extraction 2	GVB	11962
4	H2638	Cane	Sample set 1	0.05	Extraction 2	GVD	827
4	H2638	Cane	Sample set 1	0.05	Extraction 2	GVE	61
4	H2638	Cane	Sample set 1	0.05	Extraction 2	GVF	3372
4	H2638	Cane	Sample set 1	0.05	Extraction 2	GVL	1
4	H2638	Cane	Sample set 1	0.05	Extraction 2	GYSVd-1	9
4	H2638	Cane	Sample set 1	0.05	Extraction 2	GYSVd-2	167
4	H2639	Cane	Sample set 1	0.02	Extraction 2	GAMaV	1
4	H2639	Cane	Sample set 1	0.02	Extraction 2	GFkV	1
4	H2639	Cane	Sample set 1	0.02	Extraction 2	GKSV	1
4	H2639	Cane	Sample set 1	0.02	Extraction 2	GLRaV-1	7
4	H2639	Cane	Sample set 1	0.02	Extraction 2	GLRaV-2	8329
4	H2639	Cane	Sample set 1	0.02	Extraction 2	GLRaV-3	1
4	H2639	Cane	Sample set 1	0.02	Extraction 2	GLRaV-4	780
4	H2639	Cane	Sample set 1	0.02	Extraction 2	GRSPaV	286
4	H2639	Cane	Sample set 1	0.02	Extraction 2	GRVFV	57
4	H2639	Cane	Sample set 1	0.02	Extraction 2	GVA	549
4	H2639	Cane	Sample set 1	0.02	Extraction 2	GVB	2912
4	H2639	Cane	Sample set 1	0.02	Extraction 2	GVD	204
4	H2639	Cane	Sample set 1	0.02	Extraction 2	GVE	7
4	H2639	Cane	Sample set 1	0.02	Extraction 2	GVF	1125
4	H2639	Cane	Sample set 1	0.02	Extraction 2	GYSVd-1	1
4	H2639	Cane	Sample set 1	0.02	Extraction 2	GYSVd-2	12
4	H2640	Cane	Sample set 1	0.01	Extraction 2	GAMaV	39
4	H2640	Cane	Sample set 1	0.01	Extraction 2	GBV-1	4
4	H2640	Cane	Sample set 1	0.01	Extraction 2	GFkV	1
4	H2640	Cane	Sample set 1	0.01	Extraction 2	GLRaV-1	2
4	H2640	Cane	Sample set 1	0.01	Extraction 2	GLRaV-2	8515
4	H2640	Cane	Sample set 1	0.01	Extraction 2	GLRaV-4	495
4	H2640	Cane	Sample set 1	0.01	Extraction 2	GRSPaV	421
4	H2640	Cane	Sample set 1	0.01	Extraction 2	GRVFV	43
4	H2640	Cane	Sample set 1	0.01	Extraction 2	GVA	441
4	H2640	Cane	Sample set 1	0.01	Extraction 2	GVB	1846
4	H2640	Cane	Sample set 1	0.01	Extraction 2	GVD	260
4	H2640	Cane	Sample set 1	0.01	Extraction 2	GVE	7
4	H2640	Cane	Sample set 1	0.01	Extraction 2	GVF	1025
4	H2640	Cane	Sample set 1	0.01	Extraction 2	GYSVd-1	1
4	H2640	Cane	Sample set 1	0.01	Extraction 2	GYSVd-2	10
4	H2641	Cane	Sample set 2	1	Extraction 1	AGVd	769
4	H2641	Cane	Sample set 2	1	Extraction 1	GAMaV	32
4	H2641	Cane	Sample set 2	1	Extraction 1	GBV-1	1
4	H2641	Cane	Sample set 2	1	Extraction 1	GFkV	25
4	H2641	Cane	Sample set 2	1	Extraction 1	GKSV	263447
4	H2641	Cane	Sample set 2	1	Extraction 1	GLRaV-1	878537
4	H2641	Cane	Sample set 2	1	Extraction 1	GLRaV-2	315
4	H2641	Cane	Sample set 2	1	Extraction 1	GLRaV-3	4
4	H2641	Cane	Sample set 2	1	Extraction 1	GLRaV-4	161
4	H2641	Cane	Sample set 2	1	Extraction 1	GLRaV-7	181535
4	H2641	Cane	Sample set 2	1	Extraction 1	GPoV-1	309693
4	H2641	Cane	Sample set 2	1	Extraction 1	GRGV	4
4	H2641	Cane	Sample set 2	1	Extraction 1	GRSPaV	31037
4	H2641	Cane	Sample set 2	1	Extraction 1	GRVFV	11318
4	H2641	Cane	Sample set 2	1	Extraction 1	GVA	171346
4	H2641	Cane	Sample set 2	1	Extraction 1	GVB	180
4	H2641	Cane	Sample set 2	1	Extraction 1	GVD	519
4	H2641	Cane	Sample set 2	1	Extraction 1	GVE	5
4	H2641	Cane	Sample set 2	1	Extraction 1	GVF	46
4	H2641	Cane	Sample set 2	1	Extraction 1	GVL	19
4	H2641	Cane	Sample set 2	1	Extraction 1	GYSVd-1	328
4	H2641	Cane	Sample set 2	1	Extraction 1	GYSVd-2	676
4	H2642	Cane	Sample set 2	0.2	Extraction 1	AGVd	135
4	H2642	Cane	Sample set 2	0.2	Extraction 1	GAMaV	40
4	H2642	Cane	Sample set 2	0.2	Extraction 1	GBV-1	2
4	H2642	Cane	Sample set 2	0.2	Extraction 1	GFkV	1
4	H2642	Cane	Sample set 2	0.2	Extraction 1	GKSV	24952
4	H2642	Cane	Sample set 2	0.2	Extraction 1	GLRaV-1	108860
4	H2642	Cane	Sample set 2	0.2	Extraction 1	GLRaV-4	9
4	H2642	Cane	Sample set 2	0.2	Extraction 1	GLRaV-7	20906
4	H2642	Cane	Sample set 2	0.2	Extraction 1	GPoV-1	26095
4	H2642	Cane	Sample set 2	0.2	Extraction 1	GRSPaV	3713
4	H2642	Cane	Sample set 2	0.2	Extraction 1	GRVFV	1695
4	H2642	Cane	Sample set 2	0.2	Extraction 1	GVA	17984
4	H2642	Cane	Sample set 2	0.2	Extraction 1	GVB	14
4	H2642	Cane	Sample set 2	0.2	Extraction 1	GVD	44
4	H2642	Cane	Sample set 2	0.2	Extraction 1	GVE	1
4	H2642	Cane	Sample set 2	0.2	Extraction 1	GVF	1
4	H2642	Cane	Sample set 2	0.2	Extraction 1	GVL	1
4	H2642	Cane	Sample set 2	0.2	Extraction 1	GYSVd-1	28
4	H2642	Cane	Sample set 2	0.2	Extraction 1	GYSVd-2	123
4	H2643	Cane	Sample set 2	0.1	Extraction 1	AGVd	96
4	H2643	Cane	Sample set 2	0.1	Extraction 1	GAMaV	1
4	H2643	Cane	Sample set 2	0.1	Extraction 1	GBV-1	1
4	H2643	Cane	Sample set 2	0.1	Extraction 1	GFkV	1
4	H2643	Cane	Sample set 2	0.1	Extraction 1	GKSV	37009
4	H2643	Cane	Sample set 2	0.1	Extraction 1	GLRaV-1	107496
4	H2643	Cane	Sample set 2	0.1	Extraction 1	GLRaV-2	205
4	H2643	Cane	Sample set 2	0.1	Extraction 1	GLRaV-3	1
4	H2643	Cane	Sample set 2	0.1	Extraction 1	GLRaV-4	48
4	H2643	Cane	Sample set 2	0.1	Extraction 1	GLRaV-7	260671
4	H2643	Cane	Sample set 2	0.1	Extraction 1	GPoV-1	31105
4	H2643	Cane	Sample set 2	0.1	Extraction 1	GRSPaV	13770
4	H2643	Cane	Sample set 2	0.1	Extraction 1	GRVFV	1071
4	H2643	Cane	Sample set 2	0.1	Extraction 1	GVA	24628
4	H2643	Cane	Sample set 2	0.1	Extraction 1	GVB	67
4	H2643	Cane	Sample set 2	0.1	Extraction 1	GVD	72
4	H2643	Cane	Sample set 2	0.1	Extraction 1	GVE	1
4	H2643	Cane	Sample set 2	0.1	Extraction 1	GVF	23
4	H2643	Cane	Sample set 2	0.1	Extraction 1	GVL	2
4	H2643	Cane	Sample set 2	0.1	Extraction 1	GYSVd-1	95
4	H2643	Cane	Sample set 2	0.1	Extraction 1	GYSVd-2	82
4	H2644	Cane	Sample set 2	0.05	Extraction 1	AGVd	55
4	H2644	Cane	Sample set 2	0.05	Extraction 1	ArMV	1
4	H2644	Cane	Sample set 2	0.05	Extraction 1	GAMaV	4
4	H2644	Cane	Sample set 2	0.05	Extraction 1	GBV-1	1
4	H2644	Cane	Sample set 2	0.05	Extraction 1	GFkV	1
4	H2644	Cane	Sample set 2	0.05	Extraction 1	GKSV	32335
4	H2644	Cane	Sample set 2	0.05	Extraction 1	GLRaV-1	123503
4	H2644	Cane	Sample set 2	0.05	Extraction 1	GLRaV-4	13
4	H2644	Cane	Sample set 2	0.05	Extraction 1	GLRaV-7	44539
4	H2644	Cane	Sample set 2	0.05	Extraction 1	GPoV-1	48717
4	H2644	Cane	Sample set 2	0.05	Extraction 1	GRSPaV	4020
4	H2644	Cane	Sample set 2	0.05	Extraction 1	GRVFV	887
4	H2644	Cane	Sample set 2	0.05	Extraction 1	GVA	16253
4	H2644	Cane	Sample set 2	0.05	Extraction 1	GVB	14
4	H2644	Cane	Sample set 2	0.05	Extraction 1	GVD	61
4	H2644	Cane	Sample set 2	0.05	Extraction 1	GVE	1
4	H2644	Cane	Sample set 2	0.05	Extraction 1	GVF	2
4	H2644	Cane	Sample set 2	0.05	Extraction 1	GVL	1
4	H2644	Cane	Sample set 2	0.05	Extraction 1	GYSVd-1	77
4	H2644	Cane	Sample set 2	0.05	Extraction 1	GYSVd-2	84
4	H2645	Cane	Sample set 2	0.02	Extraction 1	AGVd	30
4	H2645	Cane	Sample set 2	0.02	Extraction 1	GAMaV	3
4	H2645	Cane	Sample set 2	0.02	Extraction 1	GBV-1	1
4	H2645	Cane	Sample set 2	0.02	Extraction 1	GFkV	2
4	H2645	Cane	Sample set 2	0.02	Extraction 1	GKSV	10766
4	H2645	Cane	Sample set 2	0.02	Extraction 1	GLRaV-1	51063
4	H2645	Cane	Sample set 2	0.02	Extraction 1	GLRaV-2	1
4	H2645	Cane	Sample set 2	0.02	Extraction 1	GLRaV-4	3
4	H2645	Cane	Sample set 2	0.02	Extraction 1	GLRaV-7	864
4	H2645	Cane	Sample set 2	0.02	Extraction 1	GPoV-1	12918
4	H2645	Cane	Sample set 2	0.02	Extraction 1	GRSPaV	4894
4	H2645	Cane	Sample set 2	0.02	Extraction 1	GRVFV	760
4	H2645	Cane	Sample set 2	0.02	Extraction 1	GVA	8525
4	H2645	Cane	Sample set 2	0.02	Extraction 1	GVB	7
4	H2645	Cane	Sample set 2	0.02	Extraction 1	GVD	22
4	H2645	Cane	Sample set 2	0.02	Extraction 1	GVF	2
4	H2645	Cane	Sample set 2	0.02	Extraction 1	GYSVd-1	31
4	H2645	Cane	Sample set 2	0.02	Extraction 1	GYSVd-2	39
4	H2646	Cane	Sample set 2	0.01	Extraction 1	AGVd	9
4	H2646	Cane	Sample set 2	0.01	Extraction 1	ArMV	1
4	H2646	Cane	Sample set 2	0.01	Extraction 1	GAMaV	1
4	H2646	Cane	Sample set 2	0.01	Extraction 1	GBV-1	1
4	H2646	Cane	Sample set 2	0.01	Extraction 1	GKSV	2324
4	H2646	Cane	Sample set 2	0.01	Extraction 1	GLRaV-1	10972
4	H2646	Cane	Sample set 2	0.01	Extraction 1	GLRaV-4	1
4	H2646	Cane	Sample set 2	0.01	Extraction 1	GLRaV-7	607
4	H2646	Cane	Sample set 2	0.01	Extraction 1	GPoV-1	3125
4	H2646	Cane	Sample set 2	0.01	Extraction 1	GRSPaV	1179
4	H2646	Cane	Sample set 2	0.01	Extraction 1	GRVFV	79
4	H2646	Cane	Sample set 2	0.01	Extraction 1	GVA	1534
4	H2646	Cane	Sample set 2	0.01	Extraction 1	GVD	7
4	H2646	Cane	Sample set 2	0.01	Extraction 1	GYSVd-1	5
4	H2646	Cane	Sample set 2	0.01	Extraction 1	GYSVd-2	5

## Sheet: Repeatability
	Extraction 1 (cols)	Extraction 2 (rows)
1	Pos +	Neg -	N		%Agreement	%Positive Agreement	Kappa*	Kappa SE	Kappa 95%
Pos +	46	1	116		0.982759	0.978723	0.964	0.025	(0.916 to 1.000)
Neg -	1	68
0.2	Pos +	Neg -	N		%Agreement	%Positive Agreement	Kappa*	Kappa SE	Kappa 95%
Pos +	40	1	116		0.982759	0.97561	0.963	0.026	(0.911 to 1.000)
Neg -	1	74
0.1	Pos +	Neg -	N		%Agreement	%Positive Agreement	Kappa*	Kappa SE	Kappa 95%
Pos +	40	0	116		1	1	1	0	(1.000 to 1.000)
Neg -	0	76
0.05	Pos +	Neg -	N		%Agreement	%Positive Agreement	Kappa*	Kappa SE	Kappa 95%
Pos +	40	0	116		1	1	1	0	(1.000 to 1.000)
Neg -	0	76
0.02	Pos +	Neg -	N		%Agreement	%Positive Agreement	Kappa*	Kappa SE	Kappa 95%
Pos +	34	1	116		0.956897	0.931507	0.894	0.046	(0.803 to 0.985)
Neg -	4	77
0.01	Pos +	Neg -	N		%Agreement	%Positive Agreement	Kappa*	Kappa SE	Kappa 95%
Pos +	33	0	116		0.956897	0.929577	0.899	0.044	(0.812 to 0.985)
Neg -	5	78
Total	Pos +	Neg -	N		%Agreement	%Positive Agreement	Kappa*	Kappa SE	Kappa 95%
Pos +	233	3	696		0.979885	0.970833	0.949	0.012	(0.932 to 0.979)
Neg -	11	449
Canes	Pos +	Neg -	N		%Agreement	%Positive Agreement	Kappa*	Kappa SE	Kappa 95%
Pos +	117	3	348		0.968391	0.955102	0.931	0.021	(0.890 to 0.971)
Neg -	8	220
Petioles	Pos +	Neg -	N		%Agreement	%Positive Agreement	Kappa*	Kappa SE	Kappa 95%
Pos +	116	0	348		0.991379	0.987234	0.981	0.011	(0.959 to 1.000)
Neg -	3	229
All >= 5%	Pos +	Neg -	N	%Agreement	%Positive Agreement	Kappa*	Kappa SE	Kappa 95%
Pos +	166	2	464	0.991379	0.988095	0.981	0.009	(0.963 to 1.000)
Neg -	2	294
Pathogens considered		Interpreting Kappa
GEV-1		Kappa < 0: No agreement
GVF		Kappa between 0.00 and 0.20: Slight agreement
GLRaV-2		Kappa between 0.21 and 0.40: Fair agreement
GPoV-1		Kappa between 0.41 and 0.60: Moderate agreement
GBV-1		Kappa between 0.61 and 0.80: Substantial agreement
GVL		Kappa between 0.81 and 1.00: Almost perfect agreement.
satGVV		Landis, J.R.; Koch, G.G. (1977). The measurement of observer agreement for categorical data. Biometrics. 33 (1): 159-174.
GYSVd-1
GRVFV
AGVd
ArMV
GVB
GRLDaV
GLRaV-3
GYSVd-2
GLRaV-4
GVA
GRSPaV
GLRaV-7
GAMaV
GVD
GFLV
GRBV
GFkV
GLRaV-1
GRGV
GVE
GKSV

## Sheet: Reproducibility
	Cane (cols)	Petiole (rows)
1	Pos +	Neg -	N	%Agreement	%Positive Agreement	Kappa*	Kappa SE	Kappa 95%
Pos +	73	4	174	0.931034	0.924051	0.861	0.039	(0.785 to 0.937)
Neg -	8	89
0.2	Pos +	Neg -	N	%Agreement	%Positive Agreement	Kappa*	Kappa SE	Kappa 95%
Pos +	57	4	174	0.91954	0.890625	0.827	0.044	(0.741 to 0.914)
Neg -	10	103
0.1	Pos +	Neg -	N	%Agreement	%Positive Agreement	Kappa*	Kappa SE	Kappa 95%
Pos +	56	3	174	0.91954	0.888889	0.826	0.044	(0.739 to 0.913)
Neg -	11	104
0.05	Pos +	Neg -	N	%Agreement	%Positive Agreement	Kappa*	Kappa SE	Kappa 95%
Pos +	56	2	174	0.942529	0.918033	0.874	0.039	( 0.798 to 0.950)
Neg -	8	108
0.02	Pos +	Neg -	N	%Agreement	%Positive Agreement	Kappa*	Kappa SE	Kappa 95%
Pos +	49	6	174	0.902299	0.852174	0.779	0.051	(0.680 to 0.879)
Neg -	11	108
0.01	Pos +	Neg -	N	%Agreement	%Positive Agreement	Kappa*	Kappa SE	Kappa 95%
Pos +	40	12	174	0.862069	0.769231	0.671	0.062	(0.550 to 0.792)
Neg -	12	110
Total	Pos +	Neg -	N	%Agreement	%Positive Agreement	Kappa*	Kappa SE	Kappa 95%
Pos +	331	31	1044	0.912835	0.87915	0.811	0.019	(0.774 to 0.848)
Neg -	60	622
All >= 5%	Pos +	Neg -	N	%Agreement	%Positive Agreement	Kappa*	Kappa SE	Kappa 95%
Pos +	242	13	696	0.928161	0.906367	0.848	0.021	(0.808 to 0.889)
Neg -	37	404
Pathogens considered		Interpreting Kappa
GEV-1		Kappa < 0: No agreement
GVF		Kappa between 0.00 and 0.20: Slight agreement
GLRaV-2		Kappa between 0.21 and 0.40: Fair agreement
GPoV-1		Kappa between 0.41 and 0.60: Moderate agreement
GBV-1		Kappa between 0.61 and 0.80: Substantial agreement
GVL		Kappa between 0.81 and 1.00: Almost perfect agreement.
satGVV		Landis, J.R.; Koch, G.G. (1977). The measurement of observer agreement for categorical data. Biometrics. 33 (1): 159-174.
GYSVd-1
GRVFV
AGVd
ArMV
GVB
GRLDaV
GLRaV-3
GYSVd-2
GLRaV-4
GVA
GRSPaV
GLRaV-7
GAMaV
GVD
GFLV
GRBV
GFkV
GLRaV-1
GRGV
GVE
GKSV
