# Supplementary material for: Quality Assessment and Validation of High-Throughput Sequencing for Grapevine Virus Diagnostics
Source: Viruses. 2021 Jun 11;13(6):1130. doi: 10.3390/v13061130 (PMC8231206; doi:10.3390/v13061130)
Supplement: Supplementary file 1 [file viruses-13-01130-s001.zip › Table S4.xlsx]

## Sheet: TNA&dsRNA
HTS Run	HTS ID	Sample	Tissue	Nucleic acid	Pathogen	Read Counts			Color	Status	Combined	TNA	dsRNA	TNA petiole	dsRNA petiole	TNA cane	dsRNA cane
1	H2493	1	Cane 1	TNA	GEV-1	5061			Clear	True positives	498	258	240	128	131	130	109
1	H2493	1	Cane 1	TNA	GLRaV-1	1				False positives	132	54	78	28	40	26	38
1	H2493	1	Cane 1	TNA	GLRaV-2	135620				True negatives	179	81	98	44	52	37	46
1	H2493	1	Cane 1	TNA	GLRaV-3	124555				False negatives	30	6	24	4	1	2	23
1	H2493	1	Cane 1	TNA	GLRaV-4	59228				Sensitivity	0.943182	0.977273	0.909091	0.969697		0.984848
1	H2493	1	Cane 1	TNA	GRSPaV	9781				FDR	0.209524	0.173077	0.245283	0.179487		0.166667
1	H2493	1	Cane 1	TNA	GYSVd-1	184
1	H2493	1	Cane 1	TNA	HSVd	322
1	H2494	2	Cane 2	TNA	GLRaV-1	11533			TNA False Negatives
1	H2494	2	Cane 2	TNA	GLRaV-3	79443			HTS Run	HTS ID	Sample	Tissue	Nucleic acid	Pathogen	Read Counts
1	H2494	2	Cane 2	TNA	GRSPaV	6087			1	H2509	18	Cane 18	TNA	ArMV	1
1	H2494	2	Cane 2	TNA	GVA	17036			1	H2510	17	Cane 17	TNA	ArMV	8
1	H2494	2	Cane 2	TNA	GVB	18662			2	H2521	12	Petiole 12	TNA	GRGV	8
1	H2494	2	Cane 2	TNA	GVD	220			2	H2525	6	Petiole 6	TNA	GBV-1	6
1	H2494	2	Cane 2	TNA	GVE	643			2	H2526	8	Petiole 8	TNA	GAMaV	6
1	H2494	2	Cane 2	TNA	GVF	84			2	H2527	9	Petiole 9	TNA	GLRaV-7	1
1	H2494	2	Cane 2	TNA	GVL	26509
1	H2494	2	Cane 2	TNA	GYSVd-1	3611
1	H2494	2	Cane 2	TNA	GYSVd-2	2258
1	H2494	2	Cane 2	TNA	HSVd	591
1	H2494	2	Cane 2	TNA	satGVV	10779
1	H2495	3	Cane 3	TNA	GAMaV	171
1	H2495	3	Cane 3	TNA	GFkV	20
1	H2495	3	Cane 3	TNA	GLRaV-3	83067
1	H2495	3	Cane 3	TNA	GLRaV-4	31418
1	H2495	3	Cane 3	TNA	GRSPaV	4260
1	H2495	3	Cane 3	TNA	GRVFV	3159
1	H2495	3	Cane 3	TNA	GYSVd-1	1116
1	H2495	3	Cane 3	TNA	GYSVd-2	3
1	H2495	3	Cane 3	TNA	HSVd	335
1	H2496	4	Cane 4	TNA	AGVd	2079
1	H2496	4	Cane 4	TNA	GAMaV	2
1	H2496	4	Cane 4	TNA	GLRaV-4	12890
1	H2496	4	Cane 4	TNA	GRGV	2
1	H2496	4	Cane 4	TNA	GRSPaV	1419
1	H2496	4	Cane 4	TNA	GRVFV	534
1	H2496	4	Cane 4	TNA	GYSVd-1	1354
1	H2496	4	Cane 4	TNA	GYSVd-2	4520
1	H2496	4	Cane 4	TNA	HSVd	4556
1	H2496	4	Cane 4	TNA	satGVV	1
1	H2497	5	Cane 5	TNA	AGVd	480
1	H2497	5	Cane 5	TNA	GAMaV	8
1	H2497	5	Cane 5	TNA	GLRaV-3	81879
1	H2497	5	Cane 5	TNA	GLRaV-4	54319
1	H2497	5	Cane 5	TNA	GRGV	4
1	H2497	5	Cane 5	TNA	GRSPaV	2446
1	H2497	5	Cane 5	TNA	GRVFV	1025
1	H2497	5	Cane 5	TNA	GVA	74
1	H2497	5	Cane 5	TNA	GVE	17
1	H2497	5	Cane 5	TNA	GVF	2677
1	H2497	5	Cane 5	TNA	GYSVd-1	3707
1	H2497	5	Cane 5	TNA	GYSVd-2	1547
1	H2497	5	Cane 5	TNA	HSVd	1233
1	H2498	6	Cane 6	TNA	AGVd	256
1	H2498	6	Cane 6	TNA	GBV-1	620
1	H2498	6	Cane 6	TNA	GLRaV-1	1
1	H2498	6	Cane 6	TNA	GLRaV-3	250426
1	H2498	6	Cane 6	TNA	GLRaV-4	4378
1	H2498	6	Cane 6	TNA	GRLDaV	9572
1	H2498	6	Cane 6	TNA	GRSPaV	2235
1	H2498	6	Cane 6	TNA	GVA	3344
1	H2498	6	Cane 6	TNA	GVB	8821
1	H2498	6	Cane 6	TNA	GVD	64
1	H2498	6	Cane 6	TNA	GVE	12
1	H2498	6	Cane 6	TNA	GVF	1128
1	H2498	6	Cane 6	TNA	GYSVd-1	1208
1	H2498	6	Cane 6	TNA	GYSVd-2	1862
1	H2498	6	Cane 6	TNA	HSVd	320
1	H2499	8	Cane 8	TNA	ArMV	10
1	H2499	8	Cane 8	TNA	GAMaV	241
1	H2499	8	Cane 8	TNA	GFkV	17
1	H2499	8	Cane 8	TNA	GFLV	112945
1	H2499	8	Cane 8	TNA	GLRaV-3	8334
1	H2499	8	Cane 8	TNA	GRVFV	1694
1	H2499	8	Cane 8	TNA	HSVd	1113
1	H2500	9	Cane 9	TNA	AGVd	4023
1	H2500	9	Cane 9	TNA	ArMV	1
1	H2500	9	Cane 9	TNA	GAMaV	4
1	H2500	9	Cane 9	TNA	GFkV	3
1	H2500	9	Cane 9	TNA	GKSV	48910
1	H2500	9	Cane 9	TNA	GLRaV-1	408388
1	H2500	9	Cane 9	TNA	GLRaV-4	13
1	H2500	9	Cane 9	TNA	GLRaV-7	165808
1	H2500	9	Cane 9	TNA	GPoV-1	178288
1	H2500	9	Cane 9	TNA	GRGV	1
1	H2500	9	Cane 9	TNA	GRSPaV	7507
1	H2500	9	Cane 9	TNA	GRVFV	1931
1	H2500	9	Cane 9	TNA	GVA	21954
1	H2500	9	Cane 9	TNA	GVB	13
1	H2500	9	Cane 9	TNA	GVD	65
1	H2500	9	Cane 9	TNA	GVF	1
1	H2500	9	Cane 9	TNA	GYSVd-1	2451
1	H2500	9	Cane 9	TNA	GYSVd-2	4146
1	H2500	9	Cane 9	TNA	HSVd	2069
1	H2501	10	Cane 10	TNA	AGVd	7131
1	H2501	10	Cane 10	TNA	GAMaV	3
1	H2501	10	Cane 10	TNA	GFkV	1
1	H2501	10	Cane 10	TNA	GLRaV-3	65331
1	H2501	10	Cane 10	TNA	GLRaV-7	1
1	H2501	10	Cane 10	TNA	GRGV	6
1	H2501	10	Cane 10	TNA	GRSPaV	10529
1	H2501	10	Cane 10	TNA	GRVFV	1550
1	H2501	10	Cane 10	TNA	GVA	4877
1	H2501	10	Cane 10	TNA	GVB	2
1	H2501	10	Cane 10	TNA	GVD	6
1	H2501	10	Cane 10	TNA	GVF	9
1	H2501	10	Cane 10	TNA	GYSVd-1	21609
1	H2501	10	Cane 10	TNA	GYSVd-2	22279
1	H2501	10	Cane 10	TNA	HSVd	4507
1	H2502	13	Cane 13	TNA	GRSPaV	10195
1	H2502	13	Cane 13	TNA	GYSVd-1	2191
1	H2502	13	Cane 13	TNA	GYSVd-2	6
1	H2502	13	Cane 13	TNA	HSVd	3300
1	H2503	14	Cane 14	TNA	GFLV	1
1	H2503	14	Cane 14	TNA	GLRaV-1	51804
1	H2503	14	Cane 14	TNA	GLRaV-3	47622
1	H2503	14	Cane 14	TNA	GLRaV-4	38113
1	H2503	14	Cane 14	TNA	GRSPaV	4005
1	H2503	14	Cane 14	TNA	GVA	27718
1	H2503	14	Cane 14	TNA	GVB	16
1	H2503	14	Cane 14	TNA	GVD	23
1	H2503	14	Cane 14	TNA	GVF	15527
1	H2503	14	Cane 14	TNA	GYSVd-1	250
1	H2503	14	Cane 14	TNA	GYSVd-2	3
1	H2503	14	Cane 14	TNA	HSVd	167
1	H2504	15	Cane 15	TNA	GFkV	1755
1	H2504	15	Cane 15	TNA	GLRaV-2	38483
1	H2504	15	Cane 15	TNA	GLRaV-4	9
1	H2504	15	Cane 15	TNA	GRBV	547
1	H2504	15	Cane 15	TNA	GRGV	33
1	H2504	15	Cane 15	TNA	GRSPaV	3271
1	H2504	15	Cane 15	TNA	GRVFV	1446
1	H2504	15	Cane 15	TNA	GVA	110
1	H2504	15	Cane 15	TNA	GVB	6770
1	H2504	15	Cane 15	TNA	GYSVd-1	137
1	H2504	15	Cane 15	TNA	GYSVd-2	1
1	H2504	15	Cane 15	TNA	HSVd	71
1	H2505	7	Cane 7	TNA	ArMV	1
1	H2505	7	Cane 7	TNA	GAMaV	79
1	H2505	7	Cane 7	TNA	GKSV	1
1	H2505	7	Cane 7	TNA	GLRaV-1	9
1	H2505	7	Cane 7	TNA	GLRaV-2	263734
1	H2505	7	Cane 7	TNA	GLRaV-3	2
1	H2505	7	Cane 7	TNA	GLRaV-4	55117
1	H2505	7	Cane 7	TNA	GRSPaV	12271
1	H2505	7	Cane 7	TNA	GRVFV	2510
1	H2505	7	Cane 7	TNA	GVA	15820
1	H2505	7	Cane 7	TNA	GVB	65346
1	H2505	7	Cane 7	TNA	GVD	5840
1	H2505	7	Cane 7	TNA	GVE	425
1	H2505	7	Cane 7	TNA	GVF	18658
1	H2505	7	Cane 7	TNA	GYSVd-1	153
1	H2505	7	Cane 7	TNA	GYSVd-2	2467
1	H2505	7	Cane 7	TNA	HSVd	1522
1	H2506	11	Cane 11	TNA	GFLV	52
1	H2506	11	Cane 11	TNA	GLRaV-3	136832
1	H2506	11	Cane 11	TNA	GLRaV-7	1
1	H2506	11	Cane 11	TNA	GRSPaV	10307
1	H2506	11	Cane 11	TNA	GRVFV	1
1	H2506	11	Cane 11	TNA	GVB	1
1	H2506	11	Cane 11	TNA	GVE	21145
1	H2506	11	Cane 11	TNA	GYSVd-1	10201
1	H2506	11	Cane 11	TNA	GYSVd-2	4982
1	H2506	11	Cane 11	TNA	HSVd	4963
1	H2507	12	Cane 12	TNA	GAMaV	113
1	H2507	12	Cane 12	TNA	GFkV	13526
1	H2507	12	Cane 12	TNA	GLRaV-2	240280
1	H2507	12	Cane 12	TNA	GRGV	1352
1	H2507	12	Cane 12	TNA	GRSPaV	5870
1	H2507	12	Cane 12	TNA	GRVFV	19
1	H2507	12	Cane 12	TNA	GVA	1094
1	H2507	12	Cane 12	TNA	GVB	57220
1	H2507	12	Cane 12	TNA	GVD	4
1	H2507	12	Cane 12	TNA	GVE	87
1	H2507	12	Cane 12	TNA	GVF	69
1	H2507	12	Cane 12	TNA	GYSVd-1	124
1	H2507	12	Cane 12	TNA	HSVd	194
1	H2508	16	Cane 16	TNA	GLRaV-1	1
1	H2508	16	Cane 16	TNA	GLRaV-3	37
1	H2508	16	Cane 16	TNA	GLRaV-4	443
1	H2508	16	Cane 16	TNA	GRSPaV	8720
1	H2508	16	Cane 16	TNA	GYSVd-1	23206
1	H2508	16	Cane 16	TNA	GYSVd-2	13722
1	H2508	16	Cane 16	TNA	HSVd	14133
1	H2509	18	Cane 18	TNA	ArMV	1
1	H2509	18	Cane 18	TNA	GAMaV	161
1	H2509	18	Cane 18	TNA	GYSVd-1	125
1	H2509	18	Cane 18	TNA	HSVd	154
1	H2510	17	Cane 17	TNA	ArMV	8
1	H2510	17	Cane 17	TNA	GAMaV	36
1	H2510	17	Cane 17	TNA	GYSVd-1	762
1	H2510	17	Cane 17	TNA	GYSVd-2	1
1	H2510	17	Cane 17	TNA	HSVd	882
1	H2511	19	Cane 19	TNA	GBV-1	1
1	H2511	19	Cane 19	TNA	HSVd	354
2	H2512	4	Petiole 4	TNA	AGVd	1680
2	H2512	4	Petiole 4	TNA	ArMV	3
2	H2512	4	Petiole 4	TNA	GAMaV	3
2	H2512	4	Petiole 4	TNA	GBV-1	2
2	H2512	4	Petiole 4	TNA	GFLV	11
2	H2512	4	Petiole 4	TNA	GLRaV-4	11693
2	H2512	4	Petiole 4	TNA	GRGV	9
2	H2512	4	Petiole 4	TNA	GRSPaV	11807
2	H2512	4	Petiole 4	TNA	GRVFV	939
2	H2512	4	Petiole 4	TNA	GYSVd-1	2254
2	H2512	4	Petiole 4	TNA	GYSVd-2	4629
2	H2512	4	Petiole 4	TNA	HSVd	3970
2	H2513	5	Petiole 5	TNA	AGVd	2437
2	H2513	5	Petiole 5	TNA	GAMaV	2
2	H2513	5	Petiole 5	TNA	GBV-1	1
2	H2513	5	Petiole 5	TNA	GFLV	62
2	H2513	5	Petiole 5	TNA	GLRaV-1	1
2	H2513	5	Petiole 5	TNA	GLRaV-3	5375
2	H2513	5	Petiole 5	TNA	GLRaV-4	1394
2	H2513	5	Petiole 5	TNA	GRSPaV	7556
2	H2513	5	Petiole 5	TNA	GRVFV	258
2	H2513	5	Petiole 5	TNA	GVA	16
2	H2513	5	Petiole 5	TNA	GVF	957
2	H2513	5	Petiole 5	TNA	GYSVd-1	2332
2	H2513	5	Petiole 5	TNA	GYSVd-2	1606
2	H2513	5	Petiole 5	TNA	HSVd	955
2	H2514	18	Petiole 18	TNA	ArMV	81545
2	H2514	18	Petiole 18	TNA	GAMaV	21
2	H2514	18	Petiole 18	TNA	GFLV	11229
2	H2514	18	Petiole 18	TNA	GRSPaV	1
2	H2514	18	Petiole 18	TNA	GYSVd-1	1522
2	H2514	18	Petiole 18	TNA	GYSVd-2	6
2	H2514	18	Petiole 18	TNA	HSVd	2645
2	H2515	17	Petiole 17	TNA	ArMV	134681
2	H2515	17	Petiole 17	TNA	GAMaV	23
2	H2515	17	Petiole 17	TNA	GBV-1	1
2	H2515	17	Petiole 17	TNA	GFLV	17509
2	H2515	17	Petiole 17	TNA	GYSVd-1	1665
2	H2515	17	Petiole 17	TNA	GYSVd-2	9
2	H2515	17	Petiole 17	TNA	HSVd	2034
2	H2517	13	Petiole 13	TNA	GFLV	12
2	H2517	13	Petiole 13	TNA	GRSPaV	12659
2	H2517	13	Petiole 13	TNA	GYSVd-1	2864
2	H2517	13	Petiole 13	TNA	GYSVd-2	7
2	H2517	13	Petiole 13	TNA	HSVd	2503
2	H2518	1	Petiole 1	TNA	GEV-1	56398
2	H2518	1	Petiole 1	TNA	GFLV	48
2	H2518	1	Petiole 1	TNA	GLRaV-2	33826
2	H2518	1	Petiole 1	TNA	GLRaV-3	9740
2	H2518	1	Petiole 1	TNA	GLRaV-4	16395
2	H2518	1	Petiole 1	TNA	GRSPaV	11871
2	H2518	1	Petiole 1	TNA	GYSVd-1	289
2	H2518	1	Petiole 1	TNA	GYSVd-2	1
2	H2518	1	Petiole 1	TNA	HSVd	1326
2	H2519	3	Petiole 3	TNA	GAMaV	7
2	H2519	3	Petiole 3	TNA	GBV-1	1
2	H2519	3	Petiole 3	TNA	GFLV	1
2	H2519	3	Petiole 3	TNA	GLRaV-3	76422
2	H2519	3	Petiole 3	TNA	GLRaV-4	13102
2	H2519	3	Petiole 3	TNA	GRSPaV	7386
2	H2519	3	Petiole 3	TNA	GRVFV	196
2	H2519	3	Petiole 3	TNA	GYSVd-1	1219
2	H2519	3	Petiole 3	TNA	GYSVd-2	1
2	H2519	3	Petiole 3	TNA	HSVd	1639
2	H2520	2	Petiole 2	TNA	ArMV	1
2	H2520	2	Petiole 2	TNA	GLRaV-1	1600
2	H2520	2	Petiole 2	TNA	GLRaV-3	25694
2	H2520	2	Petiole 2	TNA	GRSPaV	15845
2	H2520	2	Petiole 2	TNA	GVA	6005
2	H2520	2	Petiole 2	TNA	GVB	24391
2	H2520	2	Petiole 2	TNA	GVD	196
2	H2520	2	Petiole 2	TNA	GVE	332
2	H2520	2	Petiole 2	TNA	GVF	91
2	H2520	2	Petiole 2	TNA	GVL	7484
2	H2520	2	Petiole 2	TNA	GYSVd-1	1994
2	H2520	2	Petiole 2	TNA	GYSVd-2	2463
2	H2520	2	Petiole 2	TNA	HSVd	2512
2	H2520	2	Petiole 2	TNA	satGVV	208
2	H2521	12	Petiole 12	TNA	ArMV	241
2	H2521	12	Petiole 12	TNA	GAMaV	2
2	H2521	12	Petiole 12	TNA	GBV-1	2
2	H2521	12	Petiole 12	TNA	GFkV	65
2	H2521	12	Petiole 12	TNA	GFLV	52
2	H2521	12	Petiole 12	TNA	GLRaV-2	44925
2	H2521	12	Petiole 12	TNA	GRGV	8
2	H2521	12	Petiole 12	TNA	GRSPaV	3944
2	H2521	12	Petiole 12	TNA	GVA	278
2	H2521	12	Petiole 12	TNA	GVB	28210
2	H2521	12	Petiole 12	TNA	GVE	21
2	H2521	12	Petiole 12	TNA	GVF	21
2	H2521	12	Petiole 12	TNA	GYSVd-1	2251
2	H2521	12	Petiole 12	TNA	GYSVd-2	12
2	H2521	12	Petiole 12	TNA	HSVd	1276
2	H2522	16	Petiole 16	TNA	GBV-1	2
2	H2522	16	Petiole 16	TNA	GFLV	4
2	H2522	16	Petiole 16	TNA	GLRaV-3	2
2	H2522	16	Petiole 16	TNA	GLRaV-4	39
2	H2522	16	Petiole 16	TNA	GRSPaV	11597
2	H2522	16	Petiole 16	TNA	GYSVd-1	2622
2	H2522	16	Petiole 16	TNA	GYSVd-2	2157
2	H2522	16	Petiole 16	TNA	HSVd	1685
2	H2523	11	Petiole 11	TNA	GBV-1	1
2	H2523	11	Petiole 11	TNA	GFLV	2
2	H2523	11	Petiole 11	TNA	GLRaV-3	203813
2	H2523	11	Petiole 11	TNA	GRSPaV	20335
2	H2523	11	Petiole 11	TNA	GVE	19621
2	H2523	11	Petiole 11	TNA	GYSVd-1	7053
2	H2523	11	Petiole 11	TNA	GYSVd-2	2919
2	H2523	11	Petiole 11	TNA	HSVd	2258
2	H2524	15	Petiole 15	TNA	GBV-1	2
2	H2524	15	Petiole 15	TNA	GFkV	573
2	H2524	15	Petiole 15	TNA	GFLV	1
2	H2524	15	Petiole 15	TNA	GLRaV-2	69956
2	H2524	15	Petiole 15	TNA	GRBV	7052
2	H2524	15	Petiole 15	TNA	GRGV	74
2	H2524	15	Petiole 15	TNA	GRSPaV	36698
2	H2524	15	Petiole 15	TNA	GRVFV	204
2	H2524	15	Petiole 15	TNA	GVA	654
2	H2524	15	Petiole 15	TNA	GVB	30331
2	H2524	15	Petiole 15	TNA	GVD	1
2	H2524	15	Petiole 15	TNA	GVE	2
2	H2524	15	Petiole 15	TNA	GVL	1
2	H2524	15	Petiole 15	TNA	GYSVd-1	1964
2	H2524	15	Petiole 15	TNA	GYSVd-2	6
2	H2524	15	Petiole 15	TNA	HSVd	2595
2	H2525	6	Petiole 6	TNA	AGVd	404
2	H2525	6	Petiole 6	TNA	GBV-1	6
2	H2525	6	Petiole 6	TNA	GFLV	8
2	H2525	6	Petiole 6	TNA	GLRaV-3	40041
2	H2525	6	Petiole 6	TNA	GLRaV-4	254
2	H2525	6	Petiole 6	TNA	GRLDaV	1173
2	H2525	6	Petiole 6	TNA	GRSPaV	8045
2	H2525	6	Petiole 6	TNA	GVA	2510
2	H2525	6	Petiole 6	TNA	GVB	3574
2	H2525	6	Petiole 6	TNA	GVD	25
2	H2525	6	Petiole 6	TNA	GVF	54
2	H2525	6	Petiole 6	TNA	GYSVd-1	2096
2	H2525	6	Petiole 6	TNA	GYSVd-2	848
2	H2525	6	Petiole 6	TNA	HSVd	903
2	H2526	8	Petiole 8	TNA	ArMV	44
2	H2526	8	Petiole 8	TNA	GAMaV	6
2	H2526	8	Petiole 8	TNA	GBV-1	1
2	H2526	8	Petiole 8	TNA	GFLV	465062
2	H2526	8	Petiole 8	TNA	GLRaV-3	54
2	H2526	8	Petiole 8	TNA	GRVFV	18
2	H2526	8	Petiole 8	TNA	HSVd	2686
2	H2527	9	Petiole 9	TNA	AGVd	547
2	H2527	9	Petiole 9	TNA	GAMaV	1
2	H2527	9	Petiole 9	TNA	GFLV	7536
2	H2527	9	Petiole 9	TNA	GKSV	489
2	H2527	9	Petiole 9	TNA	GLRaV-1	696
2	H2527	9	Petiole 9	TNA	GLRaV-3	2
2	H2527	9	Petiole 9	TNA	GLRaV-7	1
2	H2527	9	Petiole 9	TNA	GPoV-1	1565
2	H2527	9	Petiole 9	TNA	GRSPaV	40604
2	H2527	9	Petiole 9	TNA	GRVFV	103
2	H2527	9	Petiole 9	TNA	GVA	12331
2	H2527	9	Petiole 9	TNA	GVB	7
2	H2527	9	Petiole 9	TNA	GVD	17
2	H2527	9	Petiole 9	TNA	GVF	5
2	H2527	9	Petiole 9	TNA	GYSVd-1	2402
2	H2527	9	Petiole 9	TNA	GYSVd-2	749
2	H2527	9	Petiole 9	TNA	HSVd	2318
2	H2528	10	Petiole 10	TNA	AGVd	1002
2	H2528	10	Petiole 10	TNA	GBV-1	1
2	H2528	10	Petiole 10	TNA	GFLV	21
2	H2528	10	Petiole 10	TNA	GLRaV-3	173790
2	H2528	10	Petiole 10	TNA	GRSPaV	31629
2	H2528	10	Petiole 10	TNA	GRVFV	123
2	H2528	10	Petiole 10	TNA	GVA	19453
2	H2528	10	Petiole 10	TNA	GVB	3
2	H2528	10	Petiole 10	TNA	GVD	20
2	H2528	10	Petiole 10	TNA	GVE	1
2	H2528	10	Petiole 10	TNA	GVF	23
2	H2528	10	Petiole 10	TNA	GYSVd-1	2442
2	H2528	10	Petiole 10	TNA	GYSVd-2	2317
2	H2528	10	Petiole 10	TNA	HSVd	1903
2	H2529	7	Petiole 7	TNA	GAMaV	37
2	H2529	7	Petiole 7	TNA	GBV-1	2
2	H2529	7	Petiole 7	TNA	GLRaV-2	190650
2	H2529	7	Petiole 7	TNA	GLRaV-3	3
2	H2529	7	Petiole 7	TNA	GLRaV-4	21762
2	H2529	7	Petiole 7	TNA	GRSPaV	17383
2	H2529	7	Petiole 7	TNA	GRVFV	974
2	H2529	7	Petiole 7	TNA	GVA	1430
2	H2529	7	Petiole 7	TNA	GVB	14830
2	H2529	7	Petiole 7	TNA	GVD	584
2	H2529	7	Petiole 7	TNA	GVE	242
2	H2529	7	Petiole 7	TNA	GVF	5239
2	H2529	7	Petiole 7	TNA	GYSVd-1	1637
2	H2529	7	Petiole 7	TNA	GYSVd-2	1595
2	H2529	7	Petiole 7	TNA	HSVd	2454
2	H2530	19	Petiole 19	TNA	HSVd	316
2	H2531	14	Petiole 14	TNA	ArMV	2
2	H2531	14	Petiole 14	TNA	GFLV	119
2	H2531	14	Petiole 14	TNA	GLRaV-1	236
2	H2531	14	Petiole 14	TNA	GLRaV-3	3181
2	H2531	14	Petiole 14	TNA	GLRaV-4	1654
2	H2531	14	Petiole 14	TNA	GRSPaV	5233
2	H2531	14	Petiole 14	TNA	GVA	4095
2	H2531	14	Petiole 14	TNA	GVF	805
2	H2531	14	Petiole 14	TNA	GYSVd-1	308
2	H2531	14	Petiole 14	TNA	GYSVd-2	2
2	H2531	14	Petiole 14	TNA	HSVd	915
3	H2537	4	Cane 4	dsRNA	AGVd	19
3	H2537	4	Cane 4	dsRNA	ArMV	4
3	H2537	4	Cane 4	dsRNA	GAMaV	275
3	H2537	4	Cane 4	dsRNA	GFkV	4
3	H2537	4	Cane 4	dsRNA	GLRaV-4	139893
3	H2537	4	Cane 4	dsRNA	GRGV	370
3	H2537	4	Cane 4	dsRNA	GRSPaV	31327
3	H2537	4	Cane 4	dsRNA	GRVFV	37498
3	H2537	4	Cane 4	dsRNA	GYSVd-1	17
3	H2537	4	Cane 4	dsRNA	GYSVd-2	24
3	H2537	4	Cane 4	dsRNA	HSVd	9
3	H2538	4	Petiole 4	dsRNA	AGVd	36
3	H2538	4	Petiole 4	dsRNA	ArMV	1
3	H2538	4	Petiole 4	dsRNA	GAMaV	15
3	H2538	4	Petiole 4	dsRNA	GFLV	1
3	H2538	4	Petiole 4	dsRNA	GLRaV-3	2
3	H2538	4	Petiole 4	dsRNA	GLRaV-4	44974
3	H2538	4	Petiole 4	dsRNA	GRGV	8
3	H2538	4	Petiole 4	dsRNA	GRSPaV	19121
3	H2538	4	Petiole 4	dsRNA	GRVFV	2000
3	H2538	4	Petiole 4	dsRNA	GYSVd-1	135
3	H2538	4	Petiole 4	dsRNA	GYSVd-2	169
3	H2538	4	Petiole 4	dsRNA	HSVd	383
3	H2539	5	Petiole 5	dsRNA	AGVd	113
3	H2539	5	Petiole 5	dsRNA	ArMV	1
3	H2539	5	Petiole 5	dsRNA	GAMaV	11
3	H2539	5	Petiole 5	dsRNA	GLRaV-3	374726
3	H2539	5	Petiole 5	dsRNA	GLRaV-4	4343
3	H2539	5	Petiole 5	dsRNA	GRGV	21
3	H2539	5	Petiole 5	dsRNA	GRSPaV	12778
3	H2539	5	Petiole 5	dsRNA	GRVFV	3056
3	H2539	5	Petiole 5	dsRNA	GVA	78
3	H2539	5	Petiole 5	dsRNA	GVE	24
3	H2539	5	Petiole 5	dsRNA	GVF	2779
3	H2539	5	Petiole 5	dsRNA	GYSVd-1	523
3	H2539	5	Petiole 5	dsRNA	GYSVd-2	322
3	H2539	5	Petiole 5	dsRNA	HSVd	202
3	H2540	18	Petiole 18	dsRNA	ArMV	36
3	H2540	18	Petiole 18	dsRNA	GAMaV	483
3	H2540	18	Petiole 18	dsRNA	GFLV	48
3	H2540	18	Petiole 18	dsRNA	GLRaV-3	2
3	H2540	18	Petiole 18	dsRNA	GRSPaV	1
3	H2540	18	Petiole 18	dsRNA	GYSVd-1	879
3	H2540	18	Petiole 18	dsRNA	GYSVd-2	7
3	H2540	18	Petiole 18	dsRNA	HSVd	2982
3	H2541	17	Petiole 17	dsRNA	ArMV	38859
3	H2541	17	Petiole 17	dsRNA	GAMaV	485
3	H2541	17	Petiole 17	dsRNA	GFLV	4778
3	H2541	17	Petiole 17	dsRNA	GYSVd-1	948
3	H2541	17	Petiole 17	dsRNA	GYSVd-2	6
3	H2541	17	Petiole 17	dsRNA	HSVd	1848
3	H2542	14	Petiole 14	dsRNA	ArMV	1
3	H2542	14	Petiole 14	dsRNA	GFLV	9
3	H2542	14	Petiole 14	dsRNA	GLRaV-1	1908
3	H2542	14	Petiole 14	dsRNA	GLRaV-3	141464
3	H2542	14	Petiole 14	dsRNA	GLRaV-4	10536
3	H2542	14	Petiole 14	dsRNA	GRSPaV	67782
3	H2542	14	Petiole 14	dsRNA	GVA	7879
3	H2542	14	Petiole 14	dsRNA	GVB	8
3	H2542	14	Petiole 14	dsRNA	GVD	11
3	H2542	14	Petiole 14	dsRNA	GVF	4135
3	H2542	14	Petiole 14	dsRNA	GYSVd-1	117
3	H2542	14	Petiole 14	dsRNA	HSVd	406
3	H2543	13	Petiole 13	dsRNA	ArMV	1
3	H2543	13	Petiole 13	dsRNA	GLRaV-3	1
3	H2543	13	Petiole 13	dsRNA	GRSPaV	323540
3	H2543	13	Petiole 13	dsRNA	GYSVd-1	441
3	H2543	13	Petiole 13	dsRNA	GYSVd-2	5
3	H2543	13	Petiole 13	dsRNA	HSVd	1026
3	H2544	1	Petiole 1	dsRNA	ArMV	2
3	H2544	1	Petiole 1	dsRNA	GBV-1	1
3	H2544	1	Petiole 1	dsRNA	GEV-1	4606
3	H2544	1	Petiole 1	dsRNA	GFLV	8
3	H2544	1	Petiole 1	dsRNA	GLRaV-2	99562
3	H2544	1	Petiole 1	dsRNA	GLRaV-3	595111
3	H2544	1	Petiole 1	dsRNA	GLRaV-4	57460
3	H2544	1	Petiole 1	dsRNA	GRSPaV	124860
3	H2544	1	Petiole 1	dsRNA	GYSVd-1	104
3	H2544	1	Petiole 1	dsRNA	GYSVd-2	1
3	H2544	1	Petiole 1	dsRNA	HSVd	635
3	H2545	3	Petiole 3	dsRNA	GAMaV	346
3	H2545	3	Petiole 3	dsRNA	GFkV	64
3	H2545	3	Petiole 3	dsRNA	GLRaV-1	1
3	H2545	3	Petiole 3	dsRNA	GLRaV-3	244931
3	H2545	3	Petiole 3	dsRNA	GLRaV-4	44185
3	H2545	3	Petiole 3	dsRNA	GRSPaV	67457
3	H2545	3	Petiole 3	dsRNA	GRVFV	16284
3	H2545	3	Petiole 3	dsRNA	GYSVd-1	182
3	H2545	3	Petiole 3	dsRNA	HSVd	308
3	H2546	2	Petiole 2	dsRNA	AGVd	34
3	H2546	2	Petiole 2	dsRNA	ArMV	1
3	H2546	2	Petiole 2	dsRNA	GAMaV	24
3	H2546	2	Petiole 2	dsRNA	GFkV	2
3	H2546	2	Petiole 2	dsRNA	GFLV	1
3	H2546	2	Petiole 2	dsRNA	GLRaV-1	49109
3	H2546	2	Petiole 2	dsRNA	GLRaV-3	166054
3	H2546	2	Petiole 2	dsRNA	GLRaV-4	18
3	H2546	2	Petiole 2	dsRNA	GRGV	35
3	H2546	2	Petiole 2	dsRNA	GRSPaV	115124
3	H2546	2	Petiole 2	dsRNA	GRVFV	3503
3	H2546	2	Petiole 2	dsRNA	GVA	6961
3	H2546	2	Petiole 2	dsRNA	GVB	4799
3	H2546	2	Petiole 2	dsRNA	GVD	27
3	H2546	2	Petiole 2	dsRNA	GVE	140
3	H2546	2	Petiole 2	dsRNA	GVF	38
3	H2546	2	Petiole 2	dsRNA	GVL	6537
3	H2546	2	Petiole 2	dsRNA	GYSVd-1	194
3	H2546	2	Petiole 2	dsRNA	GYSVd-2	338
3	H2546	2	Petiole 2	dsRNA	HSVd	687
3	H2546	2	Petiole 2	dsRNA	satGVV	2320
3	H2547	5	Cane 5	dsRNA	AGVd	17
3	H2547	5	Cane 5	dsRNA	ArMV	1
3	H2547	5	Cane 5	dsRNA	GAMaV	84
3	H2547	5	Cane 5	dsRNA	GFkV	2
3	H2547	5	Cane 5	dsRNA	GLRaV-1	1
3	H2547	5	Cane 5	dsRNA	GLRaV-3	1033863
3	H2547	5	Cane 5	dsRNA	GLRaV-4	177215
3	H2547	5	Cane 5	dsRNA	GRGV	137
3	H2547	5	Cane 5	dsRNA	GRSPaV	53561
3	H2547	5	Cane 5	dsRNA	GRVFV	17879
3	H2547	5	Cane 5	dsRNA	GVA	132
3	H2547	5	Cane 5	dsRNA	GVE	54
3	H2547	5	Cane 5	dsRNA	GVF	6945
3	H2547	5	Cane 5	dsRNA	GYSVd-1	16
3	H2547	5	Cane 5	dsRNA	GYSVd-2	20
3	H2547	5	Cane 5	dsRNA	HSVd	12
3	H2548	18	Cane 18	dsRNA	ArMV	1
3	H2548	18	Cane 18	dsRNA	GAMaV	672
3	H2548	18	Cane 18	dsRNA	GLRaV-3	4
3	H2548	18	Cane 18	dsRNA	GRSPaV	2
3	H2548	18	Cane 18	dsRNA	GYSVd-1	11
3	H2548	18	Cane 18	dsRNA	HSVd	5
3	H2549	17	Cane 17	dsRNA	ArMV	8
3	H2549	17	Cane 17	dsRNA	GAMaV	3373
3	H2549	17	Cane 17	dsRNA	GFLV	1
3	H2549	17	Cane 17	dsRNA	GRVFV	1
3	H2549	17	Cane 17	dsRNA	GYSVd-1	14
3	H2549	17	Cane 17	dsRNA	HSVd	9
3	H2550	14	Cane 14	dsRNA	ArMV	2
3	H2550	14	Cane 14	dsRNA	GFLV	1
3	H2550	14	Cane 14	dsRNA	GLRaV-1	393887
3	H2550	14	Cane 14	dsRNA	GLRaV-3	67513
3	H2550	14	Cane 14	dsRNA	GLRaV-4	87937
3	H2550	14	Cane 14	dsRNA	GRSPaV	22496
3	H2550	14	Cane 14	dsRNA	GVA	25073
3	H2550	14	Cane 14	dsRNA	GVB	15
3	H2550	14	Cane 14	dsRNA	GVD	43
3	H2550	14	Cane 14	dsRNA	GVE	1
3	H2550	14	Cane 14	dsRNA	GVF	10175
3	H2550	14	Cane 14	dsRNA	GYSVd-1	14
3	H2550	14	Cane 14	dsRNA	HSVd	5
3	H2551	13	Cane 13	dsRNA	ArMV	3
3	H2551	13	Cane 13	dsRNA	GRSPaV	90210
3	H2551	13	Cane 13	dsRNA	GVE	1
3	H2551	13	Cane 13	dsRNA	GYSVd-1	16
3	H2551	13	Cane 13	dsRNA	HSVd	9
3	H2552	1	Cane 1	dsRNA	ArMV	4
3	H2552	1	Cane 1	dsRNA	GEV-1	2030
3	H2552	1	Cane 1	dsRNA	GLRaV-2	94121
3	H2552	1	Cane 1	dsRNA	GLRaV-3	449657
3	H2552	1	Cane 1	dsRNA	GLRaV-4	53332
3	H2552	1	Cane 1	dsRNA	GRSPaV	52709
3	H2552	1	Cane 1	dsRNA	GYSVd-1	1
3	H2552	1	Cane 1	dsRNA	HSVd	7
3	H2553	3	Cane 3	dsRNA	ArMV	3
3	H2553	3	Cane 3	dsRNA	GAMaV	310
3	H2553	3	Cane 3	dsRNA	GFkV	59
3	H2553	3	Cane 3	dsRNA	GFLV	1
3	H2553	3	Cane 3	dsRNA	GLRaV-3	43926
3	H2553	3	Cane 3	dsRNA	GLRaV-4	39424
3	H2553	3	Cane 3	dsRNA	GRSPaV	26755
3	H2553	3	Cane 3	dsRNA	GRVFV	17083
3	H2553	3	Cane 3	dsRNA	GYSVd-1	5
3	H2553	3	Cane 3	dsRNA	HSVd	2
3	H2554	2	Cane 2	dsRNA	ArMV	6
3	H2554	2	Cane 2	dsRNA	GLRaV-1	61569
3	H2554	2	Cane 2	dsRNA	GLRaV-3	393804
3	H2554	2	Cane 2	dsRNA	GRSPaV	91317
3	H2554	2	Cane 2	dsRNA	GVA	30579
3	H2554	2	Cane 2	dsRNA	GVB	13486
3	H2554	2	Cane 2	dsRNA	GVD	90
3	H2554	2	Cane 2	dsRNA	GVE	472
3	H2554	2	Cane 2	dsRNA	GVF	61
3	H2554	2	Cane 2	dsRNA	GVL	13085
3	H2554	2	Cane 2	dsRNA	GYSVd-1	9
3	H2554	2	Cane 2	dsRNA	GYSVd-2	12
3	H2554	2	Cane 2	dsRNA	HSVd	7
3	H2554	2	Cane 2	dsRNA	satGVV	7944
3	H2555	19	Petiole 19	dsRNA	ArMV	1
3	H2555	19	Petiole 19	dsRNA	GAMaV	57
3	H2555	19	Petiole 19	dsRNA	GLRaV-3	1
3	H2555	19	Petiole 19	dsRNA	HSVd	558
4	H2556	12	Petiole 12	dsRNA	ArMV	1
4	H2556	12	Petiole 12	dsRNA	GAMaV	251
4	H2556	12	Petiole 12	dsRNA	GFkV	26336
4	H2556	12	Petiole 12	dsRNA	GFLV	32
4	H2556	12	Petiole 12	dsRNA	GKSV	1
4	H2556	12	Petiole 12	dsRNA	GLRaV-2	172236
4	H2556	12	Petiole 12	dsRNA	GLRaV-3	2
4	H2556	12	Petiole 12	dsRNA	GRGV	821
4	H2556	12	Petiole 12	dsRNA	GRSPaV	257439
4	H2556	12	Petiole 12	dsRNA	GRVFV	18
4	H2556	12	Petiole 12	dsRNA	GVA	1195
4	H2556	12	Petiole 12	dsRNA	GVB	73717
4	H2556	12	Petiole 12	dsRNA	GVD	21
4	H2556	12	Petiole 12	dsRNA	GVE	42
4	H2556	12	Petiole 12	dsRNA	GVF	38
4	H2556	12	Petiole 12	dsRNA	GVL	5
4	H2556	12	Petiole 12	dsRNA	GYSVd-1	581
4	H2556	12	Petiole 12	dsRNA	HSVd	710
4	H2557	16	Petiole 16	dsRNA	GFLV	1
4	H2557	16	Petiole 16	dsRNA	GLRaV-2	2766
4	H2557	16	Petiole 16	dsRNA	GLRaV-3	34
4	H2557	16	Petiole 16	dsRNA	GLRaV-4	574
4	H2557	16	Petiole 16	dsRNA	GRSPaV	104002
4	H2557	16	Petiole 16	dsRNA	GYSVd-1	428
4	H2557	16	Petiole 16	dsRNA	GYSVd-2	297
4	H2557	16	Petiole 16	dsRNA	HSVd	612
4	H2558	11	Petiole 11	dsRNA	ArMV	2
4	H2558	11	Petiole 11	dsRNA	GFLV	1
4	H2558	11	Petiole 11	dsRNA	GLRaV-3	237892
4	H2558	11	Petiole 11	dsRNA	GRSPaV	105908
4	H2558	11	Petiole 11	dsRNA	GVE	6952
4	H2558	11	Petiole 11	dsRNA	GYSVd-1	1209
4	H2558	11	Petiole 11	dsRNA	GYSVd-2	563
4	H2558	11	Petiole 11	dsRNA	HSVd	952
4	H2559	15	Petiole 15	dsRNA	ArMV	1
4	H2559	15	Petiole 15	dsRNA	GAMaV	1
4	H2559	15	Petiole 15	dsRNA	GFkV	14719
4	H2559	15	Petiole 15	dsRNA	GLRaV-2	25355
4	H2559	15	Petiole 15	dsRNA	GRBV	2236
4	H2559	15	Petiole 15	dsRNA	GRGV	539
4	H2559	15	Petiole 15	dsRNA	GRSPaV	27556
4	H2559	15	Petiole 15	dsRNA	GRVFV	2154
4	H2559	15	Petiole 15	dsRNA	GVA	111
4	H2559	15	Petiole 15	dsRNA	GVB	5538
4	H2559	15	Petiole 15	dsRNA	GYSVd-1	234
4	H2559	15	Petiole 15	dsRNA	GYSVd-2	2
4	H2559	15	Petiole 15	dsRNA	HSVd	208
4	H2560	6	Petiole 6	dsRNA	AGVd	37
4	H2560	6	Petiole 6	dsRNA	ArMV	2
4	H2560	6	Petiole 6	dsRNA	GBV-1	2
4	H2560	6	Petiole 6	dsRNA	GFLV	2
4	H2560	6	Petiole 6	dsRNA	GLRaV-2	1
4	H2560	6	Petiole 6	dsRNA	GLRaV-3	804260
4	H2560	6	Petiole 6	dsRNA	GLRaV-4	1754
4	H2560	6	Petiole 6	dsRNA	GRLDaV	34
4	H2560	6	Petiole 6	dsRNA	GRSPaV	32910
4	H2560	6	Petiole 6	dsRNA	GVA	7463
4	H2560	6	Petiole 6	dsRNA	GVB	4085
4	H2560	6	Petiole 6	dsRNA	GVD	40
4	H2560	6	Petiole 6	dsRNA	GVE	12
4	H2560	6	Petiole 6	dsRNA	GVF	1236
4	H2560	6	Petiole 6	dsRNA	GYSVd-1	246
4	H2560	6	Petiole 6	dsRNA	GYSVd-2	80
4	H2560	6	Petiole 6	dsRNA	HSVd	128
4	H2561	8	Petiole 8	dsRNA	ArMV	11
4	H2561	8	Petiole 8	dsRNA	GAMaV	891
4	H2561	8	Petiole 8	dsRNA	GFkV	2
4	H2561	8	Petiole 8	dsRNA	GFLV	55099
4	H2561	8	Petiole 8	dsRNA	GLRaV-3	22
4	H2561	8	Petiole 8	dsRNA	GRVFV	267
4	H2561	8	Petiole 8	dsRNA	HSVd	795
4	H2562	9	Petiole 9	dsRNA	AGVd	38
4	H2562	9	Petiole 9	dsRNA	ArMV	1
4	H2562	9	Petiole 9	dsRNA	GAMaV	10
4	H2562	9	Petiole 9	dsRNA	GFkV	3
4	H2562	9	Petiole 9	dsRNA	GKSV	3130
4	H2562	9	Petiole 9	dsRNA	GLRaV-1	101395
4	H2562	9	Petiole 9	dsRNA	GLRaV-4	12
4	H2562	9	Petiole 9	dsRNA	GLRaV-7	11
4	H2562	9	Petiole 9	dsRNA	GPoV-1	36387
4	H2562	9	Petiole 9	dsRNA	GRSPaV	54340
4	H2562	9	Petiole 9	dsRNA	GRVFV	3597
4	H2562	9	Petiole 9	dsRNA	GVA	9390
4	H2562	9	Petiole 9	dsRNA	GVB	7
4	H2562	9	Petiole 9	dsRNA	GVD	12
4	H2562	9	Petiole 9	dsRNA	GVL	1
4	H2562	9	Petiole 9	dsRNA	GYSVd-1	428
4	H2562	9	Petiole 9	dsRNA	GYSVd-2	116
4	H2562	9	Petiole 9	dsRNA	HSVd	164
4	H2563	10	Petiole 10	dsRNA	AGVd	219
4	H2563	10	Petiole 10	dsRNA	ArMV	1
4	H2563	10	Petiole 10	dsRNA	GAMaV	18
4	H2563	10	Petiole 10	dsRNA	GFkV	3
4	H2563	10	Petiole 10	dsRNA	GFLV	20
4	H2563	10	Petiole 10	dsRNA	GLRaV-3	264995
4	H2563	10	Petiole 10	dsRNA	GRGV	32
4	H2563	10	Petiole 10	dsRNA	GRSPaV	128749
4	H2563	10	Petiole 10	dsRNA	GRVFV	7212
4	H2563	10	Petiole 10	dsRNA	GVA	8778
4	H2563	10	Petiole 10	dsRNA	GVB	5
4	H2563	10	Petiole 10	dsRNA	GVD	9
4	H2563	10	Petiole 10	dsRNA	GVF	9
4	H2563	10	Petiole 10	dsRNA	GYSVd-1	355
4	H2563	10	Petiole 10	dsRNA	GYSVd-2	357
4	H2563	10	Petiole 10	dsRNA	HSVd	675
4	H2564	7	Petiole 7	dsRNA	ArMV	1
4	H2564	7	Petiole 7	dsRNA	GAMaV	62
4	H2564	7	Petiole 7	dsRNA	GLRaV-1	2
4	H2564	7	Petiole 7	dsRNA	GLRaV-2	123965
4	H2564	7	Petiole 7	dsRNA	GLRaV-3	2
4	H2564	7	Petiole 7	dsRNA	GLRaV-4	61294
4	H2564	7	Petiole 7	dsRNA	GRSPaV	41170
4	H2564	7	Petiole 7	dsRNA	GRVFV	3740
4	H2564	7	Petiole 7	dsRNA	GVA	18565
4	H2564	7	Petiole 7	dsRNA	GVB	5327
4	H2564	7	Petiole 7	dsRNA	GVD	348
4	H2564	7	Petiole 7	dsRNA	GVE	90
4	H2564	7	Petiole 7	dsRNA	GVF	7540
4	H2564	7	Petiole 7	dsRNA	GYSVd-1	281
4	H2564	7	Petiole 7	dsRNA	GYSVd-2	162
4	H2564	7	Petiole 7	dsRNA	HSVd	209
4	H2565	12	Cane 12	dsRNA	ArMV	2
4	H2565	12	Cane 12	dsRNA	GAMaV	661
4	H2565	12	Cane 12	dsRNA	GFkV	176322
4	H2565	12	Cane 12	dsRNA	GLRaV-2	546081
4	H2565	12	Cane 12	dsRNA	GLRaV-3	1
4	H2565	12	Cane 12	dsRNA	GRGV	19369
4	H2565	12	Cane 12	dsRNA	GRSPaV	134541
4	H2565	12	Cane 12	dsRNA	GRVFV	213
4	H2565	12	Cane 12	dsRNA	GVA	934
4	H2565	12	Cane 12	dsRNA	GVB	55543
4	H2565	12	Cane 12	dsRNA	GVD	23
4	H2565	12	Cane 12	dsRNA	GVE	47
4	H2565	12	Cane 12	dsRNA	GVF	36
4	H2565	12	Cane 12	dsRNA	GVL	3
4	H2565	12	Cane 12	dsRNA	GYSVd-1	9
4	H2565	12	Cane 12	dsRNA	HSVd	10
4	H2566	16	Cane 16	dsRNA	ArMV	3
4	H2566	16	Cane 16	dsRNA	GFkV	1
4	H2566	16	Cane 16	dsRNA	GLRaV-1	7
4	H2566	16	Cane 16	dsRNA	GLRaV-3	37
4	H2566	16	Cane 16	dsRNA	GLRaV-4	466
4	H2566	16	Cane 16	dsRNA	GRGV	1
4	H2566	16	Cane 16	dsRNA	GRSPaV	46667
4	H2566	16	Cane 16	dsRNA	GYSVd-1	26
4	H2566	16	Cane 16	dsRNA	GYSVd-2	16
4	H2566	16	Cane 16	dsRNA	HSVd	17
4	H2567	11	Cane 11	dsRNA	ArMV	2
4	H2567	11	Cane 11	dsRNA	GLRaV-3	199351
4	H2567	11	Cane 11	dsRNA	GRSPaV	210083
4	H2567	11	Cane 11	dsRNA	GVE	13828
4	H2567	11	Cane 11	dsRNA	GYSVd-1	18
4	H2567	11	Cane 11	dsRNA	GYSVd-2	6
4	H2567	11	Cane 11	dsRNA	HSVd	12
4	H2568	15	Cane 15	dsRNA	ArMV	2
4	H2568	15	Cane 15	dsRNA	GAMaV	22
4	H2568	15	Cane 15	dsRNA	GFkV	166041
4	H2568	15	Cane 15	dsRNA	GLRaV-1	1
4	H2568	15	Cane 15	dsRNA	GLRaV-2	184867
4	H2568	15	Cane 15	dsRNA	GLRaV-3	1
4	H2568	15	Cane 15	dsRNA	GRBV	259
4	H2568	15	Cane 15	dsRNA	GRGV	1087
4	H2568	15	Cane 15	dsRNA	GRSPaV	148960
4	H2568	15	Cane 15	dsRNA	GRVFV	39347
4	H2568	15	Cane 15	dsRNA	GVA	252
4	H2568	15	Cane 15	dsRNA	GVB	13737
4	H2568	15	Cane 15	dsRNA	GYSVd-1	9
4	H2568	15	Cane 15	dsRNA	HSVd	14
4	H2569	6	Cane 6	dsRNA	AGVd	7
4	H2569	6	Cane 6	dsRNA	ArMV	1
4	H2569	6	Cane 6	dsRNA	GBV-1	33
4	H2569	6	Cane 6	dsRNA	GLRaV-3	1018374
4	H2569	6	Cane 6	dsRNA	GLRaV-4	5867
4	H2569	6	Cane 6	dsRNA	GRLDaV	221
4	H2569	6	Cane 6	dsRNA	GRSPaV	25661
4	H2569	6	Cane 6	dsRNA	GVA	14365
4	H2569	6	Cane 6	dsRNA	GVB	7671
4	H2569	6	Cane 6	dsRNA	GVD	62
4	H2569	6	Cane 6	dsRNA	GVE	37
4	H2569	6	Cane 6	dsRNA	GVF	5872
4	H2569	6	Cane 6	dsRNA	GYSVd-1	13
4	H2569	6	Cane 6	dsRNA	GYSVd-2	16
4	H2569	6	Cane 6	dsRNA	HSVd	5
4	H2570	8	Cane 8	dsRNA	ArMV	8
4	H2570	8	Cane 8	dsRNA	GAMaV	8423
4	H2570	8	Cane 8	dsRNA	GFkV	94
4	H2570	8	Cane 8	dsRNA	GFLV	55508
4	H2570	8	Cane 8	dsRNA	GLRaV-3	278070
4	H2570	8	Cane 8	dsRNA	GRVFV	18552
4	H2570	8	Cane 8	dsRNA	HSVd	7
4	H2571	9	Cane 9	dsRNA	AGVd	34
4	H2571	9	Cane 9	dsRNA	ArMV	4
4	H2571	9	Cane 9	dsRNA	GAMaV	61
4	H2571	9	Cane 9	dsRNA	GFkV	21
4	H2571	9	Cane 9	dsRNA	GKSV	50797
4	H2571	9	Cane 9	dsRNA	GLRaV-1	4348814
4	H2571	9	Cane 9	dsRNA	GLRaV-4	203
4	H2571	9	Cane 9	dsRNA	GLRaV-7	1472466
4	H2571	9	Cane 9	dsRNA	GPoV-1	44490
4	H2571	9	Cane 9	dsRNA	GRGV	6
4	H2571	9	Cane 9	dsRNA	GRSPaV	149021
4	H2571	9	Cane 9	dsRNA	GRVFV	33695
4	H2571	9	Cane 9	dsRNA	GVA	62015
4	H2571	9	Cane 9	dsRNA	GVB	28
4	H2571	9	Cane 9	dsRNA	GVD	318
4	H2571	9	Cane 9	dsRNA	GVE	2
4	H2571	9	Cane 9	dsRNA	GVL	8
4	H2571	9	Cane 9	dsRNA	GYSVd-1	6
4	H2571	9	Cane 9	dsRNA	GYSVd-2	17
4	H2571	9	Cane 9	dsRNA	HSVd	14
4	H2572	10	Cane 10	dsRNA	AGVd	16
4	H2572	10	Cane 10	dsRNA	ArMV	1
4	H2572	10	Cane 10	dsRNA	GAMaV	144
4	H2572	10	Cane 10	dsRNA	GFkV	7
4	H2572	10	Cane 10	dsRNA	GLRaV-2	1
4	H2572	10	Cane 10	dsRNA	GLRaV-3	104793
4	H2572	10	Cane 10	dsRNA	GLRaV-7	1
4	H2572	10	Cane 10	dsRNA	GRGV	130
4	H2572	10	Cane 10	dsRNA	GRSPaV	188297
4	H2572	10	Cane 10	dsRNA	GRVFV	32195
4	H2572	10	Cane 10	dsRNA	GVA	15669
4	H2572	10	Cane 10	dsRNA	GVB	3
4	H2572	10	Cane 10	dsRNA	GVD	23
4	H2572	10	Cane 10	dsRNA	GVE	7
4	H2572	10	Cane 10	dsRNA	GVF	8
4	H2572	10	Cane 10	dsRNA	GVL	4
4	H2572	10	Cane 10	dsRNA	GYSVd-1	26
4	H2572	10	Cane 10	dsRNA	GYSVd-2	22
4	H2572	10	Cane 10	dsRNA	HSVd	12
4	H2573	7	Cane 7	dsRNA	GAMaV	273
4	H2573	7	Cane 7	dsRNA	GLRaV-1	11
4	H2573	7	Cane 7	dsRNA	GLRaV-2	276930
4	H2573	7	Cane 7	dsRNA	GLRaV-3	3
4	H2573	7	Cane 7	dsRNA	GLRaV-4	77773
4	H2573	7	Cane 7	dsRNA	GRSPaV	41921
4	H2573	7	Cane 7	dsRNA	GRVFV	9055
4	H2573	7	Cane 7	dsRNA	GVA	28726
4	H2573	7	Cane 7	dsRNA	GVB	30991
4	H2573	7	Cane 7	dsRNA	GVD	5724
4	H2573	7	Cane 7	dsRNA	GVE	186
4	H2573	7	Cane 7	dsRNA	GVF	23760
4	H2573	7	Cane 7	dsRNA	GVL	5
4	H2573	7	Cane 7	dsRNA	GYSVd-1	2
4	H2573	7	Cane 7	dsRNA	GYSVd-2	12
4	H2573	7	Cane 7	dsRNA	HSVd	9
4	H2574	19	Cane 19	dsRNA	ArMV	3
4	H2574	19	Cane 19	dsRNA	GAMaV	148
4	H2574	19	Cane 19	dsRNA	HSVd	183

## Sheet: TNA
HTS Run	HTS ID	Sample	Tissue	Nucleic acid	Pathogen	Read Counts		Viruses		Cane	Petiole	Both		HTS Run	HTS ID	Sample	Tissue	Nucleic acid	Pathogen	Read Counts		Viroids		Cane	Petiole	Both		Viruses and Viroids		Cane	Petiole	Both
1	H2493	1	Cane 1	TNA	GEV-1	5061		Clear	True positives	79	77	156		1	H2493	1	Cane 1	TNA	GYSVd-1	184		Clear	True positives	51	51	102			True positives	130	128	258
1	H2493	1	Cane 1	TNA	GLRaV-1	1			False positives	26	27	53		1	H2493	1	Cane 1	TNA	HSVd	322			False positives	0	1	1			False positives	26	28	54
1	H2493	1	Cane 1	TNA	GLRaV-2	135620			True negatives	31	37	68		1	H2501	10	Cane 10	TNA	AGVd	7131			True negatives	6	7	13			True negatives	37	44	81
1	H2493	1	Cane 1	TNA	GLRaV-3	124555			False negatives	2	4	6		1	H2501	10	Cane 10	TNA	GYSVd-1	21609			False negatives	0	0	0			False negatives	2	4	6
1	H2493	1	Cane 1	TNA	GLRaV-4	59228			Sensitivity	0.975309	0.950617	0.962963		1	H2501	10	Cane 10	TNA	GYSVd-2	22279			Sensitivity	1	1	1			Sensitivity	0.984848	0.969697	0.977273
1	H2493	1	Cane 1	TNA	GRSPaV	9781			FDR	0.247619	0.259615	0.253589		1	H2501	10	Cane 10	TNA	HSVd	4507			FDR	0	0.0192308	0.00970874			FDR	0.166667	0.179487	0.173077
1	H2501	10	Cane 10	TNA	GAMaV	3								1	H2506	11	Cane 11	TNA	GYSVd-1	10201
1	H2501	10	Cane 10	TNA	GFkV	1								1	H2506	11	Cane 11	TNA	GYSVd-2	4982
1	H2501	10	Cane 10	TNA	GLRaV-3	65331								1	H2506	11	Cane 11	TNA	HSVd	4963
1	H2501	10	Cane 10	TNA	GLRaV-7	1								1	H2507	12	Cane 12	TNA	GYSVd-1	124
1	H2501	10	Cane 10	TNA	GRGV	6								1	H2507	12	Cane 12	TNA	HSVd	194
1	H2501	10	Cane 10	TNA	GRSPaV	10529								1	H2502	13	Cane 13	TNA	GYSVd-1	2191
1	H2501	10	Cane 10	TNA	GRVFV	1550								1	H2502	13	Cane 13	TNA	GYSVd-2	6
1	H2501	10	Cane 10	TNA	GVA	4877								1	H2502	13	Cane 13	TNA	HSVd	3300
1	H2501	10	Cane 10	TNA	GVB	2								1	H2503	14	Cane 14	TNA	GYSVd-1	250
1	H2501	10	Cane 10	TNA	GVD	6								1	H2503	14	Cane 14	TNA	GYSVd-2	3
1	H2501	10	Cane 10	TNA	GVF	9								1	H2503	14	Cane 14	TNA	HSVd	167
1	H2506	11	Cane 11	TNA	GFLV	52								1	H2504	15	Cane 15	TNA	GYSVd-1	137
1	H2506	11	Cane 11	TNA	GLRaV-3	136832								1	H2504	15	Cane 15	TNA	GYSVd-2	1
1	H2506	11	Cane 11	TNA	GLRaV-7	1								1	H2504	15	Cane 15	TNA	HSVd	71
1	H2506	11	Cane 11	TNA	GRSPaV	10307								1	H2508	16	Cane 16	TNA	GYSVd-1	23206
1	H2506	11	Cane 11	TNA	GRVFV	1								1	H2508	16	Cane 16	TNA	GYSVd-2	13722
1	H2506	11	Cane 11	TNA	GVB	1								1	H2508	16	Cane 16	TNA	HSVd	14133
1	H2506	11	Cane 11	TNA	GVE	21145								1	H2510	17	Cane 17	TNA	GYSVd-1	762
1	H2507	12	Cane 12	TNA	GAMaV	113								1	H2510	17	Cane 17	TNA	GYSVd-2	1
1	H2507	12	Cane 12	TNA	GFkV	13526								1	H2510	17	Cane 17	TNA	HSVd	882
1	H2507	12	Cane 12	TNA	GLRaV-2	240280								1	H2509	18	Cane 18	TNA	GYSVd-1	125
1	H2507	12	Cane 12	TNA	GRGV	1352								1	H2509	18	Cane 18	TNA	HSVd	154
1	H2507	12	Cane 12	TNA	GRSPaV	5870								1	H2511	19	Cane 19	TNA	HSVd	354
1	H2507	12	Cane 12	TNA	GRVFV	19								1	H2494	2	Cane 2	TNA	GYSVd-1	3611
1	H2507	12	Cane 12	TNA	GVA	1094								1	H2494	2	Cane 2	TNA	GYSVd-2	2258
1	H2507	12	Cane 12	TNA	GVB	57220								1	H2494	2	Cane 2	TNA	HSVd	591
1	H2507	12	Cane 12	TNA	GVD	4								1	H2494	2	Cane 2	TNA	satGVV	10779
1	H2507	12	Cane 12	TNA	GVE	87								1	H2495	3	Cane 3	TNA	GYSVd-1	1116
1	H2507	12	Cane 12	TNA	GVF	69								1	H2495	3	Cane 3	TNA	GYSVd-2	3
1	H2502	13	Cane 13	TNA	GRSPaV	10195								1	H2495	3	Cane 3	TNA	HSVd	335
1	H2503	14	Cane 14	TNA	GFLV	1								1	H2496	4	Cane 4	TNA	AGVd	2079
1	H2503	14	Cane 14	TNA	GLRaV-1	51804								1	H2496	4	Cane 4	TNA	GYSVd-1	1354
1	H2503	14	Cane 14	TNA	GLRaV-3	47622								1	H2496	4	Cane 4	TNA	GYSVd-2	4520
1	H2503	14	Cane 14	TNA	GLRaV-4	38113								1	H2496	4	Cane 4	TNA	HSVd	4556
1	H2503	14	Cane 14	TNA	GRSPaV	4005								1	H2496	4	Cane 4	TNA	satGVV	1
1	H2503	14	Cane 14	TNA	GVA	27718								1	H2497	5	Cane 5	TNA	AGVd	480
1	H2503	14	Cane 14	TNA	GVB	16								1	H2497	5	Cane 5	TNA	GYSVd-1	3707
1	H2503	14	Cane 14	TNA	GVD	23								1	H2497	5	Cane 5	TNA	GYSVd-2	1547
1	H2503	14	Cane 14	TNA	GVF	15527								1	H2497	5	Cane 5	TNA	HSVd	1233
1	H2504	15	Cane 15	TNA	GFkV	1755								1	H2498	6	Cane 6	TNA	AGVd	256
1	H2504	15	Cane 15	TNA	GLRaV-2	38483								1	H2498	6	Cane 6	TNA	GYSVd-1	1208
1	H2504	15	Cane 15	TNA	GLRaV-4	9								1	H2498	6	Cane 6	TNA	GYSVd-2	1862
1	H2504	15	Cane 15	TNA	GRBV	547								1	H2498	6	Cane 6	TNA	HSVd	320
1	H2504	15	Cane 15	TNA	GRGV	33								1	H2505	7	Cane 7	TNA	GYSVd-1	153
1	H2504	15	Cane 15	TNA	GRSPaV	3271								1	H2505	7	Cane 7	TNA	GYSVd-2	2467
1	H2504	15	Cane 15	TNA	GRVFV	1446								1	H2505	7	Cane 7	TNA	HSVd	1522
1	H2504	15	Cane 15	TNA	GVA	110								1	H2499	8	Cane 8	TNA	HSVd	1113
1	H2504	15	Cane 15	TNA	GVB	6770								1	H2500	9	Cane 9	TNA	AGVd	4023
1	H2508	16	Cane 16	TNA	GLRaV-1	1								1	H2500	9	Cane 9	TNA	GYSVd-1	2451
1	H2508	16	Cane 16	TNA	GLRaV-3	37								1	H2500	9	Cane 9	TNA	GYSVd-2	4146
1	H2508	16	Cane 16	TNA	GLRaV-4	443								1	H2500	9	Cane 9	TNA	HSVd	2069
1	H2508	16	Cane 16	TNA	GRSPaV	8720								2	H2518	1	Petiole 1	TNA	GYSVd-1	289
1	H2510	17	Cane 17	TNA	ArMV	8								2	H2518	1	Petiole 1	TNA	GYSVd-2	1
1	H2510	17	Cane 17	TNA	GAMaV	36								2	H2518	1	Petiole 1	TNA	HSVd	1326
1	H2509	18	Cane 18	TNA	ArMV	1								2	H2528	10	Petiole 10	TNA	AGVd	1002
1	H2509	18	Cane 18	TNA	GAMaV	161								2	H2528	10	Petiole 10	TNA	GYSVd-1	2442
1	H2511	19	Cane 19	TNA	GBV-1	1								2	H2528	10	Petiole 10	TNA	GYSVd-2	2317
1	H2494	2	Cane 2	TNA	GLRaV-1	11533								2	H2528	10	Petiole 10	TNA	HSVd	1903
1	H2494	2	Cane 2	TNA	GLRaV-3	79443								2	H2523	11	Petiole 11	TNA	GYSVd-1	7053
1	H2494	2	Cane 2	TNA	GRSPaV	6087								2	H2523	11	Petiole 11	TNA	GYSVd-2	2919
1	H2494	2	Cane 2	TNA	GVA	17036								2	H2523	11	Petiole 11	TNA	HSVd	2258
1	H2494	2	Cane 2	TNA	GVB	18662								2	H2521	12	Petiole 12	TNA	GYSVd-1	2251
1	H2494	2	Cane 2	TNA	GVD	220								2	H2521	12	Petiole 12	TNA	GYSVd-2	12
1	H2494	2	Cane 2	TNA	GVE	643								2	H2521	12	Petiole 12	TNA	HSVd	1276
1	H2494	2	Cane 2	TNA	GVF	84								2	H2517	13	Petiole 13	TNA	GYSVd-1	2864
1	H2494	2	Cane 2	TNA	GVL	26509								2	H2517	13	Petiole 13	TNA	GYSVd-2	7
1	H2495	3	Cane 3	TNA	GAMaV	171								2	H2517	13	Petiole 13	TNA	HSVd	2503
1	H2495	3	Cane 3	TNA	GFkV	20								2	H2531	14	Petiole 14	TNA	GYSVd-1	308
1	H2495	3	Cane 3	TNA	GLRaV-3	83067								2	H2531	14	Petiole 14	TNA	GYSVd-2	2
1	H2495	3	Cane 3	TNA	GLRaV-4	31418								2	H2531	14	Petiole 14	TNA	HSVd	915
1	H2495	3	Cane 3	TNA	GRSPaV	4260								2	H2524	15	Petiole 15	TNA	GYSVd-1	1964
1	H2495	3	Cane 3	TNA	GRVFV	3159								2	H2524	15	Petiole 15	TNA	GYSVd-2	6
1	H2496	4	Cane 4	TNA	GAMaV	2								2	H2524	15	Petiole 15	TNA	HSVd	2595
1	H2496	4	Cane 4	TNA	GLRaV-4	12890								2	H2522	16	Petiole 16	TNA	GYSVd-1	2622
1	H2496	4	Cane 4	TNA	GRGV	2								2	H2522	16	Petiole 16	TNA	GYSVd-2	2157
1	H2496	4	Cane 4	TNA	GRSPaV	1419								2	H2522	16	Petiole 16	TNA	HSVd	1685
1	H2496	4	Cane 4	TNA	GRVFV	534								2	H2515	17	Petiole 17	TNA	GYSVd-1	1665
1	H2497	5	Cane 5	TNA	GAMaV	8								2	H2515	17	Petiole 17	TNA	GYSVd-2	9
1	H2497	5	Cane 5	TNA	GLRaV-3	81879								2	H2515	17	Petiole 17	TNA	HSVd	2034
1	H2497	5	Cane 5	TNA	GLRaV-4	54319								2	H2514	18	Petiole 18	TNA	GYSVd-1	1522
1	H2497	5	Cane 5	TNA	GRGV	4								2	H2514	18	Petiole 18	TNA	GYSVd-2	6
1	H2497	5	Cane 5	TNA	GRSPaV	2446								2	H2514	18	Petiole 18	TNA	HSVd	2645
1	H2497	5	Cane 5	TNA	GRVFV	1025								2	H2530	19	Petiole 19	TNA	HSVd	316
1	H2497	5	Cane 5	TNA	GVA	74								2	H2520	2	Petiole 2	TNA	GYSVd-1	1994
1	H2497	5	Cane 5	TNA	GVE	17								2	H2520	2	Petiole 2	TNA	GYSVd-2	2463
1	H2497	5	Cane 5	TNA	GVF	2677								2	H2520	2	Petiole 2	TNA	HSVd	2512
1	H2498	6	Cane 6	TNA	GBV-1	620								2	H2520	2	Petiole 2	TNA	satGVV	208
1	H2498	6	Cane 6	TNA	GLRaV-1	1								2	H2519	3	Petiole 3	TNA	GYSVd-1	1219
1	H2498	6	Cane 6	TNA	GLRaV-3	250426								2	H2519	3	Petiole 3	TNA	GYSVd-2	1
1	H2498	6	Cane 6	TNA	GLRaV-4	4378								2	H2519	3	Petiole 3	TNA	HSVd	1639
1	H2498	6	Cane 6	TNA	GRLDaV	9572								2	H2512	4	Petiole 4	TNA	AGVd	1680
1	H2498	6	Cane 6	TNA	GRSPaV	2235								2	H2512	4	Petiole 4	TNA	GYSVd-1	2254
1	H2498	6	Cane 6	TNA	GVA	3344								2	H2512	4	Petiole 4	TNA	GYSVd-2	4629
1	H2498	6	Cane 6	TNA	GVB	8821								2	H2512	4	Petiole 4	TNA	HSVd	3970
1	H2498	6	Cane 6	TNA	GVD	64								2	H2513	5	Petiole 5	TNA	AGVd	2437
1	H2498	6	Cane 6	TNA	GVE	12								2	H2513	5	Petiole 5	TNA	GYSVd-1	2332
1	H2498	6	Cane 6	TNA	GVF	1128								2	H2513	5	Petiole 5	TNA	GYSVd-2	1606
1	H2505	7	Cane 7	TNA	ArMV	1								2	H2513	5	Petiole 5	TNA	HSVd	955
1	H2505	7	Cane 7	TNA	GAMaV	79								2	H2525	6	Petiole 6	TNA	AGVd	404
1	H2505	7	Cane 7	TNA	GKSV	1								2	H2525	6	Petiole 6	TNA	GYSVd-1	2096
1	H2505	7	Cane 7	TNA	GLRaV-1	9								2	H2525	6	Petiole 6	TNA	GYSVd-2	848
1	H2505	7	Cane 7	TNA	GLRaV-2	263734								2	H2525	6	Petiole 6	TNA	HSVd	903
1	H2505	7	Cane 7	TNA	GLRaV-3	2								2	H2529	7	Petiole 7	TNA	GYSVd-1	1637
1	H2505	7	Cane 7	TNA	GLRaV-4	55117								2	H2529	7	Petiole 7	TNA	GYSVd-2	1595
1	H2505	7	Cane 7	TNA	GRSPaV	12271								2	H2529	7	Petiole 7	TNA	HSVd	2454
1	H2505	7	Cane 7	TNA	GRVFV	2510								2	H2526	8	Petiole 8	TNA	HSVd	2686
1	H2505	7	Cane 7	TNA	GVA	15820								2	H2527	9	Petiole 9	TNA	AGVd	547
1	H2505	7	Cane 7	TNA	GVB	65346								2	H2527	9	Petiole 9	TNA	GYSVd-1	2402
1	H2505	7	Cane 7	TNA	GVD	5840								2	H2527	9	Petiole 9	TNA	GYSVd-2	749
1	H2505	7	Cane 7	TNA	GVE	425								2	H2527	9	Petiole 9	TNA	HSVd	2318
1	H2505	7	Cane 7	TNA	GVF	18658
1	H2499	8	Cane 8	TNA	ArMV	10
1	H2499	8	Cane 8	TNA	GAMaV	241
1	H2499	8	Cane 8	TNA	GFkV	17
1	H2499	8	Cane 8	TNA	GFLV	112945
1	H2499	8	Cane 8	TNA	GLRaV-3	8334
1	H2499	8	Cane 8	TNA	GRVFV	1694
1	H2500	9	Cane 9	TNA	ArMV	1
1	H2500	9	Cane 9	TNA	GAMaV	4
1	H2500	9	Cane 9	TNA	GFkV	3
1	H2500	9	Cane 9	TNA	GKSV	48910
1	H2500	9	Cane 9	TNA	GLRaV-1	408388
1	H2500	9	Cane 9	TNA	GLRaV-4	13
1	H2500	9	Cane 9	TNA	GLRaV-7	165808
1	H2500	9	Cane 9	TNA	GPoV-1	178288
1	H2500	9	Cane 9	TNA	GRGV	1
1	H2500	9	Cane 9	TNA	GRSPaV	7507
1	H2500	9	Cane 9	TNA	GRVFV	1931
1	H2500	9	Cane 9	TNA	GVA	21954
1	H2500	9	Cane 9	TNA	GVB	13
1	H2500	9	Cane 9	TNA	GVD	65
1	H2500	9	Cane 9	TNA	GVF	1
2	H2518	1	Petiole 1	TNA	GEV-1	56398
2	H2518	1	Petiole 1	TNA	GFLV	48
2	H2518	1	Petiole 1	TNA	GLRaV-2	33826
2	H2518	1	Petiole 1	TNA	GLRaV-3	9740
2	H2518	1	Petiole 1	TNA	GLRaV-4	16395
2	H2518	1	Petiole 1	TNA	GRSPaV	11871
2	H2528	10	Petiole 10	TNA	GBV-1	1
2	H2528	10	Petiole 10	TNA	GFLV	21
2	H2528	10	Petiole 10	TNA	GLRaV-3	173790
2	H2528	10	Petiole 10	TNA	GRSPaV	31629
2	H2528	10	Petiole 10	TNA	GRVFV	123
2	H2528	10	Petiole 10	TNA	GVA	19453
2	H2528	10	Petiole 10	TNA	GVB	3
2	H2528	10	Petiole 10	TNA	GVD	20
2	H2528	10	Petiole 10	TNA	GVE	1
2	H2528	10	Petiole 10	TNA	GVF	23
2	H2523	11	Petiole 11	TNA	GBV-1	1
2	H2523	11	Petiole 11	TNA	GFLV	2
2	H2523	11	Petiole 11	TNA	GLRaV-3	203813
2	H2523	11	Petiole 11	TNA	GRSPaV	20335
2	H2523	11	Petiole 11	TNA	GVE	19621
2	H2521	12	Petiole 12	TNA	ArMV	241
2	H2521	12	Petiole 12	TNA	GAMaV	2
2	H2521	12	Petiole 12	TNA	GBV-1	2
2	H2521	12	Petiole 12	TNA	GFkV	65
2	H2521	12	Petiole 12	TNA	GFLV	52
2	H2521	12	Petiole 12	TNA	GLRaV-2	44925
2	H2521	12	Petiole 12	TNA	GRGV	8
2	H2521	12	Petiole 12	TNA	GRSPaV	3944
2	H2521	12	Petiole 12	TNA	GVA	278
2	H2521	12	Petiole 12	TNA	GVB	28210
2	H2521	12	Petiole 12	TNA	GVE	21
2	H2521	12	Petiole 12	TNA	GVF	21
2	H2517	13	Petiole 13	TNA	GFLV	12
2	H2517	13	Petiole 13	TNA	GRSPaV	12659
2	H2531	14	Petiole 14	TNA	ArMV	2
2	H2531	14	Petiole 14	TNA	GFLV	119
2	H2531	14	Petiole 14	TNA	GLRaV-1	236
2	H2531	14	Petiole 14	TNA	GLRaV-3	3181
2	H2531	14	Petiole 14	TNA	GLRaV-4	1654
2	H2531	14	Petiole 14	TNA	GRSPaV	5233
2	H2531	14	Petiole 14	TNA	GVA	4095
2	H2531	14	Petiole 14	TNA	GVF	805
2	H2524	15	Petiole 15	TNA	GBV-1	2
2	H2524	15	Petiole 15	TNA	GFkV	573
2	H2524	15	Petiole 15	TNA	GFLV	1
2	H2524	15	Petiole 15	TNA	GLRaV-2	69956
2	H2524	15	Petiole 15	TNA	GRBV	7052
2	H2524	15	Petiole 15	TNA	GRGV	74
2	H2524	15	Petiole 15	TNA	GRSPaV	36698
2	H2524	15	Petiole 15	TNA	GRVFV	204
2	H2524	15	Petiole 15	TNA	GVA	654
2	H2524	15	Petiole 15	TNA	GVB	30331
2	H2524	15	Petiole 15	TNA	GVD	1
2	H2524	15	Petiole 15	TNA	GVE	2
2	H2524	15	Petiole 15	TNA	GVL	1
2	H2522	16	Petiole 16	TNA	GBV-1	2
2	H2522	16	Petiole 16	TNA	GFLV	4
2	H2522	16	Petiole 16	TNA	GLRaV-3	2
2	H2522	16	Petiole 16	TNA	GLRaV-4	39
2	H2522	16	Petiole 16	TNA	GRSPaV	11597
2	H2515	17	Petiole 17	TNA	ArMV	134681
2	H2515	17	Petiole 17	TNA	GAMaV	23
2	H2515	17	Petiole 17	TNA	GBV-1	1
2	H2515	17	Petiole 17	TNA	GFLV	17509
2	H2514	18	Petiole 18	TNA	ArMV	81545
2	H2514	18	Petiole 18	TNA	GAMaV	21
2	H2514	18	Petiole 18	TNA	GFLV	11229
2	H2514	18	Petiole 18	TNA	GRSPaV	1
2	H2520	2	Petiole 2	TNA	ArMV	1
2	H2520	2	Petiole 2	TNA	GLRaV-1	1600
2	H2520	2	Petiole 2	TNA	GLRaV-3	25694
2	H2520	2	Petiole 2	TNA	GRSPaV	15845
2	H2520	2	Petiole 2	TNA	GVA	6005
2	H2520	2	Petiole 2	TNA	GVB	24391
2	H2520	2	Petiole 2	TNA	GVD	196
2	H2520	2	Petiole 2	TNA	GVE	332
2	H2520	2	Petiole 2	TNA	GVF	91
2	H2520	2	Petiole 2	TNA	GVL	7484
2	H2519	3	Petiole 3	TNA	GAMaV	7
2	H2519	3	Petiole 3	TNA	GBV-1	1
2	H2519	3	Petiole 3	TNA	GFLV	1
2	H2519	3	Petiole 3	TNA	GLRaV-3	76422
2	H2519	3	Petiole 3	TNA	GLRaV-4	13102
2	H2519	3	Petiole 3	TNA	GRSPaV	7386
2	H2519	3	Petiole 3	TNA	GRVFV	196
2	H2512	4	Petiole 4	TNA	ArMV	3
2	H2512	4	Petiole 4	TNA	GAMaV	3
2	H2512	4	Petiole 4	TNA	GBV-1	2
2	H2512	4	Petiole 4	TNA	GFLV	11
2	H2512	4	Petiole 4	TNA	GLRaV-4	11693
2	H2512	4	Petiole 4	TNA	GRGV	9
2	H2512	4	Petiole 4	TNA	GRSPaV	11807
2	H2512	4	Petiole 4	TNA	GRVFV	939
2	H2513	5	Petiole 5	TNA	GAMaV	2
2	H2513	5	Petiole 5	TNA	GBV-1	1
2	H2513	5	Petiole 5	TNA	GFLV	62
2	H2513	5	Petiole 5	TNA	GLRaV-1	1
2	H2513	5	Petiole 5	TNA	GLRaV-3	5375
2	H2513	5	Petiole 5	TNA	GLRaV-4	1394
2	H2513	5	Petiole 5	TNA	GRSPaV	7556
2	H2513	5	Petiole 5	TNA	GRVFV	258
2	H2513	5	Petiole 5	TNA	GVA	16
2	H2513	5	Petiole 5	TNA	GVF	957
2	H2525	6	Petiole 6	TNA	GBV-1	6
2	H2525	6	Petiole 6	TNA	GFLV	8
2	H2525	6	Petiole 6	TNA	GLRaV-3	40041
2	H2525	6	Petiole 6	TNA	GLRaV-4	254
2	H2525	6	Petiole 6	TNA	GRLDaV	1173
2	H2525	6	Petiole 6	TNA	GRSPaV	8045
2	H2525	6	Petiole 6	TNA	GVA	2510
2	H2525	6	Petiole 6	TNA	GVB	3574
2	H2525	6	Petiole 6	TNA	GVD	25
2	H2525	6	Petiole 6	TNA	GVF	54
2	H2529	7	Petiole 7	TNA	GAMaV	37
2	H2529	7	Petiole 7	TNA	GBV-1	2
2	H2529	7	Petiole 7	TNA	GLRaV-2	190650
2	H2529	7	Petiole 7	TNA	GLRaV-3	3
2	H2529	7	Petiole 7	TNA	GLRaV-4	21762
2	H2529	7	Petiole 7	TNA	GRSPaV	17383
2	H2529	7	Petiole 7	TNA	GRVFV	974
2	H2529	7	Petiole 7	TNA	GVA	1430
2	H2529	7	Petiole 7	TNA	GVB	14830
2	H2529	7	Petiole 7	TNA	GVD	584
2	H2529	7	Petiole 7	TNA	GVE	242
2	H2529	7	Petiole 7	TNA	GVF	5239
2	H2526	8	Petiole 8	TNA	ArMV	44
2	H2526	8	Petiole 8	TNA	GAMaV	6
2	H2526	8	Petiole 8	TNA	GBV-1	1
2	H2526	8	Petiole 8	TNA	GFLV	465062
2	H2526	8	Petiole 8	TNA	GLRaV-3	54
2	H2526	8	Petiole 8	TNA	GRVFV	18
2	H2527	9	Petiole 9	TNA	GAMaV	1
2	H2527	9	Petiole 9	TNA	GFLV	7536
2	H2527	9	Petiole 9	TNA	GKSV	489
2	H2527	9	Petiole 9	TNA	GLRaV-1	696
2	H2527	9	Petiole 9	TNA	GLRaV-3	2
2	H2527	9	Petiole 9	TNA	GLRaV-7	1
2	H2527	9	Petiole 9	TNA	GPoV-1	1565
2	H2527	9	Petiole 9	TNA	GRSPaV	40604
2	H2527	9	Petiole 9	TNA	GRVFV	103
2	H2527	9	Petiole 9	TNA	GVA	12331
2	H2527	9	Petiole 9	TNA	GVB	7
2	H2527	9	Petiole 9	TNA	GVD	17
2	H2527	9	Petiole 9	TNA	GVF	5

## Sheet: TNA Viruses vs dsRNA
HTS Run	HTS ID	Tissue	Nucleic acid	Pathogen	Read Counts		Summary				TNA False Negatives
1	H2493	Cane 1	TNA	GLRaV-1	1		Clear	True positives	97		HTS Run	HTS ID	Tissue	Nucleic acid	Pathogen	Read Counts
1	H2493	Cane 1	TNA	GEV-1	5061			False positives	34		1	H2510	Cane 17	TNA	ArMV	8	Also missed by dsRNA
1	H2493	Cane 1	TNA	GRSPaV	9781			True negatives			2	H2521	Petiole 12	TNA	GRGV	8	Only missed by TNA
1	H2493	Cane 1	TNA	GLRaV-4	59228			False negatives	2
1	H2493	Cane 1	TNA	GLRaV-3	124555			Sensitivity	0.979798
1	H2493	Cane 1	TNA	GLRaV-2	135620			FDR	0.259542
1	H2501	Cane 10	TNA	GFkV	1
1	H2501	Cane 10	TNA	GLRaV-7	1		Average Read Count for TP		30384.6
1	H2501	Cane 10	TNA	GVB	2
1	H2501	Cane 10	TNA	GAMaV	3
1	H2501	Cane 10	TNA	GRGV	6
1	H2501	Cane 10	TNA	GVD	6
1	H2501	Cane 10	TNA	GVF	9
1	H2501	Cane 10	TNA	GRVFV	1550
1	H2501	Cane 10	TNA	GVA	4877
1	H2501	Cane 10	TNA	GRSPaV	10529
1	H2501	Cane 10	TNA	GLRaV-3	65331
1	H2506	Cane 11	TNA	GLRaV-7	1
1	H2506	Cane 11	TNA	GRVFV	1
1	H2506	Cane 11	TNA	GVB	1
1	H2506	Cane 11	TNA	GFLV	52
1	H2506	Cane 11	TNA	GRSPaV	10307
1	H2506	Cane 11	TNA	GVE	21145
1	H2506	Cane 11	TNA	GLRaV-3	136832
1	H2507	Cane 12	TNA	GVD	4
1	H2507	Cane 12	TNA	GRVFV	19
1	H2507	Cane 12	TNA	GVF	69
1	H2507	Cane 12	TNA	GVE	87
1	H2507	Cane 12	TNA	GAMaV	113
1	H2507	Cane 12	TNA	GVA	1094
1	H2507	Cane 12	TNA	GRGV	1352
1	H2507	Cane 12	TNA	GRSPaV	5870
1	H2507	Cane 12	TNA	GFkV	13526
1	H2507	Cane 12	TNA	GVB	57220
1	H2507	Cane 12	TNA	GLRaV-2	240280
1	H2502	Cane 13	TNA	GRSPaV	10195
1	H2503	Cane 14	TNA	GFLV	1
1	H2503	Cane 14	TNA	GVB	16
1	H2503	Cane 14	TNA	GVD	23
1	H2503	Cane 14	TNA	GRSPaV	4005
1	H2503	Cane 14	TNA	GVF	15527
1	H2503	Cane 14	TNA	GVA	27718
1	H2503	Cane 14	TNA	GLRaV-4	38113
1	H2503	Cane 14	TNA	GLRaV-3	47622
1	H2503	Cane 14	TNA	GLRaV-1	51804
1	H2504	Cane 15	TNA	GLRaV-4	9
1	H2504	Cane 15	TNA	GRGV	33
1	H2504	Cane 15	TNA	GVA	110
1	H2504	Cane 15	TNA	GRBV	547
1	H2504	Cane 15	TNA	GRVFV	1446
1	H2504	Cane 15	TNA	GFkV	1755
1	H2504	Cane 15	TNA	GRSPaV	3271
1	H2504	Cane 15	TNA	GVB	6770
1	H2504	Cane 15	TNA	GLRaV-2	38483
1	H2508	Cane 16	TNA	GLRaV-1	1
1	H2508	Cane 16	TNA	GLRaV-3	37
1	H2508	Cane 16	TNA	GLRaV-4	443
1	H2508	Cane 16	TNA	GRSPaV	8720
1	H2510	Cane 17	TNA	ArMV	8
1	H2510	Cane 17	TNA	GAMaV	36
1	H2511	Cane 19	TNA	GBV-1	1
1	H2495	Cane 3	TNA	GFkV	20
1	H2495	Cane 3	TNA	GAMaV	171
1	H2495	Cane 3	TNA	GRVFV	3159
1	H2495	Cane 3	TNA	GRSPaV	4260
1	H2495	Cane 3	TNA	GLRaV-4	31418
1	H2495	Cane 3	TNA	GLRaV-3	83067
1	H2496	Cane 4	TNA	GAMaV	2
1	H2496	Cane 4	TNA	GRGV	2
1	H2496	Cane 4	TNA	GRVFV	534
1	H2496	Cane 4	TNA	GRSPaV	1419
1	H2496	Cane 4	TNA	GLRaV-4	12890
1	H2497	Cane 5	TNA	GRGV	4
1	H2497	Cane 5	TNA	GAMaV	8
1	H2497	Cane 5	TNA	GVE	17
1	H2497	Cane 5	TNA	GVA	74
1	H2497	Cane 5	TNA	GRVFV	1025
1	H2497	Cane 5	TNA	GRSPaV	2446
1	H2497	Cane 5	TNA	GVF	2677
1	H2497	Cane 5	TNA	GLRaV-4	54319
1	H2497	Cane 5	TNA	GLRaV-3	81879
1	H2498	Cane 6	TNA	GLRaV-1	1
1	H2498	Cane 6	TNA	GVE	12
1	H2498	Cane 6	TNA	GVD	64
1	H2498	Cane 6	TNA	GBV-1	620
1	H2498	Cane 6	TNA	GVF	1128
1	H2498	Cane 6	TNA	GRSPaV	2235
1	H2498	Cane 6	TNA	GVA	3344
1	H2498	Cane 6	TNA	GLRaV-4	4378
1	H2498	Cane 6	TNA	GVB	8821
1	H2498	Cane 6	TNA	GRLDaV	9572
1	H2498	Cane 6	TNA	GLRaV-3	250426
1	H2499	Cane 8	TNA	ArMV	10
1	H2499	Cane 8	TNA	GFkV	17
1	H2499	Cane 8	TNA	GAMaV	241
1	H2499	Cane 8	TNA	GRVFV	1694
1	H2499	Cane 8	TNA	GLRaV-3	8334
1	H2499	Cane 8	TNA	GFLV	112945
2	H2528	Petiole 10	TNA	GBV-1	1
2	H2528	Petiole 10	TNA	GVE	1
2	H2528	Petiole 10	TNA	GVB	3
2	H2528	Petiole 10	TNA	GVD	20
2	H2528	Petiole 10	TNA	GFLV	21
2	H2528	Petiole 10	TNA	GVF	23
2	H2528	Petiole 10	TNA	GRVFV	123
2	H2528	Petiole 10	TNA	GVA	19453
2	H2528	Petiole 10	TNA	GRSPaV	31629
2	H2528	Petiole 10	TNA	GLRaV-3	173790
2	H2523	Petiole 11	TNA	GBV-1	1
2	H2523	Petiole 11	TNA	GFLV	2
2	H2523	Petiole 11	TNA	GVE	19621
2	H2523	Petiole 11	TNA	GRSPaV	20335
2	H2523	Petiole 11	TNA	GLRaV-3	203813
2	H2521	Petiole 12	TNA	GAMaV	2
2	H2521	Petiole 12	TNA	GBV-1	2
2	H2521	Petiole 12	TNA	GRGV	8
2	H2521	Petiole 12	TNA	GVE	21
2	H2521	Petiole 12	TNA	GVF	21
2	H2521	Petiole 12	TNA	GFLV	52
2	H2521	Petiole 12	TNA	GFkV	65
2	H2521	Petiole 12	TNA	ArMV	241
2	H2521	Petiole 12	TNA	GVA	278
2	H2521	Petiole 12	TNA	GRSPaV	3944
2	H2521	Petiole 12	TNA	GVB	28210
2	H2521	Petiole 12	TNA	GLRaV-2	44925
2	H2517	Petiole 13	TNA	GFLV	12
2	H2517	Petiole 13	TNA	GRSPaV	12659
2	H2524	Petiole 15	TNA	GFLV	1
2	H2524	Petiole 15	TNA	GVD	1
2	H2524	Petiole 15	TNA	GVL	1
2	H2524	Petiole 15	TNA	GBV-1	2
2	H2524	Petiole 15	TNA	GVE	2
2	H2524	Petiole 15	TNA	GRGV	74
2	H2524	Petiole 15	TNA	GRVFV	204
2	H2524	Petiole 15	TNA	GFkV	573
2	H2524	Petiole 15	TNA	GVA	654
2	H2524	Petiole 15	TNA	GRBV	7052
2	H2524	Petiole 15	TNA	GVB	30331
2	H2524	Petiole 15	TNA	GRSPaV	36698
2	H2524	Petiole 15	TNA	GLRaV-2	69956
2	H2522	Petiole 16	TNA	GBV-1	2
2	H2522	Petiole 16	TNA	GLRaV-3	2
2	H2522	Petiole 16	TNA	GFLV	4
2	H2522	Petiole 16	TNA	GLRaV-4	39
2	H2522	Petiole 16	TNA	GRSPaV	11597
2	H2519	Petiole 3	TNA	GBV-1	1
2	H2519	Petiole 3	TNA	GFLV	1
2	H2519	Petiole 3	TNA	GAMaV	7
2	H2519	Petiole 3	TNA	GRVFV	196
2	H2519	Petiole 3	TNA	GRSPaV	7386
2	H2519	Petiole 3	TNA	GLRaV-4	13102
2	H2519	Petiole 3	TNA	GLRaV-3	76422
2	H2512	Petiole 4	TNA	GBV-1	2
2	H2512	Petiole 4	TNA	ArMV	3
2	H2512	Petiole 4	TNA	GAMaV	3
2	H2512	Petiole 4	TNA	GRGV	9
2	H2512	Petiole 4	TNA	GFLV	11
2	H2512	Petiole 4	TNA	GRVFV	939
2	H2512	Petiole 4	TNA	GLRaV-4	11693
2	H2512	Petiole 4	TNA	GRSPaV	11807
2	H2513	Petiole 5	TNA	GBV-1	1
2	H2513	Petiole 5	TNA	GLRaV-1	1
2	H2513	Petiole 5	TNA	GAMaV	2
2	H2513	Petiole 5	TNA	GVA	16
2	H2513	Petiole 5	TNA	GFLV	62
2	H2513	Petiole 5	TNA	GRVFV	258
2	H2513	Petiole 5	TNA	GVF	957
2	H2513	Petiole 5	TNA	GLRaV-4	1394
2	H2513	Petiole 5	TNA	GLRaV-3	5375
2	H2513	Petiole 5	TNA	GRSPaV	7556
2	H2529	Petiole 7	TNA	GBV-1	2
2	H2529	Petiole 7	TNA	GLRaV-3	3
2	H2529	Petiole 7	TNA	GAMaV	37
2	H2529	Petiole 7	TNA	GVE	242
2	H2529	Petiole 7	TNA	GVD	584
2	H2529	Petiole 7	TNA	GRVFV	974
2	H2529	Petiole 7	TNA	GVA	1430
2	H2529	Petiole 7	TNA	GVF	5239
2	H2529	Petiole 7	TNA	GVB	14830
2	H2529	Petiole 7	TNA	GRSPaV	17383
2	H2529	Petiole 7	TNA	GLRaV-4	21762
2	H2529	Petiole 7	TNA	GLRaV-2	190650
					30384.6

## Sheet: dsRNA Viruses vs TNA
HTS Run	HTS ID	Tissue	Nucleic acid	Pathogen	Read Counts		Summary
3	H2552	Cane 1	dsRNA	ArMV	4		Clear	True positives	98		dsRNA False Negatives
3	H2552	Cane 1	dsRNA	GEV-1	2030			False positives	50		HTS Run	HTS ID	Tissue	Nucleic acid	Pathogen	Read Counts
3	H2552	Cane 1	dsRNA	GRSPaV	52709			True negatives	63		3	H2549	Cane 17	dsRNA	ArMV	8	Also missed by TNA
3	H2552	Cane 1	dsRNA	GLRaV-4	53332			False negatives	1
3	H2552	Cane 1	dsRNA	GLRaV-2	94121			Sensitivity	0.989899
3	H2552	Cane 1	dsRNA	GLRaV-3	449657			FDR	0.337838
4	H2572	Cane 10	dsRNA	ArMV	1
4	H2572	Cane 10	dsRNA	GLRaV-2	1		Average Read Count for TP		98042.9	3.22673	Times more than TNA
4	H2572	Cane 10	dsRNA	GLRaV-7	1
4	H2572	Cane 10	dsRNA	GVB	3
4	H2572	Cane 10	dsRNA	GVL	4
4	H2572	Cane 10	dsRNA	GFkV	7
4	H2572	Cane 10	dsRNA	GVE	7
4	H2572	Cane 10	dsRNA	GVF	8
4	H2572	Cane 10	dsRNA	GVD	23
4	H2572	Cane 10	dsRNA	GRGV	130
4	H2572	Cane 10	dsRNA	GAMaV	144
4	H2572	Cane 10	dsRNA	GVA	15669
4	H2572	Cane 10	dsRNA	GRVFV	32195
4	H2572	Cane 10	dsRNA	GLRaV-3	104793
4	H2572	Cane 10	dsRNA	GRSPaV	188297
4	H2567	Cane 11	dsRNA	ArMV	2
4	H2567	Cane 11	dsRNA	GVE	13828
4	H2567	Cane 11	dsRNA	GLRaV-3	199351
4	H2567	Cane 11	dsRNA	GRSPaV	210083
4	H2565	Cane 12	dsRNA	GLRaV-3	1
4	H2565	Cane 12	dsRNA	ArMV	2
4	H2565	Cane 12	dsRNA	GVL	3
4	H2565	Cane 12	dsRNA	GVD	23
4	H2565	Cane 12	dsRNA	GVF	36
4	H2565	Cane 12	dsRNA	GVE	47
4	H2565	Cane 12	dsRNA	GRVFV	213
4	H2565	Cane 12	dsRNA	GAMaV	661
4	H2565	Cane 12	dsRNA	GVA	934
4	H2565	Cane 12	dsRNA	GRGV	19369
4	H2565	Cane 12	dsRNA	GVB	55543
4	H2565	Cane 12	dsRNA	GRSPaV	134541
4	H2565	Cane 12	dsRNA	GFkV	176322
4	H2565	Cane 12	dsRNA	GLRaV-2	546081
3	H2551	Cane 13	dsRNA	GVE	1
3	H2551	Cane 13	dsRNA	ArMV	3
3	H2551	Cane 13	dsRNA	GRSPaV	90210
3	H2550	Cane 14	dsRNA	GFLV	1
3	H2550	Cane 14	dsRNA	GVE	1
3	H2550	Cane 14	dsRNA	ArMV	2
3	H2550	Cane 14	dsRNA	GVB	15
3	H2550	Cane 14	dsRNA	GVD	43
3	H2550	Cane 14	dsRNA	GVF	10175
3	H2550	Cane 14	dsRNA	GRSPaV	22496
3	H2550	Cane 14	dsRNA	GVA	25073
3	H2550	Cane 14	dsRNA	GLRaV-3	67513
3	H2550	Cane 14	dsRNA	GLRaV-4	87937
3	H2550	Cane 14	dsRNA	GLRaV-1	393887
4	H2568	Cane 15	dsRNA	GLRaV-1	1
4	H2568	Cane 15	dsRNA	GLRaV-3	1
4	H2568	Cane 15	dsRNA	ArMV	2
4	H2568	Cane 15	dsRNA	GAMaV	22
4	H2568	Cane 15	dsRNA	GVA	252
4	H2568	Cane 15	dsRNA	GRBV	259
4	H2568	Cane 15	dsRNA	GRGV	1087
4	H2568	Cane 15	dsRNA	GVB	13737
4	H2568	Cane 15	dsRNA	GRVFV	39347
4	H2568	Cane 15	dsRNA	GRSPaV	148960
4	H2568	Cane 15	dsRNA	GFkV	166041
4	H2568	Cane 15	dsRNA	GLRaV-2	184867
4	H2566	Cane 16	dsRNA	GFkV	1
4	H2566	Cane 16	dsRNA	GRGV	1
4	H2566	Cane 16	dsRNA	ArMV	3
4	H2566	Cane 16	dsRNA	GLRaV-1	7
4	H2566	Cane 16	dsRNA	GLRaV-3	37
4	H2566	Cane 16	dsRNA	GLRaV-4	466
4	H2566	Cane 16	dsRNA	GRSPaV	46667
3	H2549	Cane 17	dsRNA	GFLV	1
3	H2549	Cane 17	dsRNA	GRVFV	1
3	H2549	Cane 17	dsRNA	ArMV	8
3	H2549	Cane 17	dsRNA	GAMaV	3373
4	H2574	Cane 19	dsRNA	ArMV	3
4	H2574	Cane 19	dsRNA	GAMaV	148
3	H2553	Cane 3	dsRNA	GFLV	1
3	H2553	Cane 3	dsRNA	ArMV	3
3	H2553	Cane 3	dsRNA	GFkV	59
3	H2553	Cane 3	dsRNA	GAMaV	310
3	H2553	Cane 3	dsRNA	GRVFV	17083
3	H2553	Cane 3	dsRNA	GRSPaV	26755
3	H2553	Cane 3	dsRNA	GLRaV-4	39424
3	H2553	Cane 3	dsRNA	GLRaV-3	43926
3	H2537	Cane 4	dsRNA	ArMV	4
3	H2537	Cane 4	dsRNA	GFkV	4
3	H2537	Cane 4	dsRNA	GAMaV	275
3	H2537	Cane 4	dsRNA	GRGV	370
3	H2537	Cane 4	dsRNA	GRSPaV	31327
3	H2537	Cane 4	dsRNA	GRVFV	37498
3	H2537	Cane 4	dsRNA	GLRaV-4	139893
3	H2547	Cane 5	dsRNA	ArMV	1
3	H2547	Cane 5	dsRNA	GLRaV-1	1
3	H2547	Cane 5	dsRNA	GFkV	2
3	H2547	Cane 5	dsRNA	GVE	54
3	H2547	Cane 5	dsRNA	GAMaV	84
3	H2547	Cane 5	dsRNA	GVA	132
3	H2547	Cane 5	dsRNA	GRGV	137
3	H2547	Cane 5	dsRNA	GVF	6945
3	H2547	Cane 5	dsRNA	GRVFV	17879
3	H2547	Cane 5	dsRNA	GRSPaV	53561
3	H2547	Cane 5	dsRNA	GLRaV-4	177215
3	H2547	Cane 5	dsRNA	GLRaV-3	1033863
4	H2569	Cane 6	dsRNA	ArMV	1
4	H2569	Cane 6	dsRNA	GBV-1	33
4	H2569	Cane 6	dsRNA	GVE	37
4	H2569	Cane 6	dsRNA	GVD	62
4	H2569	Cane 6	dsRNA	GRLDaV	221
4	H2569	Cane 6	dsRNA	GLRaV-4	5867
4	H2569	Cane 6	dsRNA	GVF	5872
4	H2569	Cane 6	dsRNA	GVB	7671
4	H2569	Cane 6	dsRNA	GVA	14365
4	H2569	Cane 6	dsRNA	GRSPaV	25661
4	H2569	Cane 6	dsRNA	GLRaV-3	1018374
4	H2570	Cane 8	dsRNA	ArMV	8
4	H2570	Cane 8	dsRNA	GFkV	94
4	H2570	Cane 8	dsRNA	GAMaV	8423
4	H2570	Cane 8	dsRNA	GRVFV	18552
4	H2570	Cane 8	dsRNA	GFLV	55508
4	H2570	Cane 8	dsRNA	GLRaV-3	278070
4	H2563	Petiole 10	dsRNA	ArMV	1
4	H2563	Petiole 10	dsRNA	GFkV	3
4	H2563	Petiole 10	dsRNA	GVB	5
4	H2563	Petiole 10	dsRNA	GVD	9
4	H2563	Petiole 10	dsRNA	GVF	9
4	H2563	Petiole 10	dsRNA	GAMaV	18
4	H2563	Petiole 10	dsRNA	GFLV	20
4	H2563	Petiole 10	dsRNA	GRGV	32
4	H2563	Petiole 10	dsRNA	GRVFV	7212
4	H2563	Petiole 10	dsRNA	GVA	8778
4	H2563	Petiole 10	dsRNA	GRSPaV	128749
4	H2563	Petiole 10	dsRNA	GLRaV-3	264995
4	H2558	Petiole 11	dsRNA	GFLV	1
4	H2558	Petiole 11	dsRNA	ArMV	2
4	H2558	Petiole 11	dsRNA	GVE	6952
4	H2558	Petiole 11	dsRNA	GRSPaV	105908
4	H2558	Petiole 11	dsRNA	GLRaV-3	237892
4	H2556	Petiole 12	dsRNA	ArMV	1
4	H2556	Petiole 12	dsRNA	GKSV	1
4	H2556	Petiole 12	dsRNA	GLRaV-3	2
4	H2556	Petiole 12	dsRNA	GVL	5
4	H2556	Petiole 12	dsRNA	GRVFV	18
4	H2556	Petiole 12	dsRNA	GVD	21
4	H2556	Petiole 12	dsRNA	GFLV	32
4	H2556	Petiole 12	dsRNA	GVF	38
4	H2556	Petiole 12	dsRNA	GVE	42
4	H2556	Petiole 12	dsRNA	GAMaV	251
4	H2556	Petiole 12	dsRNA	GRGV	821
4	H2556	Petiole 12	dsRNA	GVA	1195
4	H2556	Petiole 12	dsRNA	GFkV	26336
4	H2556	Petiole 12	dsRNA	GVB	73717
4	H2556	Petiole 12	dsRNA	GLRaV-2	172236
4	H2556	Petiole 12	dsRNA	GRSPaV	257439
3	H2543	Petiole 13	dsRNA	ArMV	1
3	H2543	Petiole 13	dsRNA	GLRaV-3	1
3	H2543	Petiole 13	dsRNA	GRSPaV	323540
4	H2559	Petiole 15	dsRNA	ArMV	1
4	H2559	Petiole 15	dsRNA	GAMaV	1
4	H2559	Petiole 15	dsRNA	GVA	111
4	H2559	Petiole 15	dsRNA	GRGV	539
4	H2559	Petiole 15	dsRNA	GRVFV	2154
4	H2559	Petiole 15	dsRNA	GRBV	2236
4	H2559	Petiole 15	dsRNA	GVB	5538
4	H2559	Petiole 15	dsRNA	GFkV	14719
4	H2559	Petiole 15	dsRNA	GLRaV-2	25355
4	H2559	Petiole 15	dsRNA	GRSPaV	27556
4	H2557	Petiole 16	dsRNA	GFLV	1
4	H2557	Petiole 16	dsRNA	GLRaV-3	34
4	H2557	Petiole 16	dsRNA	GLRaV-4	574
4	H2557	Petiole 16	dsRNA	GLRaV-2	2766
4	H2557	Petiole 16	dsRNA	GRSPaV	104002
3	H2545	Petiole 3	dsRNA	GLRaV-1	1
3	H2545	Petiole 3	dsRNA	GFkV	64
3	H2545	Petiole 3	dsRNA	GAMaV	346
3	H2545	Petiole 3	dsRNA	GRVFV	16284
3	H2545	Petiole 3	dsRNA	GLRaV-4	44185
3	H2545	Petiole 3	dsRNA	GRSPaV	67457
3	H2545	Petiole 3	dsRNA	GLRaV-3	244931
3	H2538	Petiole 4	dsRNA	ArMV	1
3	H2538	Petiole 4	dsRNA	GFLV	1
3	H2538	Petiole 4	dsRNA	GLRaV-3	2
3	H2538	Petiole 4	dsRNA	GRGV	8
3	H2538	Petiole 4	dsRNA	GAMaV	15
3	H2538	Petiole 4	dsRNA	GRVFV	2000
3	H2538	Petiole 4	dsRNA	GRSPaV	19121
3	H2538	Petiole 4	dsRNA	GLRaV-4	44974
3	H2539	Petiole 5	dsRNA	ArMV	1
3	H2539	Petiole 5	dsRNA	GAMaV	11
3	H2539	Petiole 5	dsRNA	GRGV	21
3	H2539	Petiole 5	dsRNA	GVE	24
3	H2539	Petiole 5	dsRNA	GVA	78
3	H2539	Petiole 5	dsRNA	GVF	2779
3	H2539	Petiole 5	dsRNA	GRVFV	3056
3	H2539	Petiole 5	dsRNA	GLRaV-4	4343
3	H2539	Petiole 5	dsRNA	GRSPaV	12778
3	H2539	Petiole 5	dsRNA	GLRaV-3	374726
4	H2564	Petiole 7	dsRNA	ArMV	1
4	H2564	Petiole 7	dsRNA	GLRaV-1	2
4	H2564	Petiole 7	dsRNA	GLRaV-3	2
4	H2564	Petiole 7	dsRNA	GAMaV	62
4	H2564	Petiole 7	dsRNA	GVE	90
4	H2564	Petiole 7	dsRNA	GVD	348
4	H2564	Petiole 7	dsRNA	GRVFV	3740
4	H2564	Petiole 7	dsRNA	GVB	5327
4	H2564	Petiole 7	dsRNA	GVF	7540
4	H2564	Petiole 7	dsRNA	GVA	18565
4	H2564	Petiole 7	dsRNA	GRSPaV	41170
4	H2564	Petiole 7	dsRNA	GLRaV-4	61294
4	H2564	Petiole 7	dsRNA	GLRaV-2	123965
					98042.9

## Sheet: TNA vs dsRNA
Color	Status	ALL dsRNA	dsRNA petiole	dsRNA cane	dsRNA Bad Petiole	dsRNA Bad Cane	dsRNA Good Petiole	dsRNA Good Cane	dsRNA Good
Clear	True positives	240	131	109	61	29	70	80	150
	False positives	78	40	38	17	11	23	15	38
	False negatives	24	1	23	1	7	0	16	16
	Sensitivity	0.909091	0.992424	0.825758	0.983871	0.805556	1	0.833333	0.903614
	FDR	0.245283	0.233918	0.258503	0.217949	0.275	0.247312	0.157895	0.202128
	Status	ALL TNA	TNA petiole	TNA cane	Paired TNA Petiole	Paired TNA Cane	TNA Subset Petiole	TNA Subset Cane	TNA Subset
Clear	True positives	258	128	130	60	35	68	95	163
	False positives	54	28	26	11	8	17	18	35
	False negatives	6	4	2	3	1	1	1	2
	Sensitivity	0.977273	0.969697	0.984848	0.952381	0.972222	0.985507	0.989583	0.987879
	FDR	0.173077	0.179487	0.166667	0.15493	0.186047	0.2	0.159292	0.176768

## Sheet: TNAvs dsRNA Viroids
HTS Run	HTS ID	Sample	Tissue	Nucleic acid	Pathogen	Read Counts		Summary		Cane	Petiole	Both		HTS Run	HTS ID	Sample	Tissue	Nucleic acid	Pathogen	Read Counts		Summary		Cane	Petiole	Both
3	H2552	1	Cane 1	dsRNA	GYSVd-1	1		Clear	True positives	23	29	52		1	H2493	1	Cane 1	TNA	GYSVd-1	184		Clear	True positives	38	29	67
3	H2552	1	Cane 1	dsRNA	HSVd	7			False positives	0	0	0		1	H2493	1	Cane 1	TNA	HSVd	322			False positives	0	1	1
4	H2572	10	Cane 10	dsRNA	AGVd	16			True negatives	0	2	2		1	H2501	10	Cane 10	TNA	AGVd	7131			True negatives	5	3	8
4	H2572	10	Cane 10	dsRNA	GYSVd-1	26			False negatives	15	0	15		1	H2501	10	Cane 10	TNA	GYSVd-1	21609			False negatives	0	0	0
4	H2572	10	Cane 10	dsRNA	GYSVd-2	22			Sensitivity	0.605263	1	0.776119		1	H2501	10	Cane 10	TNA	GYSVd-2	22279			Sensitivity	1	1	1
4	H2572	10	Cane 10	dsRNA	HSVd	12			FDR	0	0	0		1	H2501	10	Cane 10	TNA	HSVd	4507			FDR	0	0.0333333	0.0147059
4	H2567	11	Cane 11	dsRNA	GYSVd-1	18								1	H2506	11	Cane 11	TNA	GYSVd-1	10201
4	H2567	11	Cane 11	dsRNA	GYSVd-2	6								1	H2506	11	Cane 11	TNA	GYSVd-2	4982
4	H2567	11	Cane 11	dsRNA	HSVd	12								1	H2506	11	Cane 11	TNA	HSVd	4963
4	H2565	12	Cane 12	dsRNA	GYSVd-1	9								1	H2507	12	Cane 12	TNA	GYSVd-1	124
4	H2565	12	Cane 12	dsRNA	HSVd	10								1	H2507	12	Cane 12	TNA	HSVd	194
3	H2551	13	Cane 13	dsRNA	GYSVd-1	16								1	H2502	13	Cane 13	TNA	GYSVd-1	2191
3	H2551	13	Cane 13	dsRNA	HSVd	9								1	H2502	13	Cane 13	TNA	GYSVd-2	6
3	H2550	14	Cane 14	dsRNA	GYSVd-1	14								1	H2502	13	Cane 13	TNA	HSVd	3300
3	H2550	14	Cane 14	dsRNA	HSVd	5								1	H2503	14	Cane 14	TNA	GYSVd-1	250
4	H2568	15	Cane 15	dsRNA	GYSVd-1	9								1	H2503	14	Cane 14	TNA	GYSVd-2	3
4	H2568	15	Cane 15	dsRNA	HSVd	14								1	H2503	14	Cane 14	TNA	HSVd	167
4	H2566	16	Cane 16	dsRNA	GYSVd-1	26								1	H2504	15	Cane 15	TNA	GYSVd-1	137
4	H2566	16	Cane 16	dsRNA	GYSVd-2	16								1	H2504	15	Cane 15	TNA	GYSVd-2	1
4	H2566	16	Cane 16	dsRNA	HSVd	17								1	H2504	15	Cane 15	TNA	HSVd	71
3	H2549	17	Cane 17	dsRNA	GYSVd-1	14								1	H2508	16	Cane 16	TNA	GYSVd-1	23206
3	H2549	17	Cane 17	dsRNA	HSVd	9								1	H2508	16	Cane 16	TNA	GYSVd-2	13722
4	H2574	19	Cane 19	dsRNA	HSVd	183								1	H2508	16	Cane 16	TNA	HSVd	14133
3	H2553	3	Cane 3	dsRNA	GYSVd-1	5								1	H2510	17	Cane 17	TNA	GYSVd-1	762
3	H2553	3	Cane 3	dsRNA	HSVd	2								1	H2510	17	Cane 17	TNA	GYSVd-2	1
3	H2537	4	Cane 4	dsRNA	AGVd	19								1	H2510	17	Cane 17	TNA	HSVd	882
3	H2537	4	Cane 4	dsRNA	GYSVd-1	17								1	H2511	19	Cane 19	TNA	HSVd	354
3	H2537	4	Cane 4	dsRNA	GYSVd-2	24								1	H2495	3	Cane 3	TNA	GYSVd-1	1116
3	H2537	4	Cane 4	dsRNA	HSVd	9								1	H2495	3	Cane 3	TNA	GYSVd-2	3
3	H2547	5	Cane 5	dsRNA	AGVd	17								1	H2495	3	Cane 3	TNA	HSVd	335
3	H2547	5	Cane 5	dsRNA	GYSVd-1	16								1	H2496	4	Cane 4	TNA	AGVd	2079
3	H2547	5	Cane 5	dsRNA	GYSVd-2	20								1	H2496	4	Cane 4	TNA	GYSVd-1	1354
3	H2547	5	Cane 5	dsRNA	HSVd	12								1	H2496	4	Cane 4	TNA	GYSVd-2	4520
4	H2569	6	Cane 6	dsRNA	AGVd	7								1	H2496	4	Cane 4	TNA	HSVd	4556
4	H2569	6	Cane 6	dsRNA	GYSVd-1	13								1	H2497	5	Cane 5	TNA	AGVd	480
4	H2569	6	Cane 6	dsRNA	GYSVd-2	16								1	H2497	5	Cane 5	TNA	GYSVd-1	3707
4	H2569	6	Cane 6	dsRNA	HSVd	5								1	H2497	5	Cane 5	TNA	GYSVd-2	1547
4	H2570	8	Cane 8	dsRNA	HSVd	7								1	H2497	5	Cane 5	TNA	HSVd	1233
4	H2563	10	Petiole 10	dsRNA	AGVd	219								1	H2498	6	Cane 6	TNA	AGVd	256
4	H2563	10	Petiole 10	dsRNA	GYSVd-1	355								1	H2498	6	Cane 6	TNA	GYSVd-1	1208
4	H2563	10	Petiole 10	dsRNA	GYSVd-2	357								1	H2498	6	Cane 6	TNA	GYSVd-2	1862
4	H2563	10	Petiole 10	dsRNA	HSVd	675								1	H2498	6	Cane 6	TNA	HSVd	320
4	H2558	11	Petiole 11	dsRNA	GYSVd-1	1209								1	H2499	8	Cane 8	TNA	HSVd	1113
4	H2558	11	Petiole 11	dsRNA	GYSVd-2	563								2	H2528	10	Petiole 10	TNA	AGVd	1002
4	H2558	11	Petiole 11	dsRNA	HSVd	952								2	H2528	10	Petiole 10	TNA	GYSVd-1	2442
4	H2556	12	Petiole 12	dsRNA	GYSVd-1	581								2	H2528	10	Petiole 10	TNA	GYSVd-2	2317
4	H2556	12	Petiole 12	dsRNA	HSVd	710								2	H2528	10	Petiole 10	TNA	HSVd	1903
3	H2543	13	Petiole 13	dsRNA	GYSVd-1	441								2	H2523	11	Petiole 11	TNA	GYSVd-1	7053
3	H2543	13	Petiole 13	dsRNA	GYSVd-2	5								2	H2523	11	Petiole 11	TNA	GYSVd-2	2919
3	H2543	13	Petiole 13	dsRNA	HSVd	1026								2	H2523	11	Petiole 11	TNA	HSVd	2258
4	H2559	15	Petiole 15	dsRNA	GYSVd-1	234								2	H2521	12	Petiole 12	TNA	GYSVd-1	2251
4	H2559	15	Petiole 15	dsRNA	GYSVd-2	2								2	H2521	12	Petiole 12	TNA	GYSVd-2	12
4	H2559	15	Petiole 15	dsRNA	HSVd	208								2	H2521	12	Petiole 12	TNA	HSVd	1276
4	H2557	16	Petiole 16	dsRNA	GYSVd-1	428								2	H2517	13	Petiole 13	TNA	GYSVd-1	2864
4	H2557	16	Petiole 16	dsRNA	GYSVd-2	297								2	H2517	13	Petiole 13	TNA	GYSVd-2	7
4	H2557	16	Petiole 16	dsRNA	HSVd	612								2	H2517	13	Petiole 13	TNA	HSVd	2503
3	H2545	3	Petiole 3	dsRNA	GYSVd-1	182								2	H2524	15	Petiole 15	TNA	GYSVd-1	1964
3	H2545	3	Petiole 3	dsRNA	HSVd	308								2	H2524	15	Petiole 15	TNA	GYSVd-2	6
3	H2538	4	Petiole 4	dsRNA	AGVd	36								2	H2524	15	Petiole 15	TNA	HSVd	2595
3	H2538	4	Petiole 4	dsRNA	GYSVd-1	135								2	H2522	16	Petiole 16	TNA	GYSVd-1	2622
3	H2538	4	Petiole 4	dsRNA	GYSVd-2	169								2	H2522	16	Petiole 16	TNA	GYSVd-2	2157
3	H2538	4	Petiole 4	dsRNA	HSVd	383								2	H2522	16	Petiole 16	TNA	HSVd	1685
3	H2539	5	Petiole 5	dsRNA	AGVd	113								2	H2519	3	Petiole 3	TNA	GYSVd-1	1219
3	H2539	5	Petiole 5	dsRNA	GYSVd-1	523								2	H2519	3	Petiole 3	TNA	GYSVd-2	1
3	H2539	5	Petiole 5	dsRNA	GYSVd-2	322								2	H2519	3	Petiole 3	TNA	HSVd	1639
3	H2539	5	Petiole 5	dsRNA	HSVd	202								2	H2512	4	Petiole 4	TNA	AGVd	1680
4	H2564	7	Petiole 7	dsRNA	GYSVd-1	281								2	H2512	4	Petiole 4	TNA	GYSVd-1	2254
4	H2564	7	Petiole 7	dsRNA	GYSVd-2	162								2	H2512	4	Petiole 4	TNA	GYSVd-2	4629
4	H2564	7	Petiole 7	dsRNA	HSVd	209								2	H2512	4	Petiole 4	TNA	HSVd	3970
														2	H2513	5	Petiole 5	TNA	AGVd	2437
														2	H2513	5	Petiole 5	TNA	GYSVd-1	2332
														2	H2513	5	Petiole 5	TNA	GYSVd-2	1606
														2	H2513	5	Petiole 5	TNA	HSVd	955
														2	H2529	7	Petiole 7	TNA	GYSVd-1	1637
														2	H2529	7	Petiole 7	TNA	GYSVd-2	1595
														2	H2529	7	Petiole 7	TNA	HSVd	2454

## Sheet: BTS vs BTS-free
BTS-Free						BTS Free				BTS-Spiked						BTS Spiked
HTS ID	Tissue	Nucleic acid	Pathogen	Read Counts		Color	Status			HTS ID	Tissue	Nucleic acid	Pathogen	Read Counts		Color	Status
H2493	Cane 1	TNA	GEV-1	5061		Clear	True positives	130		H2512	Petiole 4	TNA	AGVd	1680		Clear	True positives	128
H2493	Cane 1	TNA	GLRaV-1	1			False positives	27		H2512	Petiole 4	TNA	ArMV	3			False positives	28
H2493	Cane 1	TNA	GLRaV-2	135620			True negatives	37		H2512	Petiole 4	TNA	GAMaV	3			True negatives	44
H2493	Cane 1	TNA	GLRaV-3	124555			False negatives	2		H2512	Petiole 4	TNA	GBV-1	2			False negatives	4
H2493	Cane 1	TNA	GLRaV-4	59228			Sensitivity	0.984848		H2512	Petiole 4	TNA	GFLV	11			Sensitivity	0.969697
H2493	Cane 1	TNA	GRSPaV	9781			FDR	0.171975		H2512	Petiole 4	TNA	GLRaV-4	11693			FDR	0.179487
H2493	Cane 1	TNA	GYSVd-1	184						H2512	Petiole 4	TNA	GRGV	9
H2493	Cane 1	TNA	HSVd	322						H2512	Petiole 4	TNA	GRSPaV	11807
H2494	Cane 2	TNA	GLRaV-1	11533						H2512	Petiole 4	TNA	GRVFV	939
H2494	Cane 2	TNA	GLRaV-3	79443						H2512	Petiole 4	TNA	GYSVd-1	2254
H2494	Cane 2	TNA	GRSPaV	6087						H2512	Petiole 4	TNA	GYSVd-2	4629
H2494	Cane 2	TNA	GVA	17036						H2512	Petiole 4	TNA	HSVd	3970
H2494	Cane 2	TNA	GVB	18662						H2513	Petiole 5	TNA	AGVd	2437
H2494	Cane 2	TNA	GVD	220						H2513	Petiole 5	TNA	GAMaV	2
H2494	Cane 2	TNA	GVE	643						H2513	Petiole 5	TNA	GBV-1	1
H2494	Cane 2	TNA	GVF	84						H2513	Petiole 5	TNA	GFLV	62
H2494	Cane 2	TNA	GVL	26509						H2513	Petiole 5	TNA	GLRaV-1	1
H2494	Cane 2	TNA	GYSVd-1	3611						H2513	Petiole 5	TNA	GLRaV-3	5375
H2494	Cane 2	TNA	GYSVd-2	2258						H2513	Petiole 5	TNA	GLRaV-4	1394
H2494	Cane 2	TNA	HSVd	591						H2513	Petiole 5	TNA	GRSPaV	7556
H2494	Cane 2	TNA	satGVV	10779						H2513	Petiole 5	TNA	GRVFV	258
H2495	Cane 3	TNA	GAMaV	171						H2513	Petiole 5	TNA	GVA	16
H2495	Cane 3	TNA	GFkV	20						H2513	Petiole 5	TNA	GVF	957
H2495	Cane 3	TNA	GLRaV-3	83067						H2513	Petiole 5	TNA	GYSVd-1	2332
H2495	Cane 3	TNA	GLRaV-4	31418						H2513	Petiole 5	TNA	GYSVd-2	1606
H2495	Cane 3	TNA	GRSPaV	4260						H2513	Petiole 5	TNA	HSVd	955
H2495	Cane 3	TNA	GRVFV	3159						H2514	Petiole 18	TNA	ArMV	81545
H2495	Cane 3	TNA	GYSVd-1	1116						H2514	Petiole 18	TNA	GAMaV	21
H2495	Cane 3	TNA	GYSVd-2	3						H2514	Petiole 18	TNA	GFLV	11229
H2495	Cane 3	TNA	HSVd	335						H2514	Petiole 18	TNA	GRSPaV	1
H2496	Cane 4	TNA	AGVd	2079						H2514	Petiole 18	TNA	GYSVd-1	1522
H2496	Cane 4	TNA	GAMaV	2						H2514	Petiole 18	TNA	GYSVd-2	6
H2496	Cane 4	TNA	GLRaV-4	12890						H2514	Petiole 18	TNA	HSVd	2645
H2496	Cane 4	TNA	GRGV	2						H2515	Petiole 17	TNA	ArMV	134681
H2496	Cane 4	TNA	GRSPaV	1419						H2515	Petiole 17	TNA	GAMaV	23
H2496	Cane 4	TNA	GRVFV	534						H2515	Petiole 17	TNA	GBV-1	1
H2496	Cane 4	TNA	GYSVd-1	1354						H2515	Petiole 17	TNA	GFLV	17509
H2496	Cane 4	TNA	GYSVd-2	4520						H2515	Petiole 17	TNA	GYSVd-1	1665
H2496	Cane 4	TNA	HSVd	4556						H2515	Petiole 17	TNA	GYSVd-2	9
H2496	Cane 4	TNA	satGVV	1						H2515	Petiole 17	TNA	HSVd	2034
H2497	Cane 5	TNA	AGVd	480						H2517	Petiole 13	TNA	GFLV	12
H2497	Cane 5	TNA	GAMaV	8						H2517	Petiole 13	TNA	GRSPaV	12659
H2497	Cane 5	TNA	GLRaV-3	81879						H2517	Petiole 13	TNA	GYSVd-1	2864
H2497	Cane 5	TNA	GLRaV-4	54319						H2517	Petiole 13	TNA	GYSVd-2	7
H2497	Cane 5	TNA	GRGV	4						H2517	Petiole 13	TNA	HSVd	2503
H2497	Cane 5	TNA	GRSPaV	2446						H2518	Petiole 1	TNA	GEV-1	56398
H2497	Cane 5	TNA	GRVFV	1025						H2518	Petiole 1	TNA	GFLV	48
H2497	Cane 5	TNA	GVA	74						H2518	Petiole 1	TNA	GLRaV-2	33826
H2497	Cane 5	TNA	GVE	17						H2518	Petiole 1	TNA	GLRaV-3	9740
H2497	Cane 5	TNA	GVF	2677						H2518	Petiole 1	TNA	GLRaV-4	16395
H2497	Cane 5	TNA	GYSVd-1	3707						H2518	Petiole 1	TNA	GRSPaV	11871
H2497	Cane 5	TNA	GYSVd-2	1547						H2518	Petiole 1	TNA	GYSVd-1	289
H2497	Cane 5	TNA	HSVd	1233						H2518	Petiole 1	TNA	GYSVd-2	1
H2498	Cane 6	TNA	AGVd	256						H2518	Petiole 1	TNA	HSVd	1326
H2498	Cane 6	TNA	GBV-1	620						H2519	Petiole 3	TNA	GAMaV	7
H2498	Cane 6	TNA	GLRaV-1	1						H2519	Petiole 3	TNA	GBV-1	1
H2498	Cane 6	TNA	GLRaV-3	250426						H2519	Petiole 3	TNA	GFLV	1
H2498	Cane 6	TNA	GLRaV-4	4378						H2519	Petiole 3	TNA	GLRaV-3	76422
H2498	Cane 6	TNA	GRLDaV	9572						H2519	Petiole 3	TNA	GLRaV-4	13102
H2498	Cane 6	TNA	GRSPaV	2235						H2519	Petiole 3	TNA	GRSPaV	7386
H2498	Cane 6	TNA	GVA	3344						H2519	Petiole 3	TNA	GRVFV	196
H2498	Cane 6	TNA	GVB	8821						H2519	Petiole 3	TNA	GYSVd-1	1219
H2498	Cane 6	TNA	GVD	64						H2519	Petiole 3	TNA	GYSVd-2	1
H2498	Cane 6	TNA	GVE	12						H2519	Petiole 3	TNA	HSVd	1639
H2498	Cane 6	TNA	GVF	1128						H2520	Petiole 2	TNA	ArMV	1
H2498	Cane 6	TNA	GYSVd-1	1208						H2520	Petiole 2	TNA	GLRaV-1	1600
H2498	Cane 6	TNA	GYSVd-2	1862						H2520	Petiole 2	TNA	GLRaV-3	25694
H2498	Cane 6	TNA	HSVd	320						H2520	Petiole 2	TNA	GRSPaV	15845
H2499	Cane 8	TNA	ArMV	10						H2520	Petiole 2	TNA	GVA	6005
H2499	Cane 8	TNA	GAMaV	241						H2520	Petiole 2	TNA	GVB	24391
H2499	Cane 8	TNA	GFLV	112945						H2520	Petiole 2	TNA	GVD	196
H2499	Cane 8	TNA	GFkV	17						H2520	Petiole 2	TNA	GVE	332
H2499	Cane 8	TNA	GLRaV-3	8334						H2520	Petiole 2	TNA	GVF	91
H2499	Cane 8	TNA	GRVFV	1694						H2520	Petiole 2	TNA	GVL	7484
H2499	Cane 8	TNA	HSVd	1113						H2520	Petiole 2	TNA	GYSVd-1	1994
H2500	Cane 9	TNA	AGVd	4023						H2520	Petiole 2	TNA	GYSVd-2	2463
H2500	Cane 9	TNA	ArMV	1						H2520	Petiole 2	TNA	HSVd	2512
H2500	Cane 9	TNA	GAMaV	4						H2520	Petiole 2	TNA	satGVV	208
H2500	Cane 9	TNA	GFkV	3						H2521	Petiole 12	TNA	ArMV	241
H2500	Cane 9	TNA	GKSV	48910						H2521	Petiole 12	TNA	GAMaV	2
H2500	Cane 9	TNA	GLRaV-1	408388						H2521	Petiole 12	TNA	GBV-1	2
H2500	Cane 9	TNA	GLRaV-4	13						H2521	Petiole 12	TNA	GFLV	52
H2500	Cane 9	TNA	GLRaV-7	165808						H2521	Petiole 12	TNA	GFkV	65
H2500	Cane 9	TNA	GPoV-1	178288						H2521	Petiole 12	TNA	GLRaV-2	44925
H2500	Cane 9	TNA	GRGV	1						H2521	Petiole 12	TNA	GRGV	8
H2500	Cane 9	TNA	GRSPaV	7507						H2521	Petiole 12	TNA	GRSPaV	3944
H2500	Cane 9	TNA	GRVFV	1931						H2521	Petiole 12	TNA	GVA	278
H2500	Cane 9	TNA	GVA	21954						H2521	Petiole 12	TNA	GVB	28210
H2500	Cane 9	TNA	GVB	13						H2521	Petiole 12	TNA	GVE	21
H2500	Cane 9	TNA	GVD	65						H2521	Petiole 12	TNA	GVF	21
H2500	Cane 9	TNA	GVF	1						H2521	Petiole 12	TNA	GYSVd-1	2251
H2500	Cane 9	TNA	GYSVd-1	2451						H2521	Petiole 12	TNA	GYSVd-2	12
H2500	Cane 9	TNA	GYSVd-2	4146						H2521	Petiole 12	TNA	HSVd	1276
H2500	Cane 9	TNA	HSVd	2069						H2522	Petiole 16	TNA	GBV-1	2
H2501	Cane 10	TNA	AGVd	7131						H2522	Petiole 16	TNA	GFLV	4
H2501	Cane 10	TNA	GAMaV	3						H2522	Petiole 16	TNA	GLRaV-3	2
H2501	Cane 10	TNA	GFkV	1						H2522	Petiole 16	TNA	GLRaV-4	39
H2501	Cane 10	TNA	GLRaV-3	65331						H2522	Petiole 16	TNA	GRSPaV	11597
H2501	Cane 10	TNA	GLRaV-7	1						H2522	Petiole 16	TNA	GYSVd-1	2622
H2501	Cane 10	TNA	GRGV	6						H2522	Petiole 16	TNA	GYSVd-2	2157
H2501	Cane 10	TNA	GRSPaV	10529						H2522	Petiole 16	TNA	HSVd	1685
H2501	Cane 10	TNA	GRVFV	1550						H2523	Petiole 11	TNA	GBV-1	1
H2501	Cane 10	TNA	GVA	4877						H2523	Petiole 11	TNA	GFLV	2
H2501	Cane 10	TNA	GVB	2						H2523	Petiole 11	TNA	GLRaV-3	203813
H2501	Cane 10	TNA	GVD	6						H2523	Petiole 11	TNA	GRSPaV	20335
H2501	Cane 10	TNA	GVF	9						H2523	Petiole 11	TNA	GVE	19621
H2501	Cane 10	TNA	GYSVd-1	21609						H2523	Petiole 11	TNA	GYSVd-1	7053
H2501	Cane 10	TNA	GYSVd-2	22279						H2523	Petiole 11	TNA	GYSVd-2	2919
H2501	Cane 10	TNA	HSVd	4507						H2523	Petiole 11	TNA	HSVd	2258
H2502	Cane 13	TNA	GRSPaV	10195						H2524	Petiole 15	TNA	GBV-1	2
H2502	Cane 13	TNA	GYSVd-1	2191						H2524	Petiole 15	TNA	GFLV	1
H2502	Cane 13	TNA	GYSVd-2	6						H2524	Petiole 15	TNA	GFkV	573
H2502	Cane 13	TNA	HSVd	3300						H2524	Petiole 15	TNA	GLRaV-2	69956
H2503	Cane 14	TNA	GFLV	1						H2524	Petiole 15	TNA	GRBV	7052
H2503	Cane 14	TNA	GLRaV-1	51804						H2524	Petiole 15	TNA	GRGV	74
H2503	Cane 14	TNA	GLRaV-3	47622						H2524	Petiole 15	TNA	GRSPaV	36698
H2503	Cane 14	TNA	GLRaV-4	38113						H2524	Petiole 15	TNA	GRVFV	204
H2503	Cane 14	TNA	GRSPaV	4005						H2524	Petiole 15	TNA	GVA	654
H2503	Cane 14	TNA	GVA	27718						H2524	Petiole 15	TNA	GVB	30331
H2503	Cane 14	TNA	GVB	16						H2524	Petiole 15	TNA	GVD	1
H2503	Cane 14	TNA	GVD	23						H2524	Petiole 15	TNA	GVE	2
H2503	Cane 14	TNA	GVF	15527						H2524	Petiole 15	TNA	GVL	1
H2503	Cane 14	TNA	GYSVd-1	250						H2524	Petiole 15	TNA	GYSVd-1	1964
H2503	Cane 14	TNA	GYSVd-2	3						H2524	Petiole 15	TNA	GYSVd-2	6
H2503	Cane 14	TNA	HSVd	167						H2524	Petiole 15	TNA	HSVd	2595
H2504	Cane 15	TNA	GFkV	1755						H2525	Petiole 6	TNA	AGVd	404
H2504	Cane 15	TNA	GLRaV-2	38483						H2525	Petiole 6	TNA	GBV-1	6
H2504	Cane 15	TNA	GLRaV-4	9						H2525	Petiole 6	TNA	GFLV	8
H2504	Cane 15	TNA	GRBV	547						H2525	Petiole 6	TNA	GLRaV-3	40041
H2504	Cane 15	TNA	GRGV	33						H2525	Petiole 6	TNA	GLRaV-4	254
H2504	Cane 15	TNA	GRSPaV	3271						H2525	Petiole 6	TNA	GRLDaV	1173
H2504	Cane 15	TNA	GRVFV	1446						H2525	Petiole 6	TNA	GRSPaV	8045
H2504	Cane 15	TNA	GVA	110						H2525	Petiole 6	TNA	GVA	2510
H2504	Cane 15	TNA	GVB	6770						H2525	Petiole 6	TNA	GVB	3574
H2504	Cane 15	TNA	GYSVd-1	137						H2525	Petiole 6	TNA	GVD	25
H2504	Cane 15	TNA	GYSVd-2	1						H2525	Petiole 6	TNA	GVF	54
H2504	Cane 15	TNA	HSVd	71						H2525	Petiole 6	TNA	GYSVd-1	2096
H2505	Cane 7	TNA	ArMV	1						H2525	Petiole 6	TNA	GYSVd-2	848
H2505	Cane 7	TNA	GAMaV	79						H2525	Petiole 6	TNA	HSVd	903
H2505	Cane 7	TNA	GKSV	1						H2526	Petiole 8	TNA	ArMV	44
H2505	Cane 7	TNA	GLRaV-1	9						H2526	Petiole 8	TNA	GAMaV	6
H2505	Cane 7	TNA	GLRaV-2	263734						H2526	Petiole 8	TNA	GBV-1	1
H2505	Cane 7	TNA	GLRaV-3	2						H2526	Petiole 8	TNA	GFLV	465062
H2505	Cane 7	TNA	GLRaV-4	55117						H2526	Petiole 8	TNA	GLRaV-3	54
H2505	Cane 7	TNA	GRSPaV	12271						H2526	Petiole 8	TNA	GRVFV	18
H2505	Cane 7	TNA	GRVFV	2510						H2526	Petiole 8	TNA	HSVd	2686
H2505	Cane 7	TNA	GVA	15820						H2527	Petiole 9	TNA	AGVd	547
H2505	Cane 7	TNA	GVB	65346						H2527	Petiole 9	TNA	GAMaV	1
H2505	Cane 7	TNA	GVD	5840						H2527	Petiole 9	TNA	GFLV	7536
H2505	Cane 7	TNA	GVE	425						H2527	Petiole 9	TNA	GKSV	489
H2505	Cane 7	TNA	GVF	18658						H2527	Petiole 9	TNA	GLRaV-1	696
H2505	Cane 7	TNA	GYSVd-1	153						H2527	Petiole 9	TNA	GLRaV-3	2
H2505	Cane 7	TNA	GYSVd-2	2467						H2527	Petiole 9	TNA	GLRaV-7	1
H2505	Cane 7	TNA	HSVd	1522						H2527	Petiole 9	TNA	GPoV-1	1565
H2506	Cane 11	TNA	GFLV	52						H2527	Petiole 9	TNA	GRSPaV	40604
H2506	Cane 11	TNA	GLRaV-3	136832						H2527	Petiole 9	TNA	GRVFV	103
H2506	Cane 11	TNA	GLRaV-7	1						H2527	Petiole 9	TNA	GVA	12331
H2506	Cane 11	TNA	GRSPaV	10307						H2527	Petiole 9	TNA	GVB	7
H2506	Cane 11	TNA	GRVFV	1						H2527	Petiole 9	TNA	GVD	17
H2506	Cane 11	TNA	GVB	1						H2527	Petiole 9	TNA	GVF	5
H2506	Cane 11	TNA	GVE	21145						H2527	Petiole 9	TNA	GYSVd-1	2402
H2506	Cane 11	TNA	GYSVd-1	10201						H2527	Petiole 9	TNA	GYSVd-2	749
H2506	Cane 11	TNA	GYSVd-2	4982						H2527	Petiole 9	TNA	HSVd	2318
H2506	Cane 11	TNA	HSVd	4963						H2528	Petiole 10	TNA	AGVd	1002
H2507	Cane 12	TNA	GAMaV	113						H2528	Petiole 10	TNA	GBV-1	1
H2507	Cane 12	TNA	GFkV	13526						H2528	Petiole 10	TNA	GFLV	21
H2507	Cane 12	TNA	GLRaV-2	240280						H2528	Petiole 10	TNA	GLRaV-3	173790
H2507	Cane 12	TNA	GRGV	1352						H2528	Petiole 10	TNA	GRSPaV	31629
H2507	Cane 12	TNA	GRSPaV	5870						H2528	Petiole 10	TNA	GRVFV	123
H2507	Cane 12	TNA	GRVFV	19						H2528	Petiole 10	TNA	GVA	19453
H2507	Cane 12	TNA	GVA	1094						H2528	Petiole 10	TNA	GVB	3
H2507	Cane 12	TNA	GVB	57220						H2528	Petiole 10	TNA	GVD	20
H2507	Cane 12	TNA	GVD	4						H2528	Petiole 10	TNA	GVE	1
H2507	Cane 12	TNA	GVE	87						H2528	Petiole 10	TNA	GVF	23
H2507	Cane 12	TNA	GVF	69						H2528	Petiole 10	TNA	GYSVd-1	2442
H2507	Cane 12	TNA	GYSVd-1	124						H2528	Petiole 10	TNA	GYSVd-2	2317
H2507	Cane 12	TNA	HSVd	194						H2528	Petiole 10	TNA	HSVd	1903
H2508	Cane 16	TNA	GLRaV-1	1						H2529	Petiole 7	TNA	GAMaV	37
H2508	Cane 16	TNA	GLRaV-3	37						H2529	Petiole 7	TNA	GBV-1	2
H2508	Cane 16	TNA	GLRaV-4	443						H2529	Petiole 7	TNA	GLRaV-2	190650
H2508	Cane 16	TNA	GRSPaV	8720						H2529	Petiole 7	TNA	GLRaV-3	3
H2508	Cane 16	TNA	GYSVd-1	23206						H2529	Petiole 7	TNA	GLRaV-4	21762
H2508	Cane 16	TNA	GYSVd-2	13722						H2529	Petiole 7	TNA	GRSPaV	17383
H2508	Cane 16	TNA	HSVd	14133						H2529	Petiole 7	TNA	GRVFV	974
H2509	Cane 18	TNA	ArMV	1						H2529	Petiole 7	TNA	GVA	1430
H2509	Cane 18	TNA	GAMaV	161						H2529	Petiole 7	TNA	GVB	14830
H2509	Cane 18	TNA	GYSVd-1	125						H2529	Petiole 7	TNA	GVD	584
H2509	Cane 18	TNA	HSVd	154						H2529	Petiole 7	TNA	GVE	242
H2510	Cane 17	TNA	ArMV	8						H2529	Petiole 7	TNA	GVF	5239
H2510	Cane 17	TNA	GAMaV	36						H2529	Petiole 7	TNA	GYSVd-1	1637
H2510	Cane 17	TNA	GYSVd-1	762						H2529	Petiole 7	TNA	GYSVd-2	1595
H2510	Cane 17	TNA	GYSVd-2	1						H2529	Petiole 7	TNA	HSVd	2454
H2510	Cane 17	TNA	HSVd	882						H2530	Petiole 19	TNA	HSVd	316
H2511	Cane 19	TNA	GBV-1	1						H2531	Petiole 14	TNA	ArMV	2
H2511	Cane 19	TNA	HSVd	354						H2531	Petiole 14	TNA	GFLV	119
										H2531	Petiole 14	TNA	GLRaV-1	236
										H2531	Petiole 14	TNA	GLRaV-3	3181
										H2531	Petiole 14	TNA	GLRaV-4	1654
										H2531	Petiole 14	TNA	GRSPaV	5233
										H2531	Petiole 14	TNA	GVA	4095
										H2531	Petiole 14	TNA	GVF	805
										H2531	Petiole 14	TNA	GYSVd-1	308
										H2531	Petiole 14	TNA	GYSVd-2	2
										H2531	Petiole 14	TNA	HSVd	915
